# Supplementary material for: Integrated multi-omics analysis reveals gut microbiota and metabolic characteristics in coronary heart disease
Source: Front Microbiol. 2026 Mar 10;17:1743914. doi: 10.3389/fmicb.2026.1743914 (PMC13008861; doi:10.3389/fmicb.2026.1743914)
Supplement: Supplementary file 2 [file Table_1.xlsx]

## Sheet: Supplementary Table 1
Supplementary table 1: analysis results of LEfSe differences in intestinal microbiota
Taxonomy	N1	N2	N3	N4	N5	N6	N7	N8	N9	N10	C1	C2	C3	C4	C5	C6	C7	C8	C9	C10
d__Bacteria;p__Proteobacteria;c__Gammaproteobacteria;o__Enterobacterales;f__Enterobacteriaceae;g__Escherichia-Shigella;s__Escherichia-Shigella_unclassified	N1	327	531	672	1070	592	678	1485	9464	858	1838	2508	362	6149	220	431	1000	37204	43253	683
d__Bacteria;p__Actinobacteriota;c__Actinobacteria;o__Bifidobacteriales;f__Bifidobacteriaceae;g__Bifidobacterium;s__Bifidobacterium_unclassified	10073	948	5960	231	330	28591	299	614	409	11403	189	216	272	237	3292	196	199	365	78	4578
d__Bacteria;p__Cyanobacteria;c__Cyanobacteriia;o__Chloroplast;f__Chloroplast_unclassified;g__Chloroplast_unclassified;s__Chloroplast_unclassified	2605	1646	1633	1512	2202	1709	1893	1814	1908	1001	1958	2597	2112	2783	2445	2521	1347	1650	2145	2004
d__Bacteria;p__Firmicutes;c__Clostridia;o__Oscillospirales;f__Ruminococcaceae;g__Faecalibacterium;s__Faecalibacterium_unclassified	764	2841	243	76	802	1159	350	1265	1420	3206	105	105	429	91	661	103	544	92	67	1994
d__Bacteria;p__Firmicutes;c__Clostridia;o__Lachnospirales;f__Lachnospiraceae;g__Agathobacter;s__Agathobacter_unclassified	503	2185	1148	83	5713	1848	135	4006	2166	157	43	85	4116	53	68	80	185	79	135	6696
d__Bacteria;p__Firmicutes;c__Negativicutes;o__Acidaminococcales;f__Acidaminococcaceae;g__Phascolarctobacterium;s__Phascolarctobacterium_faecium	124	1272	6978	795	569	74	382	504	79	60	2537	2105	616	52	3127	711	47	302	48	284
d__Bacteria;p__Bacteroidota;c__Bacteroidia;o__Bacteroidales;f__Bacteroidaceae;g__Bacteroides;s__Bacteroides_unclassified	57	3607	178	60	66	1983	38	1133	107	211	756	27	44	334	1048	42	52	0	0	550
d__Bacteria;p__Actinobacteriota;c__Actinobacteria;o__Bifidobacteriales;f__Bifidobacteriaceae;g__Bifidobacterium;s__Bifidobacterium_unclassified	53	995	87	68	84	927	12209	783	5899	62	29	51	5035	74	61	56	15917	6	16	1294
d__Bacteria;p__Firmicutes;c__Clostridia;o__Lachnospirales;f__Lachnospiraceae;g__Ruminococcus]_gnavus_group;s__Ruminococcus]_gnavus_group_unclassified	64	60	237	984	789	1153	91	90	95	70	1951	1180	46	1131	514	1989	59	2482	72	51
d__Bacteria;p__Firmicutes;c__Bacilli;o__Lactobacillales;f__Streptococcaceae;g__Streptococcus;s__Streptococcus_salivarius	6398	142	85	151	616	246	206	602	183	97	284	58	52	66	64	103	2542	105	66	3141
d__Bacteria;p__Actinobacteriota;c__Actinobacteria;o__Bifidobacteriales;f__Bifidobacteriaceae;g__Bifidobacterium;s__Bifidobacterium_unclassified	1055	765	121	68	259	2634	1140	638	93	1905	13	19	28	48	33	21	82	41	43	1027
d__Bacteria;p__Proteobacteria;c__Gammaproteobacteria;o__Enterobacterales;f__Enterobacteriaceae;g__Klebsiella;s__Klebsiella_pneumoniae	50	36	46	54	88	119	230	1070	278	71	71	149	0	72	87	4956	1317	19	1717	64
d__Bacteria;p__Firmicutes;c__Clostridia;o__Oscillospirales;f__Ruminococcaceae;g__Faecalibacterium;s__Faecalibacterium_unclassified	1293	363	231	363	1447	83	284	263	1330	675	2064	31	812	64	1021	70	162	66	29	929
d__Bacteria;p__Firmicutes;c__Bacilli;o__Erysipelotrichales;f__Erysipelatoclostridiaceae;g__Erysipelotrichaceae_UCG-003;s__Erysipelotrichaceae_UCG-003_unclassified	336	123	604	66	61	46	51	154	250	435	364	49	638	4120	176	34	70	2908	49	179
d__Bacteria;p__Bacteroidota;c__Bacteroidia;o__Bacteroidales;f__Bacteroidaceae;g__Bacteroides;s__Bacteroides_uniformis	79	10	0	136	27	14	552	14	17	187	726	15388	42	37	62	4632	16	0	39	0
d__Bacteria;p__Firmicutes;c__Clostridia;o__Lachnospirales;f__Lachnospiraceae;g__Fusicatenibacter;s__Fusicatenibacter_unclassified	2195	2090	2163	43	605	33	371	1309	104	1035	54	40	88	5464	293	49	82	38	15	334
d__Bacteria;p__Firmicutes;c__Clostridia;o__Oscillospirales;f__Ruminococcaceae;g__Faecalibacterium;s__Faecalibacterium_unclassified	1321	548	64	1672	331	46	845	244	335	805	80	81	179	61	1560	71	90	59	22	1055
d__Bacteria;p__Bacteroidota;c__Bacteroidia;o__Bacteroidales;f__Bacteroidaceae;g__Bacteroides;s__Bacteroides_unclassified	37	407	0	41	147	374	236	145	0	235	102	0	1669	0	172	112	21	30	12	497
d__Bacteria;p__Firmicutes;c__Negativicutes;o__Veillonellales-Selenomonadales;f__Selenomonadaceae;g__Megamonas;s__Megamonas_unclassified	41	987	21	3191	31	37	11	951	28	9	26	0	16	6	28	6	0	19	0	16
d__Bacteria;p__Proteobacteria;c__Gammaproteobacteria;o__Enterobacterales;f__Enterobacteriaceae;g__Klebsiella;s__Klebsiella_pneumoniae	45	0	43	32	89	30	239	1129	900	64	93	94	166	60	49	5551	0	0	0	121
d__Bacteria;p__Firmicutes;c__Negativicutes;o__Veillonellales-Selenomonadales;f__Selenomonadaceae;g__Megamonas;s__Megamonas_unclassified	75	1905	0	869	10070	74	56	1798	90	44	53	49	50	27	20	9	49	50	51	44
d__Bacteria;p__Proteobacteria;c__Gammaproteobacteria;o__Enterobacterales;f__Enterobacteriaceae;g__Klebsiella;s__Klebsiella_unclassified	20	0	0	0	64	218	143	802	462	0	35	92	85	43	45	3272	761	26	934	48
d__Bacteria;p__Firmicutes;c__Negativicutes;o__Veillonellales-Selenomonadales;f__Selenomonadaceae;g__Megamonas;s__Megamonas_unclassified	0	14	36	39	8506	74	37	51	47	23	0	34	23	0	10	0	13	0	37	43
d__Bacteria;p__Firmicutes;c__Clostridia;o__Lachnospirales;f__Lachnospiraceae;g__Roseburia;s__Roseburia_unclassified	61	171	96	17	1467	21	46	632	119	49	123	36	101	25	336	38	287	20	41	140
d__Bacteria;p__Bacteroidota;c__Bacteroidia;o__Bacteroidales;f__Bacteroidaceae;g__Bacteroides;s__Bacteroides_unclassified	40	13	397	23	0	0	17	0	108	2294	18	7	15	0	0	2342	168	1759	22	0
d__Bacteria;p__Proteobacteria;c__Alphaproteobacteria;o__Caulobacterales;f__Caulobacteraceae;g__Brevundimonas;s__Brevundimonas_sp._BAL441	658	361	174	180	232	178	173	269	258	98	422	405	419	424	547	505	245	498	480	504
d__Bacteria;p__Firmicutes;c__Negativicutes;o__Veillonellales-Selenomonadales;f__Veillonellaceae;g__Dialister;s__Dialister_unclassified	1557	31	14	50	57	2545	13	24	9	19	37	0	25	0	7	0	20	20	0	34
d__Bacteria;p__Firmicutes;c__Clostridia;o__Lachnospirales;f__Lachnospiraceae;g__Lachnospira;s__Lachnospira_unclassified	70	428	34	6	33	11	21	237	1157	0	27	11067	221	44	84	30	859	0	22	8
d__Bacteria;p__Fusobacteriota;c__Fusobacteriia;o__Fusobacteriales;f__Fusobacteriaceae;g__Fusobacterium;s__Fusobacterium_unclassified	0	0	37	0	26	0	0	0	0	0	0	13	0	0	0	0	0	0	20	0
d__Bacteria;p__Actinobacteriota;c__Coriobacteriia;o__Coriobacteriales;f__Coriobacteriaceae;g__Collinsella;s__Collinsella_unclassified	35	828	1155	4954	77	64	68	1419	403	1542	70	26	404	42	16	27	42	62	17	25
d__Bacteria;p__Firmicutes;c__Clostridia;o__Lachnospirales;f__Lachnospiraceae;g__Coprococcus;s__Coprococcus_unclassified	311	1327	859	18	27	32	15	2062	508	767	15	17	965	17	25	14	157	10	12	540
d__Bacteria;p__Bacteroidota;c__Bacteroidia;o__Bacteroidales;f__Bacteroidaceae;g__Bacteroides;s__uncultured_Bacteroides_sp.	12	935	581	0	35	0	0	302	38	0	3687	891	0	33	0	41	40	0	0	0
d__Bacteria;p__Bacteroidota;c__Bacteroidia;o__Bacteroidales;f__Prevotellaceae;g__Prevotella_9;s__Prevotella_9_unclassified	19	31	32	7604	27	34	39	25	33	47	18	0	0	20	0	0	47	28	0	0
d__Bacteria;p__Firmicutes;c__Clostridia;o__Lachnospirales;f__Lachnospiraceae;g__Dorea;s__Dorea_unclassified	836	583	3018	34	642	435	180	426	72	1751	174	27	395	109	42	27	78	39	25	461
d__Bacteria;p__Firmicutes;c__Clostridia;o__Oscillospirales;f__Ruminococcaceae;g__Faecalibacterium;s__Faecalibacterium_unclassified	53	208	90	43	1259	1172	1111	265	417	595	33	27	191	30	809	29	31	29	33	2340
d__Bacteria;p__Firmicutes;c__Clostridia;o__Oscillospirales;f__Ruminococcaceae;g__Ruminococcus;s__Ruminococcus_unclassified	1857	983	0	20	16	0	630	165	0	1414	25	12	25	25	3849	12	0	36	11	540
d__Bacteria;p__Firmicutes;c__Negativicutes;o__Veillonellales-Selenomonadales;f__Selenomonadaceae;g__Megamonas;s__Megamonas_unclassified	0	1070	0	0	0	61	0	1000	0	0	0	0	38	0	0	0	0	0	0	31
d__Bacteria;p__Firmicutes;c__Clostridia;o__Oscillospirales;f__Ruminococcaceae;g__Subdoligranulum;s__Subdoligranulum_unclassified	435	446	27	48	43	15	2699	559	100	1383	45	25	129	19	13	10	194	45	27	264
d__Bacteria;p__Bacteroidota;c__Bacteroidia;o__Bacteroidales;f__Prevotellaceae;g__Prevotella_9;s__Prevotella_9_unclassified	0	0	46	7546	46	56	35	40	30	29	37	22	671	0	0	0	2185	39	0	0
d__Bacteria;p__Firmicutes;c__Clostridia;o__Monoglobales;f__Monoglobaceae;g__Monoglobus;s__Monoglobus_unclassified	246	407	147	38	526	57	67	215	106	782	64	40	732	47	185	44	52	56	44	164
d__Bacteria;p__Firmicutes;c__Negativicutes;o__Veillonellales-Selenomonadales;f__Selenomonadaceae;g__Megamonas;s__Megamonas_unclassified	0	1005	0	596	2837	45	30	914	0	0	0	0	0	0	0	0	0	0	0	24
d__Bacteria;p__Firmicutes;c__Erysipelotrichia;o__Erysipelotrichales;f__Erysipelotrichaceae;g__Erysipelatoclostridium;s__Erysipelatoclostridium_sp._SNUG30386	103	443	569	654	1904	28	263	547	408	538	398	23	102	24	772	40	139	27	21	194
d__Bacteria;p__Firmicutes;c__Bacilli;o__Lactobacillales;f__Streptococcaceae;g__Streptococcus;s__Streptococcus_mitis	77	102	96	0	61	22	50	173	22	93	40	0	26	41	39	26	1151	188	153	597
d__Bacteria;p__Proteobacteria;c__Gammaproteobacteria;o__Burkholderiales;f__Burkholderiaceae;g__Ralstonia;s__Ralstonia_unclassified	360	102	129	268	112	174	94	224	216	46	419	204	298	239	422	363	101	383	151	256
d__Bacteria;p__Bacteroidota;c__Bacteroidia;o__Bacteroidales;f__Prevotellaceae;g__Prevotella_9;s__Prevotella_9_unclassified	0	19	0	1181	0	0	0	0	0	0	46	0	545	0	0	28	1965	33	18	0
d__Bacteria;p__Firmicutes;c__Clostridia;o__Peptostreptococcales-Tissierellales;f__Peptostreptococcaceae;g__Romboutsia;s__Romboutsia_unclassified	142	109	66	815	603	257	272	879	418	89	134	199	145	172	222	126	85	1637	132	172
d__Bacteria;p__Proteobacteria;c__Gammaproteobacteria;o__Burkholderiales;f__Sutterellaceae;g__Parasutterella;s__Parasutterella_unclassified	0	17	21	33	177	35	1543	14	62	26	11	9	30	10	14	0	13	13	14	0
d__Bacteria;p__Firmicutes;c__Clostridia;o__Lachnospirales;f__Lachnospiraceae;g__Blautia;s__Blautia_unclassified	197	240	260	125	201	524	71	72	56	147	796	20	149	313	430	289	50	482	20	99
d__Bacteria;p__Firmicutes;c__Clostridia;o__Lachnospirales;f__Lachnospiraceae;g__Roseburia;s__Roseburia_unclassified	0	113	0	0	562	138	151	1038	149	169	126	48	111	33	298	22	84	0	32	0
d__Bacteria;p__Firmicutes;c__Clostridia;o__Oscillospirales;f__Ruminococcaceae;g__Subdoligranulum;s__Subdoligranulum_unclassified	3100	206	73	32	25	526	35	1035	79	32	34	26	461	33	35	19	133	26	26	343
d__Bacteria;p__Verrucomicrobiota;c__Verrucomicrobiae;o__Verrucomicrobiales;f__Akkermansiaceae;g__Akkermansia;s__Akkermansia_unclassified	145	135	189	95	166	108	97	150	137	107	142	234	408	186	214	170	135	113	190	156
d__Bacteria;p__Proteobacteria;c__Gammaproteobacteria;o__Enterobacterales;f__Enterobacteriaceae;g__Escherichia-Shigella;s__Escherichia-Shigella_unclassified	1185	0	0	0	0	49	107	495	815	53	55	263	47	0	0	43	0	267	394	55
d__Bacteria;p__Firmicutes;c__Clostridia;o__Lachnospirales;f__Lachnospiraceae;g__Eubacterium]_eligens_group;s__Eubacterium]_eligens_group_unclassified	0	1508	20	17	14	29	29	865	1145	40	0	0	118	0	0	23	90	0	0	0
d__Bacteria;p__Firmicutes;c__Bacilli;o__Lactobacillales;f__Lactobacillaceae;g__Ligilactobacillus;s__Ligilactobacillus_unclassified	220	237	197	154	236	194	271	204	191	178	207	192	176	287	273	276	246	335	316	376
d__Bacteria;p__Bacteroidota;c__Bacteroidia;o__Bacteroidales;f__Bacteroidaceae;g__Bacteroides;s__Bacteroides_plebeius	0	33	13	0	0	17	0	0	0	18	0	0	0	0	0	0	39	2179	0	390
d__Bacteria;p__Firmicutes;c__Clostridia;o__Lachnospirales;f__Lachnospiraceae;g__Roseburia;s__Roseburia_unclassified	220	53	46	0	73	0	0	147	0	0	0	0	578	0	109	0	171	0	0	243
d__Bacteria;p__Firmicutes;c__Clostridia;o__Lachnospirales;f__Lachnospiraceae;g__Eubacterium]_ruminantium_group;s__Eubacterium]_ruminantium_group_unclassified	19	512	16	8	0	0	5	221	4	6	9	8	1517	18	22	6	303	10	3	168
d__Bacteria;p__Proteobacteria;c__Gammaproteobacteria;o__Enterobacterales;f__Enterobacteriaceae;g__Klebsiella;s__Klebsiella_pneumoniae	0	0	0	0	0	44	0	349	0	0	0	38	0	0	24	4798	2003	26	2607	0
d__Bacteria;p__Bacteroidota;c__Bacteroidia;o__Bacteroidales;f__Tannerellaceae;g__Parabacteroides;s__Parabacteroides_merdae	44	423	1672	54	12	11	0	304	35	199	0	6	397	7	11	6	40	0	9	84
d__Bacteria;p__Firmicutes;c__Clostridia;o__Clostridiales;f__Lachnospiraceae;g__Roseburia;s__uncultured_Roseburia_sp.	68	40	40	149	0	1973	240	99	1335	74	32	21	68	70	72	30	648	25	0	41
d__Bacteria;p__Desulfobacterota;c__Desulfovibrionia;o__Desulfovibrionales;f__Desulfovibrionaceae;g__Bilophila;s__Bilophila_unclassified	38	201	1215	85	153	13	71	129	11	214	490	266	247	24	788	39	72	796	15	0
d__Bacteria;p__Firmicutes;c__Clostridia;o__Lachnospirales;f__Lachnospiraceae;g__Ruminococcus]_torques_group;s__Ruminococcus]_torques_group_unclassified	91	154	556	28	119	26	192	126	77	255	29	23	767	1772	34	29	105	65	44	165
d__Bacteria;p__Firmicutes;c__Bacilli;o__Lactobacillales;f__Streptococcaceae;g__Streptococcus;s__Streptococcus_parasanguinis	310	33	26	35	88	97	64	0	30	26	228	17	94	70	17	0	1865	44	151	1873
d__Bacteria;p__Firmicutes;c__Clostridia;o__Lachnospirales;f__Lachnospiraceae;g__Eubacterium]_eligens_group;s__Eubacterium]_eligens_group_unclassified	0	0	0	0	0	0	0	0	425	0	0	0	0	23	396	0	123	0	10	101
d__Bacteria;p__Bacteroidota;c__Bacteroidia;o__Bacteroidales;f__Bacteroidaceae;g__Bacteroides;s__uncultured_Bacteroides_sp.	0	0	0	35	14	26	6980	27	18	11	0	0	0	0	0	0	155	0	0	0
d__Bacteria;p__Bacteroidota;c__Bacteroidia;o__Bacteroidales;f__Bacteroidaceae;g__Bacteroides;s__uncultured_Bacteroides_sp.	0	0	325	21	120	14	101	0	0	0	3239	0	29	1261	0	22	0	0	0	56
d__Bacteria;p__Bacteroidota;c__Bacteroidia;o__Bacteroidales;f__Bacteroidaceae;g__Bacteroides;s__Bacteroides_stercoris	14	1408	144	0	0	47	880	129	7	304	0	0	0	0	11	0	77	0	0	0
d__Bacteria;p__Firmicutes;c__Clostridia;o__Lachnospirales;f__Lachnospiraceae;g__Lachnospira;s__Lachnospira_unclassified	14	535	12	0	27	344	106	470	69	51	776	8	82	0	16	0	125	51	0	14
d__Bacteria;p__Bacteroidota;c__Bacteroidia;o__Bacteroidales;f__Bacteroidaceae;g__Bacteroides;s__Bacteroides_unclassified	22	111	402	46	20	35	22	43	10	24	991	290	14	1941	150	368	19	11	0	33
d__Bacteria;p__Bacteroidota;c__Bacteroidia;o__Bacteroidales;f__Prevotellaceae;g__Prevotella_9;s__Prevotella_9_unclassified	0	0	0	3598	0	0	0	0	16	0	0	0	0	0	0	31	354	0	0	0
d__Bacteria;p__Firmicutes;c__Clostridia;o__Lachnospirales;f__Lachnospiraceae;g__Lachnoclostridium;s__Lachnoclostridium_unclassified	29	8	40	49	66	94	13	0	0	0	949	623	24	848	123	71	6	322	15	0
d__Bacteria;p__Fusobacteriota;c__Fusobacteriia;o__Fusobacteriales;f__Fusobacteriaceae;g__Fusobacterium;s__Fusobacterium_unclassified	0	0	972	189	0	0	11	10	23	0	0	0	0	0	0	8	0	0	0	7
d__Bacteria;p__Firmicutes;c__Clostridia;o__Lachnospirales;f__Lachnospiraceae;g__Eubacterium]_eligens_group;s__Eubacterium]_eligens_group_unclassified	37	925	18	0	0	0	0	514	0	0	0	0	0	0	357	0	0	0	0	0
d__Bacteria;p__Bacteroidota;c__Bacteroidia;o__Bacteroidales;f__Bacteroidaceae;g__Bacteroides;s__uncultured_Bacteroides_sp.	0	0	56	8	92	15	0	9	16	0	0	1152	13	0	21	2589	0	4	19	5
d__Bacteria;p__Firmicutes;c__Clostridia;o__Oscillospirales;f__Oscillospiraceae;g__NK4A214_group;s__NK4A214_group_unclassified	70	238	42	11	0	4	35	187	0	388	15	4	398	3	6	5	112	7	0	16
d__Bacteria;p__Firmicutes;c__Clostridia;o__Lachnospirales;f__Lachnospiraceae;g__Ruminococcus]_torques_group;s__Ruminococcus]_torques_group_unclassified	105	223	712	21	573	33	59	159	17	76	17	16	447	656	280	11	15	87	10	49
d__Bacteria;p__Bacteroidota;c__Bacteroidia;o__Bacteroidales;f__Bacteroidaceae;g__Bacteroides;s__Bacteroides_sp._HGA0251	40	0	250	0	0	0	0	0	0	50	0	33	0	5020	0	21	0	36	0	0
d__Bacteria;p__Proteobacteria;c__Gammaproteobacteria;o__Enterobacterales;f__Pasteurellaceae;g__Haemophilus;s__Haemophilus_unclassified	14	24	0	40	94	24	47	162	20	27	16	12	0	10	28	0	168	76	89	257
d__Bacteria;p__Fusobacteriota;c__Fusobacteriia;o__Fusobacteriales;f__Fusobacteriaceae;g__Fusobacterium;s__Fusobacterium_unclassified	0	0	0	0	8	3	0	0	0	0	166	6149	16	19	0	140	5	0	9	0
d__Bacteria;p__Proteobacteria;c__Gammaproteobacteria;o__Enterobacterales;f__Enterobacteriaceae;g__Klebsiella;s__Klebsiella_granulomatis	0	0	0	0	0	58	0	110	0	0	0	0	225	0	0	5398	0	0	0	0
d__Bacteria;p__Firmicutes;c__Clostridia;o__Oscillospirales;f__Ruminococcaceae;g__Ruminococcus;s__Ruminococcus_unclassified	0	0	19	0	0	0	0	0	114	0	0	0	0	0	0	0	0	0	0	0
d__Bacteria;p__Proteobacteria;c__Gammaproteobacteria;o__Enterobacterales;f__Enterobacteriaceae;g__Klebsiella;s__Klebsiella_granulomatis	0	0	0	0	0	0	0	269	0	0	0	0	0	0	0	5508	0	0	0	0
d__Bacteria;p__Firmicutes;c__Clostridia;o__Clostridiales;f__Ruminococcaceae;g__Ruminococcus;s__uncultured_Ruminococcus_sp.	523	8	160	0	0	0	16	0	98	210	145	27	35	33	928	30	32	32	29	43
d__Bacteria;p__Bacteroidota;c__Bacteroidia;o__Bacteroidales;f__Bacteroidaceae;g__Bacteroides;s__Bacteroides_unclassified	24	0	267	0	62	0	51	0	23	46	332	895	32	60	69	29	53	11	30	111
d__Bacteria;p__Firmicutes;c__Clostridia;o__Christensenellales;f__Christensenellaceae;g__Christensenellaceae_R-7_group;s__Christensenellaceae_R-7_group_unclassified	794	464	0	0	7	10	0	405	16	0	0	0	0	0	6	0	0	11	14	253
d__Bacteria;p__Firmicutes;c__Bacilli;o__Lactobacillales;f__Lactobacillaceae;g__Lactobacillus;s__Lactobacillus_sp._L-YJ	155	156	83	107	68	110	131	136	86	98	110	83	112	176	156	94	111	108	90	151
d__Bacteria;p__Bacteroidota;c__Bacteroidia;o__Bacteroidales;f__Bacteroidaceae;g__Bacteroides;s__Bacteroides_unclassified	100	215	2761	13	19	15	15	44	16	92	0	0	539	0	0	22	0	48	0	0
d__Bacteria;p__Firmicutes;c__Negativicutes;o__Veillonellales-Selenomonadales;f__Veillonellaceae;g__Veillonella;s__Veillonella_unclassified	0	27	15	7	52	0	45	20	0	16	0	83	0	0	0	56	88	0	0	40
d__Bacteria;p__Firmicutes;c__Clostridia;o__Oscillospirales;f__Oscillospiraceae;g__UCG-002;s__UCG-002_unclassified	855	653	44	12	26	14	34	161	8	158	12	7	557	7	8	18	28	18	0	155
d__Bacteria;p__Firmicutes;c__Clostridia;o__Oscillospirales;f__Ruminococcaceae;g__Incertae_Sedis;s__Incertae_Sedis_unclassified	263	8	2679	17	230	18	38	13	18	21	4	0	21	0	7	0	3	5	0	8
d__Bacteria;p__Firmicutes;c__Negativicutes;o__Veillonellales-Selenomonadales;f__Veillonellaceae;g__Dialister;s__Dialister_unclassified	0	0	12	5	20	11	1480	0	10	20	16	16	831	103	17	16	16	31	42	33
d__Bacteria;p__Proteobacteria;c__Gammaproteobacteria;o__Enterobacterales;f__Enterobacteriaceae;g__Klebsiella;s__Klebsiella_sp._enrichment_culture_clone_SRC_DSB1	0	0	0	0	0	28	0	0	0	0	0	0	11	0	0	1530	677	0	872	0
d__Bacteria;p__Firmicutes;c__Bacilli;o__Lactobacillales;f__Lactobacillaceae;g__Ligilactobacillus;s__Ligilactobacillus_unclassified	92	144	30	146	120	130	47	85	86	111	150	114	132	76	113	95	129	109	99	117
d__Bacteria;p__Firmicutes;c__Clostridia;o__Oscillospirales;f__Oscillospiraceae;g__UCG-002;s__UCG-002_unclassified	315	261	0	7	0	9	311	140	17	398	14	15	713	18	25	13	164	8	10	377
d__Bacteria;p__Firmicutes;c__Clostridia;o__Clostridiales;f__Lachnospiraceae;g__Lachnospiraceae_unclassified;s__Lachnospiraceae_unclassified	0	0	0	0	6	0	0	0	12	0	146	6	68	0	35	113	0	121	7	0
d__Bacteria;p__Firmicutes;c__Clostridia;o__Lachnospirales;f__Lachnospiraceae;g__Anaerostipes;s__Anaerostipes_unclassified	18	0	51	15	15	5	25	14	14	121	169	194	34	19	79	11	25	5	8	106
d__Bacteria;p__Desulfobacterota;c__Desulfovibrionia;o__Desulfovibrionales;f__Desulfovibrionaceae;g__Desulfovibrio;s__Desulfovibrio_unclassified	25	0	0	19	0	0	0	0	0	0	11	0	0	0	0	0	234	20	0	0
d__Bacteria;p__Firmicutes;c__Clostridia;o__Lachnospirales;f__Lachnospiraceae;g__Agathobacter;s__Agathobacter_unclassified	0	0	0	0	1385	626	0	0	0	0	0	0	0	0	0	0	0	0	0	1450
d__Bacteria;p__Verrucomicrobiota;c__Verrucomicrobiae;o__Verrucomicrobiales;f__Akkermansiaceae;g__Akkermansia;s__Akkermansia_unclassified	0	0	0	0	14	0	0	0	0	0	0	4787	21	22	0	0	11	0	0	0
d__Bacteria;p__Firmicutes;c__Negativicutes;o__Acidaminococcales;f__Acidaminococcaceae;g__Phascolarctobacterium;s__Phascolarctobacterium_faecium	0	0	0	0	0	0	0	0	0	0	0	0	0	0	0	0	0	0	0	1093
d__Bacteria;p__Firmicutes;c__Negativicutes;o__Veillonellales-Selenomonadales;f__Veillonellaceae;g__Megasphaera;s__Megasphaera_unclassified	16	0	10	10	14	16	2488	16	15	5	0	0	9	0	0	0	13	3	0	0
d__Bacteria;p__Firmicutes;c__Clostridia;o__Lachnospirales;f__Lachnospiraceae;g__Dorea;s__Dorea_unclassified	231	21	70	15	81	7	16	116	24	105	20	13	373	10	104	19	25	22	6	131
d__Bacteria;p__Firmicutes;c__Clostridia;o__Lachnospirales;f__Lachnospiraceae;g__Lachnospira;s__Lachnospira_unclassified	20	246	0	4	0	0	11	63	0	0	0	0	5	15	187	8	358	0	0	143
d__Bacteria;p__Firmicutes;c__Bacilli;o__Lactobacillales;f__Lactobacillaceae;g__HT002;s__HT002_unclassified	78	71	97	73	110	96	95	108	114	114	54	60	65	90	98	64	68	94	107	129
d__Bacteria;p__Bacteroidota;c__Bacteroidia;o__Bacteroidales;f__Tannerellaceae;g__Parabacteroides;s__Parabacteroides_distasonis	0	194	870	0	0	0	59	82	0	0	0	533	0	1122	41	214	0	0	0	48
d__Bacteria;p__Firmicutes;c__Clostridia;o__Lachnospirales;f__Lachnospiraceae;g__Ruminococcus]_torques_group;s__Ruminococcus]_torques_group_unclassified	32	0	0	0	0	0	108	0	0	0	0	0	825	321	0	0	0	0	0	0
d__Bacteria;p__Proteobacteria;c__Gammaproteobacteria;o__Burkholderiales;f__Sutterellaceae;g__Parasutterella;s__Parasutterella_unclassified	251	0	0	0	221	0	0	0	137	0	0	0	0	0	0	0	0	0	0	94
d__Bacteria;p__Desulfobacterota;c__Desulfovibrionia;o__Desulfovibrionales;f__Desulfovibrionaceae;g__Desulfovibrio;s__Desulfovibrio_unclassified	54	58	78	90	100	138	114	97	98	68	38	47	66	38	43	17	40	69	71	120
d__Bacteria;p__Firmicutes;c__Negativicutes;o__Veillonellales-Selenomonadales;f__Veillonellaceae;g__Dialister;s__Dialister_unclassified	0	22	31	21	21	17	22	27	27	4134	0	0	0	0	0	0	20	0	0	0
d__Bacteria;p__Firmicutes;c__Negativicutes;o__Veillonellales-Selenomonadales;f__Selenomonadaceae;g__Megamonas;s__Megamonas_unclassified	33	12	0	0	0	0	0	0	0	0	0	0	0	0	0	0	0	0	0	0
d__Bacteria;p__Bacteroidota;c__Bacteroidia;o__Bacteroidales;f__Prevotellaceae;g__Prevotella_9;s__Prevotella_9_unclassified	0	0	0	1020	0	0	0	0	11	0	0	0	0	0	0	0	0	0	0	0
d__Bacteria;p__Fusobacteriota;c__Fusobacteriia;o__Fusobacteriales;f__Fusobacteriaceae;g__Fusobacterium;s__Fusobacterium_unclassified	0	0	0	0	0	0	0	0	0	0	0	0	0	0	0	0	0	0	0	0
d__Bacteria;p__Actinobacteriota;c__Actinobacteria;o__Corynebacteriales;f__Nocardiaceae;g__Rhodococcus;s__Rhodococcus_unclassified	141	15	53	69	24	124	31	95	100	11	91	20	187	36	145	114	9	53	32	156
d__Bacteria;p__Firmicutes;c__Firmicutes_unclassified;o__Firmicutes_unclassified;f__Firmicutes_unclassified;g__Firmicutes_unclassified;s__Firmicutes_unclassified	0	0	24	27	2068	0	816	0	0	0	0	0	0	0	0	0	0	0	0	0
d__Bacteria;p__Firmicutes;c__Clostridia;o__Oscillospirales;f__Eubacterium]_coprostanoligenes_group;g__Eubacterium]_coprostanoligenes_group_unclassified;s__Eubacterium]_coprostanoligenes_group_unclassified	856	284	0	0	18	0	3	212	30	835	4	8	19	0	0	0	380	0	13	4
d__Bacteria;p__Bacteroidota;c__Bacteroidia;o__Bacteroidales;f__Prevotellaceae;g__Prevotella_9;s__Prevotella_9_unclassified	0	0	0	2448	0	0	0	0	0	0	0	0	0	0	0	0	0	0	0	0
d__Bacteria;p__Firmicutes;c__Firmicutes_unclassified;o__Firmicutes_unclassified;f__Firmicutes_unclassified;g__Firmicutes_unclassified;s__Firmicutes_unclassified	116	306	0	11	311	0	65	116	4	150	11	9	167	36	692	11	25	0	6	42
d__Bacteria;p__Bacteroidota;c__Bacteroidia;o__Bacteroidales;f__Rikenellaceae;g__Alistipes;s__Alistipes_unclassified	161	280	612	8	72	16	86	48	9	69	0	0	0	12	206	0	10	5	0	51
d__Bacteria;p__Firmicutes;c__Clostridia;o__Oscillospirales;f__Ruminococcaceae;g__Subdoligranulum;s__Subdoligranulum_unclassified	18	279	49	0	0	6	180	302	34	131	0	0	211	7	1062	0	51	19	0	208
d__Bacteria;p__Bacteroidota;c__Bacteroidia;o__Bacteroidales;f__Prevotellaceae;g__Prevotella_9;s__Prevotella_9_unclassified	0	0	0	0	0	0	0	0	0	0	0	0	0	0	0	0	0	0	0	0
d__Bacteria;p__Bacteroidota;c__Bacteroidia;o__Bacteroidales;f__Bacteroidaceae;g__Bacteroides;s__Bacteroides_unclassified	26	10	467	0	0	0	0	0	0	0	31	9	12	26	21	6	0	14	0	10
d__Bacteria;p__Cyanobacteria;c__Cyanobacteriia;o__Chloroplast;f__Chloroplast_unclassified;g__Chloroplast_unclassified;s__Chloroplast_unclassified	0	0	0	0	0	0	0	0	0	0	76	81	75	86	79	81	48	0	0	0
d__Bacteria;p__Firmicutes;c__Clostridia;o__Oscillospirales;f__Oscillospiraceae;g__Flavonifractor;s__Flavonifractor_unclassified	9	37	294	60	32	8	17	11	10	12	751	10	76	236	0	16	7	12	0	14
d__Bacteria;p__Firmicutes;c__Bacilli;o__Lactobacillales;f__Lactobacillaceae;g__Lactobacillus;s__Lactobacillus_crispatus	122	61	107	0	60	53	80	136	83	45	31	31	58	70	109	75	65	15	30	47
d__Bacteria;p__Firmicutes;c__Negativicutes;o__Acidaminococcales;f__Acidaminococcaceae;g__Phascolarctobacterium;s__Phascolarctobacterium_succinatutens	0	0	7	9	5	6	0	0	1275	0	0	0	0	0	0	23	0	0	0	0
d__Bacteria;p__Bacteroidota;c__Bacteroidia;o__Bacteroidales;f__Bacteroidaceae;g__Bacteroides;s__Bacteroides_unclassified	69	12	0	0	0	0	0	9	0	22	1074	924	9	38	14	9	7	0	0	70
d__Bacteria;p__Actinobacteriota;c__Actinobacteria;o__Bifidobacteriales;f__Bifidobacteriaceae;g__Bifidobacterium;s__Bifidobacterium_unclassified	0	0	0	0	0	0	0	0	0	0	0	0	0	0	0	0	0	0	17	1054
d__Bacteria;p__Firmicutes;c__Clostridia;o__Oscillospirales;f__Oscillospiraceae;g__Oscillibacter;s__Oscillibacter_unclassified	51	25	89	6	93	0	74	16	3	77	5	3	16	5	158	0	17	0	4	22
d__Bacteria;p__Firmicutes;c__Clostridia;o__Lachnospirales;f__Lachnospiraceae;g__Lachnospiraceae_NK4A136_group;s__Lachnospiraceae_NK4A136_group_unclassified	85	75	63	25	58	45	25	86	59	80	27	54	59	21	63	52	76	46	87	64
d__Bacteria;p__Firmicutes;c__Negativicutes;o__Veillonellales-Selenomonadales;f__Veillonellaceae;g__Veillonella;s__Veillonella_unclassified	0	0	0	0	0	106	0	0	18	0	22	0	0	64	0	68	579	70	80	341
d__Bacteria;p__Verrucomicrobiota;c__Verrucomicrobiae;o__Verrucomicrobiales;f__Akkermansiaceae;g__Akkermansia;s__Akkermansia_unclassified	469	0	0	0	0	0	0	0	20	0	882	0	0	0	1231	37	0	0	0	328
d__Bacteria;p__Proteobacteria;c__Gammaproteobacteria;o__Enterobacterales;f__Enterobacteriaceae;g__Klebsiella;s__uncultured_Klebsiella_sp.	0	0	0	0	0	30	34	76	0	0	0	0	0	0	0	1337	534	0	796	0
d__Bacteria;p__Bacteroidota;c__Bacteroidia;o__Bacteroidales;f__Prevotellaceae;g__Prevotella_9;s__Prevotella_9_unclassified	0	0	0	0	0	0	0	0	0	0	0	0	0	0	0	0	0	0	0	0
d__Bacteria;p__Firmicutes;c__Clostridia;o__Lachnospirales;f__Lachnospiraceae;g__Eubacterium]_xylanophilum_group;s__Eubacterium]_xylanophilum_group_unclassified	280	285	16	0	0	19	83	471	9	621	0	13	0	0	357	0	11	0	0	23
d__Bacteria;p__Actinobacteriota;c__Actinobacteria;o__Micrococcales;f__Micrococcaceae;g__Rothia;s__Rothia_unclassified	16	18	0	0	0	0	0	0	0	12	0	0	0	0	0	24	0	22	0	61
d__Bacteria;p__Firmicutes;c__Bacilli;o__Lactobacillales;f__Streptococcaceae;g__Streptococcus;s__Streptococcus_parasanguinis	14	26	0	0	0	29	0	0	0	0	31	0	0	38	0	85	348	0	37	1106
d__Bacteria;p__Bacteroidota;c__Bacteroidia;o__Bacteroidales;f__Bacteroidaceae;g__Bacteroides;s__Bacteroides_unclassified	0	0	0	0	0	0	34	0	0	0	0	0	0	0	502	0	8	0	6	189
d__Bacteria;p__Firmicutes;c__Bacilli;o__Lactobacillales;f__Streptococcaceae;g__Streptococcus;s__Streptococcus_equinus	14	0	7	0	11	10	1559	11	0	0	0	820	0	0	0	499	0	0	0	0
d__Bacteria;p__Bacteroidota;c__Bacteroidia;o__Bacteroidales;f__Prevotellaceae;g__Prevotella_9;s__Prevotella_9_unclassified	0	0	23	0	0	0	0	14	3020	0	0	0	0	0	0	0	0	0	0	0
d__Bacteria;p__Firmicutes;c__Firmicutes_unclassified;o__Firmicutes_unclassified;f__Firmicutes_unclassified;g__Firmicutes_unclassified;s__Firmicutes_unclassified	7	7	0	0	0	14	0	0	0	0	0	0	11	0	0	0	826	0	0	0
d__Bacteria;p__Firmicutes;c__Clostridia;o__Clostridiales;f__Lachnospiraceae;g__Lachnospiraceae_unclassified;s__Lachnospiraceae_unclassified	23	227	16	0	107	0	53	351	198	102	0	0	0	0	172	0	83	0	0	68
d__Bacteria;p__Bacteroidota;c__Bacteroidia;o__Bacteroidales;f__Bacteroidaceae;g__Bacteroides;s__Bacteroides_unclassified	0	0	61	0	0	0	70	0	0	19	311	1010	0	15	17	1085	8	0	0	0
d__Bacteria;p__Firmicutes;c__Bacilli;o__Lactobacillales;f__Enterococcaceae;g__Enterococcus;s__uncultured_Enterococcus_sp.	24	0	0	0	0	0	0	14	0	0	0	0	0	0	30	0	0	0	0	0
d__Bacteria;p__Bacteroidota;c__Bacteroidia;o__Bacteroidales;f__Bacteroidaceae;g__Bacteroides;s__uncultured_Bacteroides_sp.	0	0	0	0	0	0	0	9	0	0	0	0	0	0	13	0	0	0	0	0
d__Bacteria;p__Bacteroidota;c__Bacteroidia;o__Bacteroidales;f__Prevotellaceae;g__Prevotella_9;s__Prevotella_9_unclassified	0	0	0	0	0	0	0	0	0	0	0	0	0	0	0	0	0	12	0	0
d__Bacteria;p__Bacteroidota;c__Bacteroidia;o__Bacteroidales;f__Bacteroidaceae;g__Bacteroides;s__Bacteroides_sp._HGA0250	0	0	0	0	23	0	0	0	0	0	0	0	0	1615	0	0	0	152	0	0
d__Bacteria;p__Actinobacteriota;c__Coriobacteriia;o__Coriobacteriales;f__Coriobacteriaceae;g__Collinsella;s__Collinsella_aerofaciens	0	0	12	0	0	0	2552	0	0	0	0	0	0	0	0	0	0	0	0	0
d__Bacteria;p__Firmicutes;c__Clostridia;o__Lachnospirales;f__Lachnospiraceae;g__Blautia;s__Blautia_unclassified	200	36	59	24	40	129	17	24	34	36	24	0	0	76	143	15	27	0	0	44
d__Bacteria;p__Firmicutes;c__Clostridia;o__Christensenellales;f__Christensenellaceae;g__Christensenellaceae_R-7_group;s__Christensenellaceae_R-7_group_unclassified	0	0	6	0	0	0	137	0	29	542	3	0	88	29	0	0	222	0	0	67
d__Bacteria;p__Bacteroidota;c__Bacteroidia;o__Bacteroidales;f__Prevotellaceae;g__Alloprevotella;s__Alloprevotella_unclassified	0	0	0	2927	14	0	8	8	9	4	9	0	0	0	0	0	0	6	0	0
d__Bacteria;p__Firmicutes;c__Clostridia;o__Oscillospirales;f__Ruminococcaceae;g__Ruminococcus;s__Ruminococcus_unclassified	180	55	118	11	0	0	0	21	6	0	0	0	0	10	0	0	22	0	0	12
d__Bacteria;p__Firmicutes;c__Bacilli;o__Erysipelotrichales;f__Erysipelatoclostridiaceae;g__Erysipelotrichaceae_UCG-003;s__Erysipelotrichaceae_UCG-003_unclassified	0	0	0	0	0	0	0	0	0	0	0	0	0	0	0	0	0	0	0	0
d__Bacteria;p__Firmicutes;c__Clostridia;o__Lachnospirales;f__Lachnospiraceae;g__Lachnospiraceae_UCG-004;s__Lachnospiraceae_UCG-004_unclassified	0	71	20	20	45	651	37	54	41	57	29	0	19	0	0	0	58	0	0	138
d__Bacteria;p__Firmicutes;c__Clostridia;o__Oscillospirales;f__Oscillospiraceae;g__UCG-002;s__UCG-002_unclassified	0	602	0	0	0	0	0	143	16	0	0	0	401	0	0	0	278	0	17	200
d__Bacteria;p__Firmicutes;c__Clostridia;o__Oscillospirales;f__Oscillospiraceae;g__UCG-002;s__UCG-002_unclassified	0	0	5	0	5	0	325	0	0	126	0	0	345	0	0	0	252	0	0	76
d__Bacteria;p__Firmicutes;c__Bacilli;o__Lactobacillales;f__Streptococcaceae;g__Streptococcus;s__Streptococcus_thermophilus	0	0	81	0	0	330	0	0	0	0	0	0	0	0	0	0	0	0	0	1134
d__Bacteria;p__Firmicutes;c__Clostridia;o__Lachnospirales;f__Lachnospiraceae;g__Agathobacter;s__Agathobacter_unclassified	0	0	0	0	0	0	0	0	0	0	0	0	0	0	0	0	0	0	0	0
d__Bacteria;p__Firmicutes;c__Bacilli;o__Lactobacillales;f__Lactobacillaceae;g__Weissella;s__Weissella_unclassified	90	86	170	284	261	251	294	245	264	244	11	2	5	0	0	0	0	0	0	0
d__Bacteria;p__Bacteroidota;c__Bacteroidia;o__Bacteroidales;f__Prevotellaceae;g__Prevotella_9;s__Prevotella_9_unclassified	0	0	0	0	0	0	0	0	0	0	0	0	0	0	0	0	0	0	0	0
d__Bacteria;p__Bacteroidota;c__Bacteroidia;o__Bacteroidales;f__Tannerellaceae;g__Parabacteroides;s__Parabacteroides_distasonis	58	0	0	0	37	378	46	0	0	0	1221	151	53	0	0	193	0	0	0	0
d__Bacteria;p__Bacteroidota;c__Bacteroidia;o__Bacteroidales;f__Rikenellaceae;g__Alistipes;s__Alistipes_unclassified	0	1017	0	0	0	0	10	314	0	0	0	0	0	4	8	0	0	0	0	207
d__Bacteria;p__Firmicutes;c__Clostridia;o__Clostridiales;f__Lachnospiraceae;g__Blautia;s__Ruminococcus_gnavus	0	0	18	59	94	166	0	11	22	0	0	99	0	330	0	171	0	395	11	11
d__Bacteria;p__Firmicutes;c__Bacilli;o__Erysipelotrichales;f__Erysipelotrichaceae;g__Turicibacter;s__Turicibacter_unclassified	33	46	22	36	84	97	16	29	48	19	129	69	67	16	38	64	23	105	63	100
d__Bacteria;p__Bacteroidota;c__Bacteroidia;o__Bacteroidales;f__Prevotellaceae;g__Prevotella_9;s__Prevotella_9_unclassified	0	0	0	74	0	0	0	0	0	0	0	0	412	0	0	19	33	0	0	0
d__Bacteria;p__Firmicutes;c__Clostridia;o__Oscillospirales;f__Ruminococcaceae;g__Ruminococcus;s__Ruminococcus_unclassified	25	396	0	0	0	0	0	2104	0	0	0	0	0	0	10	0	0	0	0	0
d__Bacteria;p__Bacteroidota;c__Bacteroidia;o__Bacteroidales;f__Bacteroidaceae;g__Bacteroides;s__Bacteroides_sp._WH302	0	19	203	0	0	0	0	0	0	33	0	0	0	0	0	0	0	0	0	0
d__Bacteria;p__Firmicutes;c__Negativicutes;o__Veillonellales-Selenomonadales;f__Selenomonadaceae;g__Megamonas;s__Megamonas_unclassified	0	0	0	0	0	0	0	0	0	0	0	0	0	0	0	0	0	0	0	0
d__Bacteria;p__Firmicutes;c__Clostridia;o__Oscillospirales;f__Oscillospiraceae;g__UCG-003;s__UCG-003_unclassified	66	357	30	0	0	0	104	99	16	0	0	3	148	85	259	8	108	0	0	8
d__Bacteria;p__Firmicutes;c__Bacilli;o__Lactobacillales;f__Streptococcaceae;g__Streptococcus;s__Streptococcus_parasanguinis	0	0	0	0	0	0	0	29	22	28	0	0	0	0	58	0	0	0	0	0
d__Bacteria;p__Fusobacteriota;c__Fusobacteriia;o__Fusobacteriales;f__Fusobacteriaceae;g__Fusobacterium;s__Fusobacterium_unclassified	0	0	0	0	0	0	0	0	0	0	0	0	0	0	0	0	0	0	0	0
d__Bacteria;p__Firmicutes;c__Clostridia;o__Christensenellales;f__Christensenellaceae;g__Christensenellaceae_R-7_group;s__Christensenellaceae_R-7_group_unclassified	0	0	0	0	0	0	0	0	0	0	0	0	0	0	0	0	0	0	0	0
d__Bacteria;p__Bacteroidota;c__Bacteroidia;o__Bacteroidales;f__Prevotellaceae;g__Prevotella_9;s__Prevotella_9_unclassified	0	6	0	0	0	0	0	0	0	0	0	0	0	0	0	0	2292	0	0	0
d__Bacteria;p__Firmicutes;c__Clostridia;o__Oscillospirales;f__Oscillospiraceae;g__UCG-005;s__UCG-005_unclassified	266	344	14	0	0	0	0	113	22	109	0	0	395	0	8	0	158	0	6	19
d__Bacteria;p__Firmicutes;c__Clostridia;o__Oscillospirales;f__Ruminococcaceae;g__Incertae_Sedis;s__Incertae_Sedis_unclassified	6	85	3	0	0	0	12	13	0	0	0	0	52	0	7	0	0	6	0	0
d__Bacteria;p__Firmicutes;c__Clostridia;o__Lachnospirales;f__Lachnospiraceae;g__Roseburia;s__Roseburia_unclassified	0	0	0	0	0	0	0	0	0	0	0	0	0	0	60	0	0	0	0	0
d__Bacteria;p__Firmicutes;c__Clostridia;o__Oscillospirales;f__Ruminococcaceae;g__Eubacterium]_siraeum_group;s__Eubacterium]_siraeum_group_unclassified	5	90	2	0	0	4	9	5	0	0	0	0	0	6	9	0	3	0	0	5
d__Bacteria;p__Bacteroidota;c__Bacteroidia;o__Bacteroidales;f__Tannerellaceae;g__Parabacteroides;s__Parabacteroides_distasonis	0	0	1189	0	0	0	240	0	14	0	0	0	0	0	193	773	0	0	0	0
d__Bacteria;p__Firmicutes;c__Clostridia;o__Clostridiales;f__Clostridiaceae;g__Clostridium;s__Clostridium_sp._AT4	0	0	355	0	231	0	0	0	0	0	263	30	0	0	15	0	0	0	35	0
d__Bacteria;p__Firmicutes;c__Clostridia;o__Oscillospirales;f__Ruminococcaceae;g__Faecalibacterium;s__Faecalibacterium_unclassified	0	1142	0	0	0	0	0	560	0	93	0	0	0	0	0	0	0	0	0	183
d__Bacteria;p__Fusobacteriota;c__Fusobacteriia;o__Fusobacteriales;f__Fusobacteriaceae;g__Fusobacterium;s__Fusobacterium_unclassified	0	0	0	0	0	0	0	0	0	0	0	0	0	0	0	0	0	0	0	0
d__Bacteria;p__Proteobacteria;c__Gammaproteobacteria;o__Enterobacterales;f__Enterobacteriaceae;g__Escherichia-Shigella;s__Escherichia-Shigella_unclassified	0	0	0	0	0	0	0	0	0	0	0	0	0	0	0	22	0	0	1820	0
d__Bacteria;p__Bacteroidota;c__Bacteroidia;o__Bacteroidales;f__Muribaculaceae;g__Muribaculaceae_unclassified;s__Muribaculaceae_unclassified	0	0	4	0	6	3	0	0	0	476	0	0	0	0	0	0	0	0	0	453
d__Bacteria;p__Firmicutes;c__Clostridia;o__Oscillospirales;f__Eubacterium]_coprostanoligenes_group;g__Eubacterium]_coprostanoligenes_group_unclassified;s__Eubacterium]_coprostanoligenes_group_unclassified	0	0	0	0	0	6	0	0	0	0	6	11	2044	11	92	10	76	0	0	4
d__Bacteria;p__Firmicutes;c__Negativicutes;o__Veillonellales-Selenomonadales;f__Selenomonadaceae;g__Megamonas;s__Megamonas_unclassified	0	678	0	0	0	0	0	639	0	0	0	0	0	0	0	0	0	0	0	0
d__Bacteria;p__Bacteroidota;c__Bacteroidia;o__Bacteroidales;f__Bacteroidaceae;g__Bacteroides;s__Bacteroides_kribbi	0	154	0	0	0	0	0	40	0	0	126	0	0	0	157	0	73	58	0	0
d__Bacteria;p__Bacteroidota;c__Bacteroidia;o__Bacteroidales;f__Bacteroidaceae;g__Bacteroides;s__uncultured_Bacteroides_sp.	6	0	14	0	0	0	0	0	31	0	4	0	165	0	0	2	14	0	0	91
d__Bacteria;p__Firmicutes;c__Negativicutes;o__Veillonellales-Selenomonadales;f__Selenomonadaceae;g__Megamonas;s__Megamonas_unclassified	0	0	0	0	2252	0	0	0	0	0	0	0	0	0	0	0	0	0	0	0
d__Bacteria;p__Desulfobacterota;c__Desulfovibrionia;o__Desulfovibrionales;f__Desulfovibrionaceae;g__Desulfovibrio;s__Desulfovibrio_unclassified	0	5	10	0	0	5	0	0	2	0	0	12	746	14	10	8	5	411	5	33
d__Bacteria;p__Firmicutes;c__Clostridia;o__Lachnospirales;f__Lachnospiraceae;g__Lachnospiraceae_ND3007_group;s__Lachnospiraceae_ND3007_group_unclassified	13	261	2	0	4	24	5	45	261	17	0	0	21	0	250	0	9	0	0	15
d__Bacteria;p__Firmicutes;c__Clostridia;o__Clostridiales;f__Clostridiaceae;g__Clostridium_sensu_stricto_1;s__Clostridium_sensu_stricto_1_unclassified	0	0	0	0	0	0	0	0	8	0	0	0	0	0	0	9	0	0	0	0
d__Bacteria;p__Firmicutes;c__Bacilli;o__Lactobacillales;f__Lactobacillaceae;g__Lactiplantibacillus;s__Lactiplantibacillus_unclassified	51	48	155	137	162	138	143	166	181	146	0	0	0	0	0	0	0	0	0	0
d__Bacteria;p__Proteobacteria;c__Gammaproteobacteria;o__Burkholderiales;f__Sutterellaceae;g__Sutterella;s__Sutterella_unclassified	0	105	119	0	5	0	0	0	0	0	0	0	0	0	210	0	11	0	0	0
d__Bacteria;p__Proteobacteria;c__Gammaproteobacteria;o__Burkholderiales;f__Sutterellaceae;g__Sutterella;s__Sutterella_unclassified	0	0	254	688	6	100	0	9	7	4	3	0	102	0	0	0	0	4	0	0
d__Bacteria;p__Firmicutes;c__Clostridia;o__Lachnospirales;f__Lachnospiraceae;g__Blautia;s__Blautia_unclassified	61	31	16	56	35	0	23	13	32	86	0	17	60	11	0	0	18	0	12	126
d__Bacteria;p__Bacteroidota;c__Bacteroidia;o__Bacteroidales;f__Prevotellaceae;g__Alloprevotella;s__Alloprevotella_unclassified	7	0	9	0	0	0	0	0	0	0	0	0	0	0	0	0	221	0	0	0
d__Bacteria;p__Proteobacteria;c__Gammaproteobacteria;o__Enterobacterales;f__Enterobacteriaceae;g__Escherichia-Shigella;s__Escherichia-Shigella_unclassified	0	0	0	0	0	0	0	0	0	0	0	0	0	0	0	0	0	0	0	0
d__Bacteria;p__Firmicutes;c__Clostridia;o__Lachnospirales;f__Lachnospiraceae;g__Lachnoclostridium;s__Lachnoclostridium_unclassified	28	198	57	153	71	0	53	211	61	0	0	13	73	0	0	5	28	15	22	12
d__Bacteria;p__Firmicutes;c__Clostridia;o__Oscillospirales;f__Ruminococcaceae;g__Ruminococcus;s__Ruminococcus_unclassified	0	0	0	0	0	0	0	0	0	0	0	0	0	0	0	0	134	0	0	0
d__Bacteria;p__Bacteroidota;c__Bacteroidia;o__Bacteroidales;f__Rikenellaceae;g__Alistipes;s__Alistipes_unclassified	63	0	340	0	0	0	35	0	0	0	12	0	123	0	387	0	0	0	0	0
d__Bacteria;p__Fusobacteriota;c__Fusobacteriia;o__Fusobacteriales;f__Fusobacteriaceae;g__Fusobacterium;s__Fusobacterium_unclassified	0	3	0	0	0	0	0	0	0	0	0	0	0	0	0	0	0	0	0	0
d__Bacteria;p__Firmicutes;c__Clostridia;o__Clostridiales;f__Clostridiaceae;g__Clostridium_sensu_stricto_1;s__Clostridium_sensu_stricto_1_unclassified	146	65	0	34	66	16	0	69	72	10	56	0	18	0	64	26	0	36	0	12
d__Bacteria;p__Firmicutes;c__Clostridia;o__Clostridia_UCG-014;f__Clostridia_UCG-014_unclassified;g__Clostridia_UCG-014_unclassified;s__Clostridia_UCG-014_unclassified	0	54	0	0	0	0	0	0	0	1143	0	7	0	0	0	0	43	0	5	0
d__Bacteria;p__Firmicutes;c__Clostridia;o__Lachnospirales;f__Lachnospiraceae;g__Lachnospiraceae_UCG-010;s__Lachnospiraceae_UCG-010_unclassified	89	15	187	3	10	0	0	30	20	40	9	6	389	7	223	11	0	0	0	64
d__Bacteria;p__Firmicutes;c__Clostridia;o__Clostridiales;f__Eubacteriaceae;g__Eubacterium;s__Eubacterium_ramulus	0	65	0	0	119	0	6	97	13	72	0	0	314	0	68	0	18	0	12	0
d__Bacteria;p__Firmicutes;c__Clostridia;o__Oscillospirales;f__Ruminococcaceae;g__UBA1819;s__UBA1819_unclassified	29	15	70	53	47	7	16	8	8	26	215	10	18	32	56	4	8	23	6	16
d__Bacteria;p__Actinobacteriota;c__Coriobacteriia;o__Coriobacteriales;f__Coriobacteriaceae;g__Collinsella;s__Collinsella_unclassified	0	0	0	0	0	0	0	0	0	0	0	0	0	0	0	0	0	0	0	0
d__Bacteria;p__Proteobacteria;c__Gammaproteobacteria;o__Burkholderiales;f__Sutterellaceae;g__Sutterella;s__Sutterella_unclassified	0	5	0	3	4	2	0	0	0	379	0	4	0	0	0	0	569	0	0	0
d__Bacteria;p__Desulfobacterota;c__Desulfovibrionia;o__Desulfovibrionales;f__Desulfovibrionaceae;g__Desulfovibrio;s__Desulfovibrio_unclassified	0	13	0	0	0	0	0	0	0	0	0	0	0	0	0	0	39	0	0	0
d__Bacteria;p__Firmicutes;c__Clostridia;o__Clostridiales;f__Clostridiales_unclassified;g__Clostridiales_unclassified;s__Clostridiales_unclassified	13	0	68	25	60	19	33	18	39	0	23	34	32	30	0	37	0	21	62	31
d__Bacteria;p__Firmicutes;c__Bacilli;o__Lactobacillales;f__Lactobacillaceae;g__Ligilactobacillus;s__Ligilactobacillus_unclassified	70	59	0	9	6	0	43	55	28	28	0	0	12	61	84	24	50	15	4	0
d__Bacteria;p__Bacteroidota;c__Bacteroidia;o__Bacteroidales;f__Prevotellaceae;g__Prevotella;s__Prevotella_stercorea	0	0	0	0	0	0	0	0	0	0	0	0	0	0	0	0	611	0	0	130
d__Bacteria;p__Bacteroidota;c__Bacteroidia;o__Bacteroidales;f__Rikenellaceae;g__Alistipes;s__Alistipes_shahii	0	47	0	0	5	0	0	0	8	475	0	0	0	0	324	8	24	0	0	66
d__Bacteria;p__Bacteroidota;c__Bacteroidia;o__Bacteroidales;f__Tannerellaceae;g__Parabacteroides;s__Parabacteroides_distasonis	0	70	393	0	18	0	0	0	0	0	0	0	0	529	51	0	45	0	0	0
d__Bacteria;p__Bacteroidota;c__Bacteroidia;o__Bacteroidales;f__Prevotellaceae;g__Prevotella_9;s__Prevotella_9_unclassified	0	0	0	1670	0	0	0	0	0	0	0	0	0	0	0	0	0	0	0	0
d__Bacteria;p__Firmicutes;c__Clostridia;o__Oscillospirales;f__Ruminococcaceae;g__Faecalibacterium;s__Faecalibacterium_unclassified	0	0	0	0	0	0	56	0	511	0	0	0	0	0	47	0	81	0	0	0
d__Bacteria;p__Firmicutes;c__Clostridia;o__Lachnospirales;f__Lachnospiraceae;g__Blautia;s__Blautia_unclassified	55	129	21	0	23	0	20	25	47	109	15	6	142	0	88	0	54	7	0	48
d__Bacteria;p__Proteobacteria;c__Gammaproteobacteria;o__Enterobacterales;f__Pasteurellaceae;g__Actinobacillus;s__Actinobacillus_unclassified	0	0	0	0	0	0	0	0	0	0	51	72	62	68	58	69	96	0	0	0
d__Bacteria;p__Firmicutes;c__Negativicutes;o__Acidaminococcales;f__Acidaminococcaceae;g__Phascolarctobacterium;s__Phascolarctobacterium_unclassified	0	0	0	0	0	0	0	0	0	4	0	0	0	0	0	0	743	0	0	0
d__Bacteria;p__Firmicutes;c__Clostridia;o__Clostridia_UCG-014;f__Clostridia_UCG-014_unclassified;g__Clostridia_UCG-014_unclassified;s__Clostridia_UCG-014_unclassified	0	51	0	0	0	16	0	0	0	1117	0	0	0	0	0	0	0	0	0	0
d__Bacteria;p__Firmicutes;c__Clostridia;o__Oscillospirales;f__Eubacterium]_coprostanoligenes_group;g__Eubacterium]_coprostanoligenes_group_unclassified;s__Eubacterium]_coprostanoligenes_group_unclassified	132	42	0	0	0	0	0	44	187	7	0	0	0	16	67	0	27	0	0	36
d__Bacteria;p__Desulfobacterota;c__Desulfovibrionia;o__Desulfovibrionales;f__Desulfovibrionaceae;g__Desulfovibrionaceae_unclassified;s__Desulfovibrionaceae_unclassified	94	86	0	2	0	5	0	8	0	0	56	45	57	57	72	62	56	8	0	10
d__Bacteria;p__Firmicutes;c__Bacilli;o__Lactobacillales;f__Streptococcaceae;g__Lactococcus;s__Lactococcus_lactis	73	60	99	92	113	86	88	88	103	97	4	6	4	11	10	6	9	7	9	11
d__Bacteria;p__Firmicutes;c__Bacilli;o__Erysipelotrichales;f__Erysipelatoclostridiaceae;g__Erysipelatoclostridium;s__Erysipelatoclostridium_unclassified	0	0	2	20	12	109	5	6	0	0	31	33	0	22	4	142	0	61	2	4
d__Bacteria;p__Bacteroidota;c__Bacteroidia;o__Bacteroidales;f__Bacteroidaceae;g__Bacteroides;s__Bacteroides_sp._dnLKV9	0	47	16	0	0	0	0	6	0	114	34	113	68	0	0	0	12	9	9	91
d__Bacteria;p__Firmicutes;c__Clostridia;o__Oscillospirales;f__Eubacterium]_coprostanoligenes_group;g__Eubacterium]_coprostanoligenes_group_unclassified;s__Eubacterium]_coprostanoligenes_group_unclassified	7	73	4	23	0	5	0	120	0	440	21	7	9	9	0	10	8	19	0	107
d__Bacteria;p__Bacteroidota;c__Bacteroidia;o__Bacteroidales;f__Prevotellaceae;g__Prevotella_9;s__Prevotella_9_unclassified	0	0	0	0	0	0	0	0	287	0	0	0	148	0	0	0	740	0	0	0
d__Bacteria;p__Firmicutes;c__Negativicutes;o__Veillonellales-Selenomonadales;f__Selenomonadaceae;g__Megamonas;s__Megamonas_unclassified	0	0	1257	0	0	0	0	0	0	14	0	0	0	0	0	0	0	0	0	0
d__Bacteria;p__Firmicutes;c__Clostridia;o__Peptostreptococcales-Tissierellales;f__Peptostreptococcaceae;g__Peptoclostridium;s__Peptoclostridium_unclassified	0	0	0	731	6	0	0	5	3	0	0	0	0	0	0	0	0	4	0	0
d__Bacteria;p__Bacteroidota;c__Bacteroidia;o__Bacteroidales;f__Bacteroidaceae;g__Bacteroides;s__Bacteroides_unclassified	0	0	0	0	0	0	0	0	0	0	0	0	0	0	0	0	0	0	0	0
d__Bacteria;p__Bacteroidota;c__Bacteroidia;o__Bacteroidales;f__Tannerellaceae;g__Parabacteroides;s__uncultured_Parabacteroides_sp.	0	0	0	0	0	0	0	0	0	0	0	180	0	934	0	0	0	0	0	0
d__Bacteria;p__Proteobacteria;c__Gammaproteobacteria;o__Burkholderiales;f__Rhodocyclaceae;g__Methyloversatilis;s__Methyloversatilis_unclassified	27	15	7	11	9	8	15	11	9	6	18	27	22	27	28	25	16	29	19	35
d__Bacteria;p__Firmicutes;c__Bacilli;o__Erysipelotrichales;f__Erysipelotrichaceae;g__Holdemanella;s__Holdemanella_unclassified	5	0	9	0	0	20	0	5	0	3	6	0	871	0	0	0	0	0	4	26
d__Bacteria;p__Proteobacteria;c__Gammaproteobacteria;o__Enterobacterales;f__Enterobacteriaceae;g__Escherichia-Shigella;s__Escherichia-Shigella_unclassified	0	0	0	0	0	0	0	0	218	0	0	0	0	0	0	0	36	0	1093	0
d__Bacteria;p__Firmicutes;c__Clostridia;o__Oscillospirales;f__Ruminococcaceae;g__Ruminococcaceae_unclassified;s__Ruminococcaceae_unclassified	8	3	10	0	0	0	2	0	0	2	0	0	194	0	0	0	123	0	0	9
d__Bacteria;p__Bacteroidota;c__Bacteroidia;o__Bacteroidales;f__Prevotellaceae;g__Prevotella_9;s__Prevotella_9_unclassified	0	0	0	1620	0	0	0	0	0	0	0	0	0	0	0	0	0	0	0	0
d__Bacteria;p__Actinobacteriota;c__Coriobacteriia;o__Coriobacteriales;f__Eggerthellaceae;g__Eggerthella;s__Eggerthella_unclassified	0	3	0	4	0	0	4	0	5	0	0	4	0	0	0	0	0	31	0	0
d__Bacteria;p__Firmicutes;c__Bacilli;o__Lactobacillales;f__Streptococcaceae;g__Streptococcus;s__Streptococcus_australis	0	0	0	0	0	0	0	41	0	16	0	0	0	30	60	90	0	0	0	40
d__Bacteria;p__Firmicutes;c__Bacilli;o__Lactobacillales;f__Streptococcaceae;g__Streptococcus;s__Streptococcus_equinus	0	0	0	0	0	0	104	0	14	0	46	0	84	37	32	35	21	9	10	7
d__Bacteria;p__Cyanobacteria;c__Cyanobacteriia;o__Chloroplast;f__Chloroplast_unclassified;g__Chloroplast_unclassified;s__Chloroplast_unclassified	210	234	0	0	0	0	8	0	0	0	0	0	0	0	0	0	0	0	0	0
d__Bacteria;p__Firmicutes;c__Negativicutes;o__Veillonellales-Selenomonadales;f__Selenomonadaceae;g__Megamonas;s__Megamonas_unclassified	0	0	1537	0	0	0	13	0	0	0	0	0	0	0	0	0	0	0	0	0
d__Bacteria;p__Bacteroidota;c__Bacteroidia;o__Bacteroidales;f__Prevotellaceae;g__Prevotella_9;s__Prevotella_9_unclassified	0	0	0	474	0	0	0	0	0	0	0	0	0	0	0	0	307	0	0	0
d__Bacteria;p__Firmicutes;c__Clostridia;o__Oscillospirales;f__Oscillospiraceae;g__UCG-002;s__UCG-002_unclassified	0	240	0	0	0	0	0	59	0	0	0	0	864	0	0	0	0	0	0	0
d__Bacteria;p__Firmicutes;c__Clostridia;o__Clostridiales;f__Clostridiaceae;g__Clostridium_sensu_stricto_1;s__Clostridium_sensu_stricto_1_unclassified	0	0	0	0	0	0	0	0	0	0	0	13	0	0	0	0	0	0	0	0
d__Bacteria;p__Proteobacteria;c__Gammaproteobacteria;o__Enterobacterales;f__Enterobacteriaceae;g__Klebsiella;s__Klebsiella_pneumoniae	0	0	0	0	0	0	0	0	0	0	0	0	0	0	0	0	0	0	0	0
d__Bacteria;p__Bacteroidota;c__Bacteroidia;o__Bacteroidales;f__Prevotellaceae;g__Prevotella;s__Prevotella_unclassified	0	0	0	1447	15	4	9	0	0	0	0	0	0	0	0	0	0	0	0	0
d__Bacteria;p__Firmicutes;c__Clostridia;o__Oscillospirales;f__Ruminococcaceae;g__Negativibacillus;s__Negativibacillus_unclassified	0	12	0	16	0	0	76	0	0	0	12	0	0	0	0	0	0	15	0	0
d__Bacteria;p__Bacteroidota;c__Bacteroidia;o__Bacteroidales;f__Bacteroidaceae;g__Bacteroides;s__Bacteroides_sp._S425	21	0	21	0	0	0	0	0	0	65	0	0	31	0	0	0	0	0	0	0
d__Bacteria;p__Firmicutes;c__Clostridia;o__Oscillospirales;f__Ruminococcaceae;g__Faecalibacterium;s__Faecalibacterium_unclassified	0	0	0	0	0	0	0	0	0	0	0	0	0	0	0	0	0	0	0	0
d__Bacteria;p__Firmicutes;c__Clostridia;o__Lachnospirales;f__Lachnospiraceae;g__Agathobacter;s__Agathobacter_unclassified	0	59	46	0	106	83	0	205	118	0	0	0	103	0	0	0	0	0	0	179
d__Bacteria;p__Firmicutes;c__Clostridia;o__Oscillospirales;f__Eubacterium]_coprostanoligenes_group;g__Eubacterium]_coprostanoligenes_group_unclassified;s__Eubacterium]_coprostanoligenes_group_unclassified	45	30	66	68	64	76	55	68	72	80	55	49	60	59	59	65	92	0	0	0
d__Bacteria;p__Bacteroidota;c__Bacteroidia;o__Bacteroidales;f__Bacteroidaceae;g__Bacteroides;s__Bacteroides_sp.	0	0	0	0	0	0	0	0	0	970	0	0	0	0	0	0	21	0	0	0
d__Bacteria;p__Firmicutes;c__Firmicutes_unclassified;o__Firmicutes_unclassified;f__Firmicutes_unclassified;g__Firmicutes_unclassified;s__Firmicutes_unclassified	0	20	0	0	0	0	0	9	0	0	4	0	0	0	0	0	0	0	0	0
d__Bacteria;p__Bacteroidota;c__Bacteroidia;o__Bacteroidales;f__Prevotellaceae;g__Prevotella;s__Prevotella_unclassified	0	0	0	0	0	0	0	0	0	0	10	0	253	0	0	0	198	15	0	0
d__Bacteria;p__Bacteroidota;c__Bacteroidia;o__Bacteroidales;f__Rikenellaceae;g__Alistipes;s__Alistipes_finegoldii	10	61	15	0	0	0	26	11	0	0	0	0	42	0	316	0	5	0	0	33
d__Bacteria;p__Firmicutes;c__Negativicutes;o__Acidaminococcales;f__Acidaminococcaceae;g__Phascolarctobacterium;s__Phascolarctobacterium_unclassified	0	0	0	0	0	0	0	0	0	0	0	0	0	0	0	0	0	0	0	0
d__Bacteria;p__Firmicutes;c__Clostridia;o__Oscillospirales;f__Ruminococcaceae;g__Subdoligranulum;s__Subdoligranulum_unclassified	0	161	0	0	0	0	0	741	0	0	0	0	0	0	0	0	0	0	0	0
d__Bacteria;p__Proteobacteria;c__Gammaproteobacteria;o__Enterobacterales;f__Enterobacteriaceae;g__Klebsiella;s__uncultured_Klebsiella_sp.	0	0	0	0	0	0	0	0	0	0	0	0	0	0	0	1378	0	0	0	0
d__Bacteria;p__Bacteroidota;c__Bacteroidia;o__Bacteroidales;f__Prevotellaceae;g__Prevotella_9;s__Prevotella_9_unclassified	0	0	0	0	0	0	0	0	0	0	0	0	0	0	0	0	0	0	0	0
d__Bacteria;p__Firmicutes;c__Clostridia;o__Clostridia_UCG-014;f__Clostridia_UCG-014_unclassified;g__Clostridia_UCG-014_unclassified;s__Clostridia_UCG-014_unclassified	21	17	39	17	34	31	28	29	33	42	30	27	28	42	43	38	27	0	38	37
d__Bacteria;p__Firmicutes;c__Clostridia;o__Oscillospirales;f__Ruminococcaceae;g__Incertae_Sedis;s__Incertae_Sedis_unclassified	32	6	0	20	95	15	26	4	0	7	59	52	4	4	23	22	8	97	0	5
d__Bacteria;p__Bacteroidota;c__Bacteroidia;o__Bacteroidales;f__Bacteroidaceae;g__Bacteroides;s__Bacteroides_unclassified	0	0	0	0	0	0	0	0	0	0	0	0	0	0	0	0	0	0	0	0
d__Bacteria;p__Firmicutes;c__Clostridia;o__Oscillospirales;f__Oscillospiraceae;g__UCG-002;s__UCG-002_unclassified	0	0	0	0	0	0	0	0	0	250	10	16	479	16	20	0	0	0	0	99
d__Bacteria;p__Bacteroidota;c__Bacteroidia;o__Bacteroidales;f__Tannerellaceae;g__Parabacteroides;s__Parabacteroides_distasonis	0	0	0	0	14	0	0	0	0	0	0	0	0	0	0	0	0	0	0	0
d__Bacteria;p__Firmicutes;c__Clostridia;o__Lachnospirales;f__Lachnospiraceae;g__Ruminococcus]_gnavus_group;s__Ruminococcus]_gnavus_group_unclassified	0	0	0	0	0	0	0	0	0	0	0	0	0	0	0	0	0	0	0	0
d__Bacteria;p__Fusobacteriota;c__Fusobacteriia;o__Fusobacteriales;f__Fusobacteriaceae;g__Fusobacterium;s__Fusobacterium_unclassified	0	0	0	0	0	0	0	0	0	0	0	0	0	0	0	0	0	0	0	0
d__Bacteria;p__Firmicutes;c__Clostridia;o__Lachnospirales;f__Lachnospiraceae;g__Coprococcus;s__Coprococcus_unclassified	0	63	6	8	9	0	9	0	6	0	0	0	132	0	0	0	332	0	0	0
d__Bacteria;p__Firmicutes;c__Negativicutes;o__Veillonellales-Selenomonadales;f__Veillonellaceae;g__Dialister;s__Dialister_unclassified	0	0	0	0	0	0	0	0	0	1352	0	0	0	0	0	0	0	0	0	0
d__Bacteria;p__Firmicutes;c__Clostridia;o__Oscillospirales;f__Ruminococcaceae;g__Ruminococcus;s__Ruminococcus_unclassified	0	0	0	0	3	0	0	0	0	123	9	8	227	0	102	2	0	9	0	0
d__Bacteria;p__Firmicutes;c__Negativicutes;o__Veillonellales-Selenomonadales;f__Veillonellaceae;g__Dialister;s__Dialister_unclassified	0	0	0	0	0	0	0	0	0	1309	0	0	0	0	0	0	0	0	0	0
d__Bacteria;p__Firmicutes;c__Clostridia;o__Clostridiales;f__Lachnospiraceae;g__Lachnospiraceae_unclassified;s__Lachnospiraceae_unclassified	0	67	0	0	29	0	0	60	58	29	0	0	22	0	62	0	0	0	0	45
d__Bacteria;p__Fusobacteriota;c__Fusobacteriia;o__Fusobacteriales;f__Fusobacteriaceae;g__Fusobacterium;s__Fusobacterium_unclassified	0	0	0	0	0	0	0	0	0	0	604	0	0	0	0	388	0	313	0	0
d__Bacteria;p__Firmicutes;c__Clostridia;o__Clostridia_UCG-014;f__Clostridia_UCG-014_unclassified;g__Clostridia_UCG-014_unclassified;s__Clostridia_UCG-014_unclassified	0	636	0	0	0	0	0	145	0	12	0	0	127	29	0	0	0	0	0	135
d__Bacteria;p__Firmicutes;c__Clostridia;o__Clostridiales;f__Lachnospiraceae;g__Lachnospiraceae_unclassified;s__Lachnospiraceae_unclassified	0	47	35	5	96	3	11	40	25	28	12	10	74	3	5	4	42	0	0	70
d__Bacteria;p__Firmicutes;c__Negativicutes;o__Veillonellales-Selenomonadales;f__Veillonellaceae;g__Veillonella;s__Veillonella_unclassified	0	0	0	0	0	0	0	26	0	0	0	0	0	0	0	32	26	19	30	60
d__Bacteria;p__Bacteroidota;c__Bacteroidia;o__Bacteroidales;f__Barnesiellaceae;g__Barnesiella;s__Barnesiella_unclassified	0	0	0	0	0	0	0	0	0	0	3	0	0	8	0	7	0	0	0	0
d__Bacteria;p__Firmicutes;c__Clostridia;o__Lachnospirales;f__Lachnospiraceae;g__CAG-56;s__CAG-56_unclassified	26	92	11	0	15	135	0	38	7	55	0	4	7	21	41	0	0	0	0	13
d__Bacteria;p__Firmicutes;c__Bacilli;o__Lactobacillales;f__Streptococcaceae;g__Streptococcus;s__uncultured_Streptococcus_sp.	0	0	0	36	0	0	0	0	0	0	0	0	0	0	0	0	0	0	0	587
d__Bacteria;p__Bacteroidota;c__Bacteroidia;o__Bacteroidales;f__Bacteroidaceae;g__Bacteroides;s__Bacteroides_unclassified	0	0	0	0	0	0	0	0	0	0	0	0	0	0	0	0	0	0	0	0
d__Bacteria;p__Bacteroidota;c__Bacteroidia;o__Bacteroidales;f__Tannerellaceae;g__Parabacteroides;s__Parabacteroides_unclassified	0	0	0	111	0	0	0	0	0	0	0	0	0	0	39	0	0	0	15	0
d__Bacteria;p__Firmicutes;c__Clostridia;o__Clostridiales;f__Ruminococcaceae;g__Ruminococcus;s__uncultured_Ruminococcus_sp.	0	0	38	0	0	0	23	0	80	0	0	8	101	0	11	0	0	6	11	24
d__Bacteria;p__Firmicutes;c__Clostridia;o__Lachnospirales;f__Lachnospiraceae;g__Lachnospiraceae_NK4A136_group;s__Lachnospiraceae_NK4A136_group_unclassified	24	0	68	17	41	9	6	22	11	12	7	32	0	14	17	0	0	20	49	15
d__Bacteria;p__Firmicutes;c__Bacilli;o__Lactobacillales;f__Lactobacillaceae;g__Weissella;s__Weissella_unclassified	60	73	71	76	73	90	81	98	101	103	0	0	0	0	0	0	0	0	0	0
d__Bacteria;p__Bacteroidota;c__Bacteroidia;o__Bacteroidales;f__Marinifilaceae;g__Odoribacter;s__Odoribacter_unclassified	0	187	57	11	0	0	0	31	6	55	65	0	64	0	161	0	15	0	0	27
d__Bacteria;p__Firmicutes;c__Bacilli;o__Lactobacillales;f__Streptococcaceae;g__Streptococcus;s__Streptococcus_mitis	31	0	11	10	17	13	26	0	0	0	0	0	0	0	0	0	238	15	0	191
d__Bacteria;p__Bacteroidota;c__Bacteroidia;o__Bacteroidales;f__Bacteroidaceae;g__Bacteroides;s__Bacteroides_unclassified	0	0	0	0	285	0	0	0	0	0	0	0	0	0	0	0	0	0	0	0
d__Bacteria;p__Bacteroidota;c__Bacteroidia;o__Bacteroidales;f__Bacteroidaceae;g__Bacteroides;s__Bacteroides_unclassified	0	0	0	0	191	0	0	0	276	0	0	0	0	0	0	488	0	118	0	62
d__Bacteria;p__Proteobacteria;c__Alphaproteobacteria;o__Rickettsiales;f__Mitochondria;g__Mitochondria_unclassified;s__Mitochondria_unclassified	148	231	5	0	0	0	0	0	9	7	0	0	0	0	0	0	0	0	0	0
d__Bacteria;p__Firmicutes;c__Clostridia;o__Lachnospirales;f__Lachnospiraceae;g__Ruminococcus]_gnavus_group;s__Ruminococcus]_gnavus_group_unclassified	0	0	0	0	30	0	0	0	0	0	0	0	0	45	0	0	0	0	0	0
d__Bacteria;p__Firmicutes;c__Clostridia;o__Oscillospirales;f__Ruminococcaceae;g__CAG-352;s__CAG-352_unclassified	0	0	0	0	0	0	0	0	0	0	0	0	0	0	0	0	0	0	0	157
d__Bacteria;p__Firmicutes;c__Clostridia;o__Lachnospirales;f__Lachnospiraceae;g__Lachnospiraceae_NK4A136_group;s__Lachnospiraceae_NK4A136_group_unclassified	13	34	31	25	22	22	49	0	19	33	21	0	15	40	0	11	20	46	33	45
d__Bacteria;p__Bacteroidota;c__Bacteroidia;o__Bacteroidales;f__Bacteroidaceae;g__Bacteroides;s__uncultured_Bacteroides_sp.	0	0	0	0	0	0	0	0	0	0	1057	0	0	0	0	0	0	0	0	0
d__Bacteria;p__Bacteroidota;c__Bacteroidia;o__Bacteroidales;f__Barnesiellaceae;g__Barnesiella;s__Barnesiella_unclassified	0	337	0	0	0	0	0	65	0	16	0	0	0	0	0	0	0	0	0	0
d__Bacteria;p__Proteobacteria;c__Gammaproteobacteria;o__Burkholderiales;f__Sutterellaceae;g__Sutterella;s__Sutterella_unclassified	0	229	0	0	0	0	0	25	6	0	0	0	0	4	91	2	0	0	0	0
d__Bacteria;p__Firmicutes;c__Bacilli;o__Lactobacillales;f__Enterococcaceae;g__Enterococcus;s__Enterococcus_cecorum	13	0	68	59	17	0	28	22	15	0	66	5	7	21	19	16	0	70	6	0
d__Bacteria;p__Proteobacteria;c__Gammaproteobacteria;o__Enterobacterales;f__Enterobacteriaceae;g__Klebsiella;s__Klebsiella_sp._FF2	0	0	0	0	0	0	0	0	0	0	0	0	64	0	0	1117	0	0	0	0
d__Bacteria;p__Firmicutes;c__Negativicutes;o__Acidaminococcales;f__Acidaminococcaceae;g__Phascolarctobacterium;s__Phascolarctobacterium_faecium	0	0	0	0	0	0	0	0	0	0	0	0	0	0	0	0	0	0	0	0
d__Bacteria;p__Bacteroidota;c__Bacteroidia;o__Bacteroidales;f__Prevotellaceae;g__Alloprevotella;s__Alloprevotella_unclassified	0	5	0	0	0	0	0	0	0	0	0	0	0	0	0	0	628	0	0	0
d__Bacteria;p__Firmicutes;c__Negativicutes;o__Veillonellales-Selenomonadales;f__Selenomonadaceae;g__Megamonas;s__Megamonas_unclassified	0	0	663	0	0	0	0	0	0	0	0	0	0	0	0	0	0	0	0	0
d__Bacteria;p__Firmicutes;c__Clostridia;o__Oscillospirales;f__Butyricicoccaceae;g__Butyricicoccus;s__Butyricicoccus_unclassified	0	0	19	0	39	5	21	0	0	95	111	12	58	97	25	0	0	0	0	0
d__Bacteria;p__Desulfobacterota;c__Desulfovibrionia;o__Desulfovibrionales;f__Desulfovibrionaceae;g__Bilophila;s__Bilophila_unclassified	62	0	0	0	0	0	55	0	0	0	0	0	0	0	0	0	0	0	0	193
d__Bacteria;p__Firmicutes;c__Clostridia;o__Oscillospirales;f__Oscillospiraceae;g__UCG-005;s__UCG-005_unclassified	0	0	0	0	0	0	0	0	0	0	0	0	0	0	0	0	302	0	0	0
d__Bacteria;p__Firmicutes;c__Clostridia;o__Clostridiales;f__Lachnospiraceae;g__Lachnospiraceae_unclassified;s__Lachnospiraceae_unclassified	0	14	0	0	0	34	0	8	0	25	0	0	527	0	0	0	102	0	0	50
d__Bacteria;p__Firmicutes;c__Negativicutes;o__Veillonellales-Selenomonadales;f__Veillonellaceae;g__Veillonella;s__Veillonella_unclassified	0	0	0	0	0	32	0	0	0	0	0	85	0	0	0	0	621	0	0	18
d__Bacteria;p__Firmicutes;c__Clostridia;o__Lachnospirales;f__Lachnospiraceae;g__Lachnospiraceae_UCG-010;s__Lachnospiraceae_UCG-010_unclassified	55	85	90	0	0	0	0	112	0	0	0	0	0	0	64	0	20	0	0	0
d__Bacteria;p__Firmicutes;c__Clostridia;o__Lachnospirales;f__Lachnospiraceae;g__Blautia;s__Blautia_unclassified	0	0	0	7	0	249	0	0	0	0	31	162	0	0	20	0	0	235	0	0
d__Bacteria;p__Firmicutes;c__Clostridia;o__Clostridia_UCG-014;f__Clostridia_UCG-014_unclassified;g__Clostridia_UCG-014_unclassified;s__Clostridia_UCG-014_unclassified	0	598	0	0	0	12	0	158	10	0	0	0	0	0	0	0	0	0	0	147
d__Bacteria;p__Bacteroidota;c__Bacteroidia;o__Bacteroidales;f__Prevotellaceae;g__Prevotella_9;s__Prevotella_9_unclassified	0	0	0	153	0	0	0	0	0	0	0	0	279	0	0	0	0	0	0	0
d__Bacteria;p__Bacteroidota;c__Bacteroidia;o__Bacteroidales;f__Bacteroidaceae;g__Bacteroides;s__Bacteroides_sp._MC_14	0	13	60	0	0	0	0	0	0	7	0	0	10	0	4	0	0	0	0	0
d__Bacteria;p__Firmicutes;c__Clostridia;o__Clostridiales;f__Lachnospiraceae;g__Lachnospiraceae_unclassified;s__Lachnospiraceae_unclassified	19	0	29	0	0	0	0	0	0	0	0	11	52	0	0	0	0	8	0	189
d__Bacteria;p__Bacteroidota;c__Bacteroidia;o__Bacteroidales;f__Bacteroidaceae;g__Bacteroides;s__uncultured_Bacteroides_sp.	0	0	0	0	0	0	0	0	0	0	0	0	0	0	0	0	0	0	0	0
d__Bacteria;p__Fusobacteriota;c__Fusobacteriia;o__Fusobacteriales;f__Fusobacteriaceae;g__Fusobacterium;s__Fusobacterium_unclassified	0	0	0	0	0	0	0	0	0	0	0	0	0	0	0	0	0	0	0	0
d__Bacteria;p__Proteobacteria;c__Gammaproteobacteria;o__Enterobacterales;f__Enterobacteriaceae;g__Klebsiella;s__Klebsiella_aerogenes	33	31	0	0	0	0	19	335	0	0	58	38	32	32	39	103	26	0	47	0
d__Bacteria;p__Firmicutes;c__Clostridia;o__Oscillospirales;f__Oscillospiraceae;g__Colidextribacter;s__Colidextribacter_unclassified	0	0	73	0	52	0	13	0	0	0	56	0	0	0	109	0	0	0	0	0
d__Bacteria;p__Firmicutes;c__Clostridia;o__Lachnospirales;f__Lachnospiraceae;g__Lachnospiraceae_NK4A136_group;s__Lachnospiraceae_NK4A136_group_unclassified	0	61	0	0	0	0	44	0	0	45	22	0	24	29	0	0	47	26	0	27
d__Bacteria;p__Firmicutes;c__Clostridia;o__Lachnospirales;f__Lachnospiraceae;g__Agathobacter;s__Agathobacter_unclassified	0	345	0	0	0	0	0	503	0	0	0	0	0	0	7	0	0	0	0	0
d__Bacteria;p__Firmicutes;c__Negativicutes;o__Acidaminococcales;f__Acidaminococcaceae;g__Phascolarctobacterium;s__Phascolarctobacterium_succinatutens	0	0	0	0	0	0	0	0	251	0	0	0	0	0	0	0	0	0	0	0
d__Bacteria;p__Firmicutes;c__Negativicutes;o__Veillonellales-Selenomonadales;f__Veillonellaceae;g__Veillonella;s__Veillonella_unclassified	35	0	0	0	0	0	0	0	0	0	0	0	0	0	0	33	0	0	0	0
d__Bacteria;p__Firmicutes;c__Clostridia;o__Lachnospirales;f__Lachnospiraceae;g__Lachnospira;s__Lachnospira_unclassified	0	0	0	0	0	0	0	0	0	0	0	0	0	0	0	0	0	0	0	0
d__Bacteria;p__Firmicutes;c__Clostridia;o__Lachnospirales;f__Lachnospiraceae;g__Tyzzerella;s__Tyzzerella_unclassified	3	0	7	0	2	0	6	0	2	21	10	4	3	839	0	4	0	41	0	0
d__Bacteria;p__Bacteroidota;c__Bacteroidia;o__Bacteroidales;f__Prevotellaceae;g__Prevotella_9;s__Prevotella_9_unclassified	0	0	0	1067	0	0	0	0	0	0	0	0	0	0	0	0	0	0	0	0
d__Bacteria;p__Proteobacteria;c__Gammaproteobacteria;o__Enterobacterales;f__Enterobacteriaceae;g__Escherichia-Shigella;s__Escherichia-Shigella_unclassified	0	0	0	0	0	0	0	0	0	0	0	0	0	1073	0	0	0	0	0	0
d__Bacteria;p__Firmicutes;c__Clostridia;o__Lachnospirales;f__Lachnospiraceae;g__Lachnoclostridium;s__Lachnoclostridium_unclassified	0	0	54	0	0	93	0	84	0	0	0	0	0	0	0	0	0	0	0	0
d__Bacteria;p__Actinobacteriota;c__Coriobacteriia;o__Coriobacteriales;f__Eggerthellaceae;g__Eggerthella;s__Eggerthella_unclassified	14	0	0	0	18	6	0	0	0	0	23	0	0	0	12	0	0	0	0	12
d__Bacteria;p__Firmicutes;c__Clostridia;o__Clostridiales;f__Clostridiales_unclassified;g__Clostridiales_unclassified;s__Clostridiales_unclassified	0	0	432	0	104	0	0	0	0	0	0	0	0	0	0	0	0	0	0	0
d__Bacteria;p__Proteobacteria;c__Gammaproteobacteria;o__Enterobacterales;f__Pasteurellaceae;g__Haemophilus;s__Haemophilus_unclassified	0	0	0	15	79	0	53	0	0	0	0	0	0	0	0	0	0	0	0	0
d__Bacteria;p__Firmicutes;c__Clostridia;o__Oscillospirales;f__Eubacterium]_coprostanoligenes_group;g__Eubacterium]_coprostanoligenes_group_unclassified;s__Eubacterium]_coprostanoligenes_group_unclassified	23	30	46	54	45	51	60	56	55	72	33	48	55	41	53	44	77	0	26	17
d__Bacteria;p__Firmicutes;c__Clostridia;o__Clostridia_UCG-014;f__Clostridia_UCG-014_unclassified;g__Clostridia_UCG-014_unclassified;s__Clostridia_UCG-014_unclassified	0	446	0	0	0	0	0	87	0	0	0	0	0	0	0	0	0	0	0	0
d__Bacteria;p__Bacteroidota;c__Bacteroidia;o__Bacteroidales;f__Muribaculaceae;g__Muribaculaceae_unclassified;s__Muribaculaceae_unclassified	14	14	14	27	21	15	22	0	13	11	15	6	13	13	14	6	11	33	21	28
d__Bacteria;p__Bacteroidota;c__Bacteroidia;o__Bacteroidales;f__Bacteroidaceae;g__Bacteroides;s__uncultured_Bacteroides_sp.	0	0	0	0	0	0	0	0	0	0	122	0	0	0	0	0	0	0	0	0
d__Bacteria;p__Firmicutes;c__Clostridia;o__Oscillospirales;f__Eubacterium]_coprostanoligenes_group;g__Eubacterium]_coprostanoligenes_group_unclassified;s__Eubacterium]_coprostanoligenes_group_unclassified	10	6	8	0	0	0	0	0	0	0	0	0	0	0	0	0	0	0	0	0
d__Bacteria;p__Firmicutes;c__Clostridia;o__Oscillospirales;f__Oscillospiraceae;g__Colidextribacter;s__Colidextribacter_unclassified	34	44	29	18	20	29	27	28	44	36	0	0	0	29	0	16	31	0	50	43
d__Bacteria;p__Bacteroidota;c__Bacteroidia;o__Bacteroidales;f__Marinifilaceae;g__Odoribacter;s__Odoribacter_unclassified	5	0	45	0	0	0	52	0	0	0	72	0	59	0	0	0	30	0	0	14
d__Bacteria;p__Bacteroidota;c__Bacteroidia;o__Bacteroidales;f__Bacteroidaceae;g__Bacteroides;s__Bacteroides_fragilis	0	0	0	0	0	0	0	0	0	0	0	0	0	0	0	0	0	0	0	0
d__Bacteria;p__Firmicutes;c__Clostridia;o__Lachnospirales;f__Lachnospiraceae;g__Agathobacter;s__Agathobacter_unclassified	0	0	0	0	0	624	0	0	0	0	0	0	0	0	0	0	0	0	0	0
d__Bacteria;p__Firmicutes;c__Clostridia;o__Oscillospirales;f__Oscillospiraceae;g__UCG-002;s__UCG-002_unclassified	103	3	4	0	0	0	0	0	9	0	0	0	62	0	80	0	90	0	2	22
d__Bacteria;p__Bacteroidota;c__Bacteroidia;o__Bacteroidales;f__Bacteroidaceae;g__Bacteroides;s__Bacteroides_unclassified	0	0	0	0	0	0	0	0	0	0	0	0	0	0	0	0	0	0	0	0
d__Bacteria;p__Firmicutes;c__Clostridia;o__Clostridia_UCG-014;f__Clostridia_UCG-014_unclassified;g__Clostridia_UCG-014_unclassified;s__Clostridia_UCG-014_unclassified	0	516	0	0	0	0	0	48	0	0	0	9	39	0	0	0	93	0	0	0
d__Bacteria;p__Bacteroidota;c__Bacteroidia;o__Bacteroidales;f__Bacteroidaceae;g__Bacteroides;s__Bacteroides_plebeius	0	0	0	0	0	0	0	0	0	0	0	0	0	13	0	0	0	0	0	0
d__Bacteria;p__Firmicutes;c__Bacilli;o__Lactobacillales;f__Lactobacillaceae;g__Limosilactobacillus;s__Limosilactobacillus_unclassified	54	36	48	62	68	73	56	51	51	62	0	0	0	0	0	0	43	0	0	0
d__Bacteria;p__Bacteroidota;c__Bacteroidia;o__Bacteroidales;f__Muribaculaceae;g__Muribaculaceae_unclassified;s__Muribaculaceae_unclassified	0	3	0	0	0	0	0	0	0	0	0	5	0	0	9	0	976	0	0	0
d__Bacteria;p__Firmicutes;c__Clostridia;o__Lachnospirales;f__Lachnospiraceae;g__Lachnospiraceae_NK4A136_group;s__Lachnospiraceae_NK4A136_group_unclassified	60	0	0	0	14	0	0	54	0	0	14	23	29	32	86	36	24	20	28	23
d__Bacteria;p__Bacteroidota;c__Bacteroidia;o__Bacteroidales;f__Bacteroidaceae;g__Bacteroides;s__Bacteroides_uniformis	233	0	0	0	0	0	0	0	0	309	0	0	0	0	0	0	0	0	0	0
d__Bacteria;p__Firmicutes;c__Clostridia;o__Lachnospirales;f__Lachnospiraceae;g__Ruminococcus]_torques_group;s__Ruminococcus]_torques_group_unclassified	0	211	0	0	0	0	0	190	0	0	0	0	0	0	0	0	0	0	0	0
d__Bacteria;p__Firmicutes;c__Negativicutes;o__Veillonellales-Selenomonadales;f__Veillonellaceae;g__Veillonella;s__Veillonella_unclassified	0	0	0	0	14	0	0	0	7	0	0	0	0	0	0	0	0	0	0	0
d__Bacteria;p__Firmicutes;c__Clostridia;o__Lachnospirales;f__Lachnospiraceae;g__Ruminococcus]_torques_group;s__Ruminococcus]_torques_group_unclassified	0	0	107	0	0	0	0	0	0	58	0	0	805	0	0	0	0	0	0	0
d__Bacteria;p__Proteobacteria;c__Gammaproteobacteria;o__Gammaproteobacteria_unclassified;f__Gammaproteobacteria_unclassified;g__Gammaproteobacteria_unclassified;s__Gammaproteobacteria_unclassified	0	0	0	0	0	0	957	0	0	0	0	0	0	0	0	0	0	0	0	0
d__Bacteria;p__Bacteroidota;c__Bacteroidia;o__Bacteroidales;f__Prevotellaceae;g__Paraprevotella;s__Paraprevotella_unclassified	0	0	0	0	0	0	0	0	0	0	960	0	0	0	0	5	0	0	0	0
d__Bacteria;p__Bacteroidota;c__Bacteroidia;o__Bacteroidales;f__Bacteroidaceae;g__Bacteroides;s__Bacteroides_unclassified	0	0	0	0	0	0	0	0	0	0	0	0	0	0	0	0	0	0	0	0
d__Bacteria;p__Firmicutes;c__Clostridia;o__Oscillospirales;f__Ruminococcaceae;g__Ruminococcus;s__Ruminococcus_unclassified	7	0	0	0	0	0	0	0	0	0	0	0	0	0	0	0	0	0	0	0
d__Bacteria;p__Desulfobacterota;c__Desulfovibrionia;o__Desulfovibrionales;f__Desulfovibrionaceae;g__Desulfovibrionaceae_unclassified;s__Desulfovibrionaceae_unclassified	65	64	17	14	24	21	18	20	24	21	0	0	0	0	0	0	0	11	19	22
d__Bacteria;p__Firmicutes;c__Clostridia;o__Clostridiales;f__Clostridiaceae;g__Clostridium_sensu_stricto_1;s__Clostridium_sensu_stricto_1_unclassified	0	44	0	0	29	0	0	21	81	0	46	6	8	11	13	15	26	0	0	0
d__Bacteria;p__Firmicutes;c__Clostridia;o__Lachnospirales;f__Lachnospiraceae;g__Anaerostipes;s__Anaerostipes_unclassified	0	0	0	0	0	0	0	0	0	0	0	0	0	0	28	0	0	0	0	0
d__Bacteria;p__Bacteroidota;c__Bacteroidia;o__Bacteroidales;f__Bacteroidaceae;g__Bacteroides;s__uncultured_Bacteroides_sp.	0	0	0	4	0	4	0	0	75	0	0	0	37	0	0	0	0	0	0	0
d__Bacteria;p__Proteobacteria;c__Alphaproteobacteria;o__Rickettsiales;f__Mitochondria;g__Mitochondria_unclassified;s__Mitochondria_unclassified	19	29	14	12	22	16	13	11	15	16	11	24	13	26	19	15	22	14	21	16
d__Bacteria;p__Firmicutes;c__Firmicutes_unclassified;o__Firmicutes_unclassified;f__Firmicutes_unclassified;g__Firmicutes_unclassified;s__Firmicutes_unclassified	0	31	0	0	0	0	0	44	0	0	0	0	0	479	0	0	0	0	0	4
d__Bacteria;p__Firmicutes;c__Clostridia;o__Lachnospirales;f__Lachnospiraceae;g__Lachnospiraceae_NK4A136_group;s__Lachnospiraceae_NK4A136_group_unclassified	0	34	0	11	0	23	0	0	50	32	0	0	13	0	0	38	32	19	29	40
d__Bacteria;p__Firmicutes;c__Bacilli;o__Lactobacillales;f__Carnobacteriaceae;g__Trichococcus;s__uncultured_Trichococcus_sp.	0	10	5	0	0	10	10	0	6	14	0	10	4	16	0	0	16	0	37	59
d__Bacteria;p__Actinobacteriota;c__Actinobacteria;o__Bifidobacteriales;f__Bifidobacteriaceae;g__Bifidobacterium;s__Bifidobacterium_unclassified	48	0	0	0	0	283	0	0	0	89	0	0	0	0	0	0	0	0	0	0
d__Bacteria;p__Firmicutes;c__Clostridia;o__Oscillospirales;f__Eubacterium]_coprostanoligenes_group;g__Eubacterium]_coprostanoligenes_group_unclassified;s__Eubacterium]_coprostanoligenes_group_unclassified	0	0	0	0	2	0	410	4	0	0	0	0	0	0	140	0	0	0	0	0
d__Bacteria;p__Bacteroidota;c__Bacteroidia;o__Bacteroidales;f__Bacteroidaceae;g__Bacteroides;s__Bacteroides_clarus	10	45	0	0	0	6	0	6	0	0	0	0	0	0	70	0	0	0	0	0
d__Bacteria;p__Firmicutes;c__Clostridia;o__Lachnospirales;f__Lachnospiraceae;g__Eubacterium]_ventriosum_group;s__Eubacterium]_ventriosum_group_unclassified	8	31	6	4	62	0	0	90	20	92	7	0	33	0	0	0	13	10	5	52
d__Bacteria;p__Bacteroidota;c__Bacteroidia;o__Bacteroidales;f__Prevotellaceae;g__Prevotella_9;s__Prevotella_9_unclassified	0	0	0	0	0	0	0	0	0	0	0	6	0	0	0	0	876	0	0	0
d__Bacteria;p__Bacteroidota;c__Bacteroidia;o__Bacteroidales;f__Rikenellaceae;g__Alistipes;s__Alistipes_sp._NML05A004	83	98	0	0	0	0	42	7	0	103	0	0	33	0	73	0	38	0	0	0
d__Bacteria;p__Firmicutes;c__Clostridia;o__Lachnospirales;f__Lachnospiraceae;g__Eubacterium]_eligens_group;s__Eubacterium]_eligens_group_unclassified	0	0	0	0	0	0	0	0	417	0	0	0	44	0	208	0	40	0	0	15
d__Bacteria;p__Bacteroidota;c__Bacteroidia;o__Bacteroidales;f__Prevotellaceae;g__Prevotella;s__Prevotella_unclassified	0	0	0	0	0	0	0	0	0	0	0	0	0	0	0	0	0	0	0	67
d__Bacteria;p__Proteobacteria;c__Gammaproteobacteria;o__Burkholderiales;f__Comamonadaceae;g__Hydrogenophaga;s__Hydrogenophaga_unclassified	40	16	4	5	9	16	7	7	4	0	14	13	16	24	14	8	11	12	12	16
d__Bacteria;p__Bacteroidota;c__Bacteroidia;o__Bacteroidales;f__Rikenellaceae;g__Alistipes;s__Alistipes_sp._S216	0	0	0	0	0	0	0	0	0	292	0	4	0	0	21	0	0	7	0	0
d__Bacteria;p__Bacteroidota;c__Bacteroidia;o__Bacteroidales;f__Prevotellaceae;g__Prevotella_9;s__Prevotella_9_unclassified	0	0	0	0	0	0	0	0	838	0	0	0	0	0	0	0	0	0	0	0
d__Bacteria;p__Firmicutes;c__Clostridia;o__Clostridiales;f__Lachnospiraceae;g__Anaerotignum;s__Anaerotignum_sp.	0	20	0	13	31	63	0	0	0	0	0	29	74	0	0	0	14	0	21	81
d__Bacteria;p__Firmicutes;c__Bacilli;o__Lactobacillales;f__Lactobacillaceae;g__Lactobacillus;s__Lactobacillus_sp._HumL3	0	19	48	52	0	0	0	6	21	16	54	0	0	12	17	18	14	45	0	0
d__Bacteria;p__Firmicutes;c__Clostridia;o__Oscillospirales;f__Oscillospiraceae;g__UCG-002;s__UCG-002_unclassified	0	391	0	0	0	0	0	30	0	0	0	0	181	0	0	0	0	0	0	7
d__Bacteria;p__Bacteroidota;c__Bacteroidia;o__Bacteroidales;f__Prevotellaceae;g__Prevotella_9;s__Prevotella_9_unclassified	0	0	0	0	0	0	0	0	839	0	0	0	0	0	0	0	0	0	0	0
d__Bacteria;p__Firmicutes;c__Bacilli;o__Lactobacillales;f__Lactobacillaceae;g__Lactobacillus;s__Lactobacillus_taiwanensis	0	18	18	20	22	16	21	0	28	37	7	0	0	0	0	18	20	54	54	68
d__Bacteria;p__Desulfobacterota;c__Desulfovibrionia;o__Desulfovibrionales;f__Desulfovibrionaceae;g__Desulfovibrio;s__Desulfovibrio_unclassified	5	0	0	0	0	0	0	0	0	0	0	0	414	0	0	0	0	0	0	0
d__Bacteria;p__Bacteroidota;c__Bacteroidia;o__Bacteroidales;f__Prevotellaceae;g__Prevotella_9;s__Prevotella_9_unclassified	0	0	0	146	0	0	0	0	0	0	0	0	0	0	0	0	0	0	0	0
d__Bacteria;p__Firmicutes;c__Clostridia;o__Christensenellales;f__Christensenellaceae;g__Christensenellaceae_R-7_group;s__Christensenellaceae_R-7_group_unclassified	24	50	52	18	19	29	41	90	34	53	0	0	39	0	0	10	75	10	0	0
d__Bacteria;p__Bacteroidota;c__Bacteroidia;o__Bacteroidales;f__Prevotellaceae;g__Prevotella_9;s__Prevotella_9_unclassified	0	0	0	0	0	0	0	0	0	0	0	0	0	0	0	0	0	7	0	0
d__Bacteria;p__Firmicutes;c__Clostridia;o__Clostridia_UCG-014;f__Clostridia_UCG-014_unclassified;g__Clostridia_UCG-014_unclassified;s__Clostridia_UCG-014_unclassified	103	94	0	0	0	0	0	0	0	0	0	29	0	39	0	56	0	0	0	0
d__Bacteria;p__Proteobacteria;c__Gammaproteobacteria;o__Burkholderiales;f__Sutterellaceae;g__Parasutterella;s__Parasutterella_unclassified	0	0	0	0	0	61	0	0	11	0	0	0	0	0	0	11	15	0	0	0
d__Bacteria;p__Proteobacteria;c__Gammaproteobacteria;o__Enterobacterales;f__Enterobacteriaceae;g__Klebsiella;s__Klebsiella_pneumoniae	0	0	0	0	0	0	0	288	0	0	0	0	0	0	0	77	0	0	0	108
d__Bacteria;p__Firmicutes;c__Clostridia;o__Lachnospirales;f__Lachnospiraceae;g__Lachnospiraceae_UCG-001;s__Lachnospiraceae_UCG-001_unclassified	11	122	0	0	0	0	0	41	0	0	0	0	90	0	37	0	0	0	0	30
d__Bacteria;p__Proteobacteria;c__Gammaproteobacteria;o__Enterobacterales;f__Enterobacteriaceae;g__Klebsiella;s__Klebsiella_pneumoniae	0	0	0	0	0	0	0	0	0	0	0	0	0	0	0	87	0	0	0	63
d__Bacteria;p__Firmicutes;c__Bacilli;o__Erysipelotrichales;f__Erysipelotrichaceae;g__Holdemanella;s__Holdemanella_unclassified	0	0	0	5	5	5	9	0	0	0	11	14	128	16	24	14	41	0	0	0
d__Bacteria;p__Firmicutes;c__Clostridia;o__Lachnospirales;f__Lachnospiraceae;g__Anaerostipes;s__Anaerostipes_unclassified	0	52	0	0	0	0	0	0	0	0	48	0	27	0	52	0	0	0	0	0
d__Bacteria;p__Actinobacteriota;c__Actinobacteria;o__Bifidobacteriales;f__Bifidobacteriaceae;g__Bifidobacterium;s__Bifidobacterium_unclassified	0	0	0	0	0	153	292	0	0	0	0	0	0	0	0	0	0	0	0	68
d__Bacteria;p__Firmicutes;c__Negativicutes;o__Acidaminococcales;f__Acidaminococcaceae;g__Phascolarctobacterium;s__Phascolarctobacterium_unclassified	0	0	0	0	0	0	0	0	0	0	0	0	0	0	0	0	0	0	0	0
d__Bacteria;p__Firmicutes;c__Bacilli;o__Lactobacillales;f__Streptococcaceae;g__Streptococcus;s__Streptococcus_sp.	0	0	0	30	36	0	0	101	0	0	0	0	0	0	0	0	0	48	0	172
d__Bacteria;p__Firmicutes;c__Bacilli;o__Lactobacillales;f__Enterococcaceae;g__Enterococcus;s__Enterococcus_faecium	0	0	0	0	0	0	0	101	0	0	0	0	0	0	0	0	22	14	0	0
d__Bacteria;p__Firmicutes;c__Clostridia;o__Lachnospirales;f__Lachnospiraceae;g__Lachnospiraceae_NK4A136_group;s__Lachnospiraceae_NK4A136_group_unclassified	0	0	0	0	0	0	0	0	0	0	28	30	33	36	81	71	47	13	0	0
d__Bacteria;p__Firmicutes;c__Negativicutes;o__Acidaminococcales;f__Acidaminococcaceae;g__Phascolarctobacterium;s__Phascolarctobacterium_succinatutens	0	0	0	0	0	0	0	0	0	0	0	20	0	0	0	0	0	0	0	0
d__Bacteria;p__Firmicutes;c__Bacilli;o__Erysipelotrichales;f__Erysipelotrichaceae;g__Dubosiella;s__Dubosiella_unclassified	9	0	90	84	50	61	73	100	81	0	0	0	0	0	6	0	0	0	0	0
d__Bacteria;p__Firmicutes;c__Clostridia;o__Lachnospirales;f__Lachnospiraceae;g__Coprococcus;s__Coprococcus_unclassified	161	83	0	0	0	0	0	204	0	0	0	0	0	0	0	0	7	0	0	4
d__Bacteria;p__Firmicutes;c__Clostridia;o__Oscillospirales;f__Ruminococcaceae;g__Faecalibacterium;s__Faecalibacterium_unclassified	0	0	0	0	38	0	0	0	105	0	0	0	0	0	275	0	27	0	0	0
d__Bacteria;p__Firmicutes;c__Clostridia;o__Lachnospirales;f__Lachnospiraceae;g__Agathobacter;s__Agathobacter_unclassified	74	0	0	0	0	0	0	0	0	0	0	0	0	0	0	0	0	0	0	0
d__Bacteria;p__Firmicutes;c__Clostridia;o__Oscillospirales;f__Ruminococcaceae;g__Faecalibacterium;s__Faecalibacterium_unclassified	0	0	0	0	157	0	0	0	0	0	0	0	0	0	0	0	0	0	0	0
d__Bacteria;p__Firmicutes;c__Clostridia;o__Clostridia_UCG-014;f__Clostridia_UCG-014_unclassified;g__Clostridia_UCG-014_unclassified;s__Clostridia_UCG-014_unclassified	0	0	0	0	3	0	0	0	0	268	0	0	0	0	0	0	0	0	0	0
d__Bacteria;p__Firmicutes;c__Clostridia;o__Oscillospirales;f__Ruminococcaceae;g__CAG-352;s__CAG-352_unclassified	0	0	0	0	0	0	0	0	0	0	0	0	0	0	0	0	0	0	0	54
d__Bacteria;p__Proteobacteria;c__Gammaproteobacteria;o__Burkholderiales;f__Comamonadaceae;g__Aquabacterium;s__Aquabacterium_unclassified	26	7	6	9	11	0	4	0	11	0	12	19	25	19	31	14	13	0	14	13
d__Bacteria;p__Proteobacteria;c__Gammaproteobacteria;o__Enterobacterales;f__Enterobacteriaceae;g__Escherichia-Shigella;s__Escherichia-Shigella_unclassified	0	0	0	0	0	0	0	0	717	0	0	0	0	0	0	0	0	0	0	0
d__Bacteria;p__Fusobacteriota;c__Fusobacteriia;o__Fusobacteriales;f__Fusobacteriaceae;g__Fusobacterium;s__Fusobacterium_unclassified	0	0	0	0	0	0	0	4	0	0	162	0	0	0	19	0	0	352	0	0
d__Bacteria;p__Firmicutes;c__Clostridia;o__Clostridiales;f__Clostridiaceae;g__Clostridium_sensu_stricto_1;s__Clostridium_sensu_stricto_1_unclassified	0	0	6	0	0	0	0	0	0	0	0	14	0	22	91	0	0	0	21	0
d__Bacteria;p__Bacteroidota;c__Bacteroidia;o__Bacteroidales;f__Prevotellaceae;g__Prevotella_9;s__Prevotella_9_unclassified	0	0	0	0	0	0	0	0	0	0	0	0	0	0	0	0	0	0	0	0
d__Bacteria;p__Firmicutes;c__Bacilli;o__Lactobacillales;f__Enterococcaceae;g__Enterococcus;s__uncultured_Enterococcus_sp.	0	0	0	0	0	0	0	0	0	0	0	0	0	0	0	0	0	0	0	0
d__Bacteria;p__Bacteroidota;c__Bacteroidia;o__Bacteroidales;f__Prevotellaceae;g__Prevotella_9;s__Prevotella_9_unclassified	0	0	0	0	0	0	0	0	772	0	0	0	0	0	0	0	0	0	0	0
d__Bacteria;p__Firmicutes;c__Clostridia;o__Oscillospirales;f__Eubacterium]_coprostanoligenes_group;g__Eubacterium]_coprostanoligenes_group_unclassified;s__Eubacterium]_coprostanoligenes_group_unclassified	0	0	0	0	14	0	0	0	0	0	0	17	191	0	0	0	0	0	24	0
d__Bacteria;p__Bacteroidota;c__Bacteroidia;o__Bacteroidales;f__Rikenellaceae;g__Alistipes;s__Alistipes_unclassified	0	140	0	0	0	0	98	13	0	39	0	0	53	0	0	0	0	0	0	0
d__Bacteria;p__Firmicutes;c__Negativicutes;o__Acidaminococcales;f__Acidaminococcaceae;g__Phascolarctobacterium;s__Phascolarctobacterium_succinatutens	0	0	0	0	0	0	0	0	0	0	0	0	0	0	0	0	0	0	0	0
d__Bacteria;p__Bacteroidota;c__Bacteroidia;o__Bacteroidales;f__Bacteroidaceae;g__Bacteroides;s__Bacteroides_unclassified	24	0	51	0	0	0	0	0	0	0	0	0	0	0	0	0	63	0	0	0
d__Bacteria;p__Bacteroidota;c__Bacteroidia;o__Bacteroidales;f__Prevotellaceae;g__Prevotella_9;s__Prevotella_9_unclassified	0	0	0	0	0	0	0	0	0	0	0	0	0	0	0	0	607	0	0	25
d__Bacteria;p__Firmicutes;c__Clostridia;o__Oscillospirales;f__Oscillospiraceae;g__Flavonifractor;s__Flavonifractor_unclassified	0	0	0	0	0	0	0	0	0	0	0	0	0	0	228	0	0	0	0	0
d__Bacteria;p__Firmicutes;c__Clostridia;o__Oscillospirales;f__Oscillospiraceae;g__Colidextribacter;s__Colidextribacter_unclassified	0	45	23	23	24	20	28	22	0	27	21	31	0	0	0	18	0	0	0	0
d__Bacteria;p__Firmicutes;c__Clostridia;o__Lachnospirales;f__Lachnospiraceae;g__Blautia;s__Blautia_unclassified	0	0	0	0	0	0	0	0	0	0	159	0	0	0	0	0	0	0	0	0
d__Bacteria;p__Firmicutes;c__Bacilli;o__Lactobacillales;f__Enterococcaceae;g__Enterococcus;s__Enterococcus_faecium	0	0	0	0	0	0	0	0	0	0	0	0	0	0	0	0	0	0	0	0
d__Bacteria;p__Firmicutes;c__Clostridia;o__Clostridiales;f__Clostridiales_unclassified;g__Clostridiales_unclassified;s__Clostridiales_unclassified	0	52	0	0	0	0	0	97	153	0	0	0	0	0	0	0	0	0	0	0
d__Bacteria;p__Bacteroidota;c__Bacteroidia;o__Bacteroidales;f__Tannerellaceae;g__Parabacteroides;s__uncultured_Parabacteroides_sp.	0	0	0	0	0	0	0	0	0	0	0	0	0	0	104	254	0	0	0	0
d__Bacteria;p__Bacteroidota;c__Bacteroidia;o__Bacteroidales;f__Prevotellaceae;g__Prevotella;s__Prevotella_unclassified	6	0	15	0	0	0	0	0	0	0	0	0	0	0	0	0	0	0	0	0
d__Bacteria;p__Actinobacteriota;c__Actinobacteriota;o__Micrococcales;f__Microbacteriaceae;g__Leifsonia;s__Leifsonia_sp._DAB_ST80	18	12	6	4	0	5	0	2	6	4	0	19	12	14	18	18	9	12	13	13
d__Bacteria;p__Firmicutes;c__Clostridia;o__Oscillospirales;f__Ruminococcaceae;g__Incertae_Sedis;s__Incertae_Sedis_unclassified	0	0	734	0	0	0	0	0	0	0	0	0	0	0	0	0	0	0	0	0
d__Bacteria;p__Firmicutes;c__Negativicutes;o__Veillonellales-Selenomonadales;f__Veillonellaceae;g__Megasphaera;s__Megasphaera_unclassified	0	0	0	0	0	0	0	0	0	0	36	37	40	49	41	40	37	0	0	0
d__Bacteria;p__Proteobacteria;c__Gammaproteobacteria;o__Enterobacterales;f__Pasteurellaceae;g__Haemophilus;s__Haemophilus_unclassified	0	0	0	0	26	0	20	91	0	0	0	0	0	0	0	0	0	0	0	0
d__Bacteria;p__Proteobacteria;c__Gammaproteobacteria;o__Enterobacterales;f__Erwiniaceae;g__Pantoea;s__Pantoea_agglomerans	0	0	0	0	0	0	0	0	0	0	421	0	16	14	0	0	0	43	47	48
d__Bacteria;p__Bacteroidota;c__Bacteroidia;o__Bacteroidales;f__Rikenellaceae;g__Alistipes;s__Alistipes_unclassified	0	0	0	0	0	0	197	0	0	0	0	0	0	0	0	0	0	0	0	0
d__Bacteria;p__Proteobacteria;c__Alphaproteobacteria;o__Rhizobiales;f__Brucellaceae;g__Ochrobactrum;s__Ochrobactrum_tritici	4	0	0	4	0	28	46	0	0	0	0	0	46	63	0	6	0	0	0	39
d__Bacteria;p__Proteobacteria;c__Gammaproteobacteria;o__Enterobacterales;f__Erwiniaceae;g__Pantoea;s__Pantoea_agglomerans	0	16	0	0	30	0	0	137	0	0	78	0	0	0	0	0	0	0	0	0
d__Bacteria;p__Actinobacteriota;c__Actinobacteria;o__Bifidobacteriales;f__Bifidobacteriaceae;g__Bifidobacterium;s__Bifidobacterium_unclassified	39	0	0	0	0	258	0	0	0	56	0	0	0	0	0	0	0	0	0	33
d__Bacteria;p__Bacteroidota;c__Bacteroidia;o__Bacteroidales;f__Prevotellaceae;g__Prevotella_9;s__Prevotella_9_unclassified	0	0	0	0	0	0	0	0	0	0	0	0	381	0	0	0	0	0	0	0
d__Bacteria;p__Bacteroidota;c__Bacteroidia;o__Bacteroidales;f__Bacteroidaceae;g__Bacteroides;s__Bacteroides_finegoldii	0	0	0	0	0	0	0	0	0	0	0	0	0	0	0	0	0	0	0	5
d__Bacteria;p__Firmicutes;c__Clostridia;o__Clostridia_UCG-014;f__Clostridia_UCG-014_unclassified;g__Clostridia_UCG-014_unclassified;s__Clostridia_UCG-014_unclassified	0	5	0	0	0	0	0	0	0	10	0	8	0	0	0	0	22	11	0	275
d__Bacteria;p__Bacteroidota;c__Bacteroidia;o__Bacteroidales;f__Prevotellaceae;g__Alloprevotella;s__Alloprevotella_unclassified	0	0	0	627	0	7	0	0	0	0	0	0	0	0	0	0	0	0	0	0
d__Bacteria;p__Proteobacteria;c__Gammaproteobacteria;o__Enterobacterales;f__Enterobacteriaceae;g__Escherichia-Shigella;s__Escherichia-Shigella_unclassified	709	0	0	0	0	0	0	0	0	0	0	0	0	0	0	0	0	0	0	0
d__Bacteria;p__Firmicutes;c__Clostridia;o__Lachnospirales;f__Lachnospiraceae;g__Lachnospiraceae_NK4A136_group;s__Lachnospiraceae_NK4A136_group_unclassified	9	21	20	13	8	7	11	11	16	17	0	0	0	10	11	9	13	0	0	0
d__Bacteria;p__Bacteroidota;c__Bacteroidia;o__Bacteroidales;f__Bacteroidaceae;g__Bacteroides;s__Bacteroides_unclassified	0	0	0	0	15	0	0	0	0	0	0	23	0	0	612	0	0	0	0	0
d__Bacteria;p__Firmicutes;c__Clostridia;o__Oscillospirales;f__Oscillospiraceae;g__UCG-002;s__UCG-002_unclassified	0	0	0	0	55	0	0	0	0	0	0	0	0	0	0	0	160	0	0	0
d__Bacteria;p__Firmicutes;c__Clostridia;o__Oscillospirales;f__Eubacterium]_coprostanoligenes_group;g__Eubacterium]_coprostanoligenes_group_unclassified;s__Eubacterium]_coprostanoligenes_group_unclassified	0	0	0	0	0	0	0	0	0	0	0	0	0	0	0	0	0	0	0	0
d__Bacteria;p__Bacteroidota;c__Bacteroidia;o__Bacteroidales;f__Muribaculaceae;g__Muribaculaceae_unclassified;s__Muribaculaceae_unclassified	17	21	19	19	14	15	14	22	20	7	15	13	13	13	13	10	14	21	22	17
d__Bacteria;p__Bacteroidota;c__Bacteroidia;o__Bacteroidales;f__Muribaculaceae;g__Muribaculaceae_unclassified;s__Muribaculaceae_unclassified	11	13	14	23	12	16	13	26	18	12	0	9	0	12	12	20	6	31	24	25
d__Bacteria;p__Proteobacteria;c__Gammaproteobacteria;o__Enterobacterales;f__Pasteurellaceae;g__Haemophilus;s__Haemophilus_unclassified	0	0	15	0	0	0	0	100	0	0	0	0	0	0	0	0	33	0	0	46
d__Bacteria;p__Bacteroidota;c__Bacteroidia;o__Bacteroidales;f__Bacteroidaceae;g__Bacteroides;s__uncultured_Bacteroides_sp.	24	0	0	0	6	0	0	0	0	0	0	6	0	0	0	0	0	0	7	11
d__Bacteria;p__Bacteroidota;c__Bacteroidia;o__Bacteroidales;f__Bacteroidaceae;g__Bacteroides;s__Bacteroides_unclassified	12	0	0	0	0	0	0	0	0	0	0	0	0	47	0	0	0	45	0	0
d__Bacteria;p__Fusobacteriota;c__Fusobacteriia;o__Fusobacteriales;f__Fusobacteriaceae;g__Fusobacterium;s__Fusobacterium_unclassified	0	0	0	0	0	0	0	0	0	0	0	0	0	0	0	0	0	0	0	0
d__Bacteria;p__Bacteroidota;c__Bacteroidia;o__Bacteroidales;f__Prevotellaceae;g__Prevotella_9;s__Prevotella_9_unclassified	0	0	0	0	0	0	0	0	0	0	0	0	0	0	0	0	0	0	0	0
d__Bacteria;p__Firmicutes;c__Clostridia;o__Lachnospirales;f__Lachnospiraceae;g__Lachnospiraceae_NK4A136_group;s__Lachnospiraceae_NK4A136_group_unclassified	32	0	0	0	0	16	37	0	19	23	0	14	20	31	20	0	0	24	0	28
d__Bacteria;p__Bacteroidota;c__Bacteroidia;o__Bacteroidales;f__Bacteroidaceae;g__Bacteroides;s__Bacteroides_unclassified	0	0	0	0	0	0	0	0	0	0	0	0	0	0	0	0	0	0	0	0
d__Bacteria;p__Firmicutes;c__Clostridia;o__Clostridiales;f__Clostridiaceae;g__Clostridiaceae_unclassified;s__Clostridiaceae_unclassified	0	0	9	0	0	0	0	0	0	8	83	9	5	3	23	0	0	8	0	0
d__Bacteria;p__Firmicutes;c__Bacilli;o__Lactobacillales;f__Lactobacillaceae;g__Lactobacillus;s__Lactobacillus_intestinalis	0	0	28	28	17	30	35	23	34	20	0	3	3	0	5	0	0	19	31	27
d__Bacteria;p__Proteobacteria;c__Alphaproteobacteria;o__Caulobacterales;f__Caulobacteraceae;g__Brevundimonas;s__Brevundimonas_sp._SX2S1S8	17	4	0	0	0	0	8	0	8	0	14	18	25	27	18	18	11	14	11	22
d__Bacteria;p__Firmicutes;c__Clostridia;o__Oscillospirales;f__Ruminococcaceae;g__Faecalibacterium;s__Faecalibacterium_unclassified	675	0	0	0	0	0	0	0	0	0	0	0	0	0	0	0	0	0	0	0
d__Bacteria;p__Bacteroidota;c__Bacteroidia;o__Bacteroidales;f__Prevotellaceae;g__Prevotella;s__Prevotella_unclassified	0	0	0	0	0	0	0	0	0	0	0	0	0	0	0	0	0	0	0	0
d__Bacteria;p__Bacteroidota;c__Bacteroidia;o__Bacteroidales;f__Tannerellaceae;g__Parabacteroides;s__Parabacteroides_unclassified	0	0	0	50	0	0	0	0	0	0	0	0	0	0	0	0	0	0	0	86
d__Bacteria;p__Bacteroidota;c__Bacteroidia;o__Bacteroidales;f__Rikenellaceae;g__Rikenellaceae_RC9_gut_group;s__Rikenellaceae_RC9_gut_group_unclassified	0	10	12	11	7	5	10	6	10	6	28	23	21	27	27	35	42	6	6	6
d__Bacteria;p__Firmicutes;c__Clostridia;o__Lachnospirales;f__Lachnospiraceae;g__Eubacterium]_hallii_group;s__Eubacterium]_hallii_group_unclassified	25	11	32	0	14	0	0	0	4	18	8	0	17	61	0	3	0	0	0	0
d__Bacteria;p__Firmicutes;c__Clostridia;o__Clostridiales;f__Clostridiales_unclassified;g__Clostridiales_unclassified;s__Clostridiales_unclassified	20	13	46	14	12	21	12	8	10	13	12	0	0	7	7	0	0	26	16	8
d__Bacteria;p__Proteobacteria;c__Gammaproteobacteria;o__Enterobacterales;f__Enterobacteriaceae;g__Klebsiella;s__uncultured_Klebsiella_sp.	0	0	0	0	0	37	0	0	248	0	0	0	0	0	0	64	0	0	0	51
d__Bacteria;p__Firmicutes;c__Clostridia;o__Lachnospirales;f__Lachnospiraceae;g__Lachnospiraceae_NK4A136_group;s__Lachnospiraceae_NK4A136_group_unclassified	89	105	0	0	0	0	0	0	0	0	0	0	0	9	19	0	0	0	0	0
d__Bacteria;p__Firmicutes;c__Negativicutes;o__Veillonellales-Selenomonadales;f__Veillonellaceae;g__Veillonella;s__Veillonella_unclassified	0	0	13	0	0	0	0	0	0	0	0	0	0	0	14	0	0	0	0	0
d__Bacteria;p__Firmicutes;c__Clostridia;o__Oscillospirales;f__Ruminococcaceae;g__Incertae_Sedis;s__Incertae_Sedis_unclassified	50	0	0	0	0	0	0	0	0	0	0	0	0	0	0	0	0	0	0	0
d__Bacteria;p__Firmicutes;c__Clostridia;o__Clostridiales;f__Lachnospiraceae;g__Lachnospiraceae_unclassified;s__Lachnospiraceae_unclassified	62	47	0	0	0	0	0	47	0	33	0	0	0	0	0	0	0	0	0	0
d__Bacteria;p__Cyanobacteria;c__Cyanobacteriia;o__Chloroplast;f__Chloroplast_unclassified;g__Chloroplast_unclassified;s__Chloroplast_unclassified	0	0	0	0	0	0	0	0	0	0	0	0	0	0	0	0	0	0	0	0
d__Bacteria;p__Proteobacteria;c__Gammaproteobacteria;o__Enterobacterales;f__Enterobacteriaceae;g__Enterobacter;s__Enterobacter_sp._NJ-64	0	0	0	0	0	0	18	0	0	0	206	0	0	0	0	0	0	52	77	68
d__Bacteria;p__Bacteroidota;c__Bacteroidia;o__Bacteroidales;f__Muribaculaceae;g__Muribaculaceae_unclassified;s__Muribaculaceae_unclassified	0	15	0	13	0	6	9	18	14	12	0	21	18	13	25	14	15	21	23	24
d__Bacteria;p__Proteobacteria;c__Gammaproteobacteria;o__Enterobacterales;f__Vibrionaceae;g__Vibrio;s__Vibrio_unclassified	0	3	12	8	39	14	7	3	9	6	20	26	14	24	12	11	0	32	12	8
d__Bacteria;p__Firmicutes;c__Bacilli;o__Lactobacillales;f__Streptococcaceae;g__Streptococcus;s__uncultured_Streptococcus_sp.	0	0	0	0	0	0	0	0	0	0	0	0	0	0	0	0	0	0	0	0
d__Bacteria;p__Proteobacteria;c__Gammaproteobacteria;o__Enterobacterales;f__Enterobacteriaceae;g__Escherichia-Shigella;s__Escherichia-Shigella_unclassified	598	0	0	0	0	0	0	0	0	0	0	0	0	0	0	0	0	0	0	0
d__Bacteria;p__Firmicutes;c__Negativicutes;o__Veillonellales-Selenomonadales;f__Veillonellaceae;g__Veillonella;s__Veillonella_unclassified	0	0	0	0	0	0	20	0	0	0	0	70	0	21	0	13	374	0	0	0
d__Bacteria;p__Bacteroidota;c__Bacteroidia;o__Bacteroidales;f__Bacteroidaceae;g__Bacteroides;s__uncultured_Bacteroides_sp.	0	0	12	0	0	0	0	0	0	0	0	0	176	0	0	0	0	0	0	0
d__Bacteria;p__Bacteroidota;c__Bacteroidia;o__Bacteroidales;f__Rikenellaceae;g__Alistipes;s__Alistipes_sp._cv1	62	20	100	0	6	2	0	3	0	26	0	0	6	0	0	0	13	0	0	18
d__Bacteria;p__Firmicutes;c__Clostridia;o__Lachnospirales;f__Lachnospiraceae;g__Agathobacter;s__Agathobacter_unclassified	0	0	0	0	0	0	0	0	0	0	0	0	0	0	0	0	0	0	0	0
d__Bacteria;p__Firmicutes;c__Clostridia;o__Lachnospirales;f__Lachnospiraceae;g__Dorea;s__Dorea_unclassified	0	0	0	0	0	0	0	0	0	0	0	0	0	0	0	0	0	0	0	0
d__Bacteria;p__Bacteroidota;c__Bacteroidia;o__Bacteroidales;f__Tannerellaceae;g__Parabacteroides;s__Parabacteroides_sp._dnLKV8	0	31	0	0	0	50	0	25	0	0	228	0	0	0	142	0	0	0	0	0
d__Bacteria;p__Firmicutes;c__Clostridia;o__Lachnospirales;f__Lachnospiraceae;g__Lachnospiraceae_NK4A136_group;s__Lachnospiraceae_NK4A136_group_unclassified	15	29	0	0	0	0	0	0	0	0	43	31	45	46	0	0	35	0	7	0
d__Bacteria;p__Campylobacterota;c__Campylobacteria;o__Campylobacterales;f__Helicobacteraceae;g__Helicobacter;s__Helicobacter_unclassified	12	11	9	15	14	6	14	11	13	18	9	6	0	10	7	5	10	20	25	15
d__Bacteria;p__Firmicutes;c__Clostridia;o__Oscillospirales;f__Ruminococcaceae;g__Negativibacillus;s__Negativibacillus_unclassified	0	0	34	0	0	5	0	0	0	4	0	0	256	0	0	0	0	0	0	0
d__Bacteria;p__Bacteroidota;c__Bacteroidota_unclassified;o__Bacteroidota_unclassified;f__Bacteroidota_unclassified;g__Bacteroidota_unclassified;s__Bacteroidota_unclassified	0	40	0	0	0	18	0	15	0	12	8	0	21	0	72	0	49	0	0	34
d__Bacteria;p__Proteobacteria;c__Gammaproteobacteria;o__Burkholderiales;f__Burkholderiaceae;g__Burkholderia-Caballeronia-Paraburkholderia;s__Burkholderia-Caballeronia-Paraburkholderia_unclassified	0	8	3	6	6	6	6	0	9	3	22	24	21	36	23	27	9	6	0	4
d__Bacteria;p__Firmicutes;c__Clostridia;o__Christensenellales;f__Christensenellaceae;g__Christensenellaceae_R-7_group;s__Christensenellaceae_R-7_group_unclassified	0	0	0	0	64	0	0	0	0	0	0	0	0	16	0	0	119	0	0	93
d__Bacteria;p__Proteobacteria;c__Alphaproteobacteria;o__Caulobacterales;f__Caulobacteraceae;g__Caulobacter;s__Caulobacter_sp._NW-2013-Rh15	20	8	6	0	0	0	0	4	5	0	8	12	13	13	8	15	6	9	4	10
d__Bacteria;p__Firmicutes;c__Bacilli;o__Lactobacillales;f__Streptococcaceae;g__Streptococcus;s__Streptococcus_parasanguinis	35	9	7	20	7	0	0	0	0	0	8	0	0	8	0	0	10	13	0	32
d__Bacteria;p__Firmicutes;c__Clostridia;o__Lachnospirales;f__Lachnospiraceae;g__Anaerostipes;s__Anaerostipes_unclassified	0	0	0	0	0	0	0	0	0	0	0	0	0	0	21	0	0	0	0	0
d__Bacteria;p__Bacteroidota;c__Bacteroidia;o__Bacteroidales;f__Prevotellaceae;g__Paraprevotella;s__Paraprevotella_unclassified	0	187	0	0	0	0	3	61	0	0	0	0	0	0	0	0	0	0	0	0
d__Bacteria;p__Firmicutes;c__Clostridia;o__Oscillospirales;f__Ruminococcaceae;g__Anaerotruncus;s__Anaerotruncus_unclassified	2	17	8	0	2	0	6	3	2	9	87	0	16	0	121	0	0	0	0	0
d__Bacteria;p__Firmicutes;c__Negativicutes;o__Veillonellales-Selenomonadales;f__Veillonellaceae;g__Veillonella;s__Veillonella_unclassified	0	0	0	0	0	0	0	0	0	0	0	73	0	0	0	0	246	0	0	0
d__Bacteria;p__Firmicutes;c__Clostridia;o__Clostridiales;f__Lachnospiraceae;g__Lachnospiraceae_unclassified;s__Lachnospiraceae_unclassified	17	0	0	0	0	0	0	0	0	0	0	0	7	5	32	0	9	0	0	0
d__Bacteria;p__Bacteroidota;c__Bacteroidia;o__Bacteroidales;f__Muribaculaceae;g__Muribaculaceae_unclassified;s__Muribaculaceae_unclassified	0	16	17	0	27	26	0	28	20	11	4	0	0	9	16	0	9	17	19	26
d__Bacteria;p__Firmicutes;c__Clostridia;o__Oscillospirales;f__Oscillospiraceae;g__UCG-002;s__UCG-002_unclassified	0	307	19	0	0	0	0	173	0	0	0	0	0	0	0	0	0	0	0	0
d__Bacteria;p__Firmicutes;c__Bacilli;o__Staphylococcales;f__Gemellaceae;g__Gemella;s__Gemella_unclassified	0	0	0	0	12	0	0	13	0	0	0	0	0	0	0	0	0	40	56	77
d__Bacteria;p__Firmicutes;c__Clostridia;o__Lachnospirales;f__Lachnospiraceae;g__Roseburia;s__Roseburia_unclassified	0	0	0	0	0	0	0	0	0	0	0	0	0	0	0	0	0	0	0	0
d__Bacteria;p__Firmicutes;c__Firmicutes_unclassified;o__Firmicutes_unclassified;f__Firmicutes_unclassified;g__Firmicutes_unclassified;s__Firmicutes_unclassified	0	0	0	0	0	0	0	0	43	0	0	0	0	78	0	0	0	0	0	0
d__Bacteria;p__Firmicutes;c__Clostridia;o__Lachnospirales;f__Lachnospiraceae;g__Blautia;s__Blautia_unclassified	0	36	0	0	12	0	0	29	0	9	7	0	14	0	0	0	12	0	0	0
d__Bacteria;p__Firmicutes;c__Clostridia;o__Clostridiales;f__Lachnospiraceae;g__Lachnospiraceae_unclassified;s__Lachnospiraceae_unclassified	0	0	0	0	0	0	0	0	69	125	0	0	0	0	0	0	0	0	0	0
d__Bacteria;p__Firmicutes;c__Clostridia;o__Oscillospirales;f__Eubacterium]_coprostanoligenes_group;g__Eubacterium]_coprostanoligenes_group_unclassified;s__Eubacterium]_coprostanoligenes_group_unclassified	0	0	9	0	0	0	0	0	0	0	0	0	0	3	3	0	0	0	0	0
d__Bacteria;p__Firmicutes;c__Clostridia;o__Christensenellales;f__Christensenellaceae;g__Christensenellaceae_R-7_group;s__Christensenellaceae_R-7_group_unclassified	564	0	0	0	0	0	0	0	0	0	0	0	0	0	0	0	0	0	0	0
d__Bacteria;p__Firmicutes;c__Clostridia;o__Oscillospirales;f__Eubacterium]_coprostanoligenes_group;g__Eubacterium]_coprostanoligenes_group_unclassified;s__Eubacterium]_coprostanoligenes_group_unclassified	0	0	0	0	0	0	0	0	0	0	3	0	0	0	0	0	0	0	0	0
d__Bacteria;p__Firmicutes;c__Firmicutes_unclassified;o__Firmicutes_unclassified;f__Firmicutes_unclassified;g__Firmicutes_unclassified;s__Firmicutes_unclassified	0	0	0	0	0	0	0	71	0	0	0	0	0	0	0	0	64	0	0	0
d__Bacteria;p__Actinobacteriota;c__Actinobacteria;o__Actinomycetales;f__Actinomycetaceae;g__Actinomyces;s__Actinomyces_unclassified	24	0	0	0	0	0	0	0	0	0	0	19	0	88	0	30	0	0	0	0
d__Bacteria;p__Firmicutes;c__Clostridia;o__Clostridiales;f__Lachnospiraceae;g__Lachnospiraceae_unclassified;s__Lachnospiraceae_unclassified	0	0	0	0	0	0	0	0	0	295	0	0	0	0	0	0	83	0	0	0
d__Bacteria;p__Patescibacteria;c__Saccharimonadia;o__Saccharimonadales;f__Saccharimonadaceae;g__Candidatus_Saccharimonas;s__Candidatus_Saccharimonas_unclassified	43	25	35	26	39	0	37	0	0	0	0	0	0	0	0	0	0	0	0	0
d__Bacteria;p__Firmicutes;c__Firmicutes_unclassified;o__Firmicutes_unclassified;f__Firmicutes_unclassified;g__Firmicutes_unclassified;s__Firmicutes_unclassified	0	0	0	0	0	0	0	0	0	0	0	0	0	0	0	0	19	0	0	0
d__Bacteria;p__Firmicutes;c__Clostridia;o__Clostridiales;f__Clostridiaceae;g__Clostridium;s__uncultured_Clostridium_sp.	0	0	0	0	0	0	0	0	0	0	55	0	0	0	0	0	0	71	0	0
d__Bacteria;p__Bacteroidota;c__Bacteroidia;o__Bacteroidales;f__Bacteroidaceae;g__Bacteroides;s__uncultured_Bacteroides_sp.	0	0	0	0	0	0	0	0	0	0	0	0	0	0	0	0	0	0	0	0
d__Bacteria;p__Bacteroidota;c__Bacteroidia;o__Bacteroidales;f__Prevotellaceae;g__Prevotella_9;s__Prevotella_9_unclassified	0	0	0	0	0	0	0	0	0	0	0	0	0	0	0	0	0	0	0	0
d__Bacteria;p__Firmicutes;c__Bacilli;o__Erysipelotrichales;f__Erysipelotrichaceae;g__Dubosiella;s__Dubosiella_unclassified	0	8	0	0	35	29	47	0	0	55	8	0	0	0	0	0	0	44	49	63
d__Bacteria;p__Firmicutes;c__Clostridia;o__Clostridiales;f__Lachnospiraceae;g__Lachnospiraceae_unclassified;s__Lachnospiraceae_unclassified	0	43	38	0	0	0	0	66	29	17	0	0	0	0	0	0	9	0	0	49
d__Bacteria;p__Firmicutes;c__Negativicutes;o__Veillonellales-Selenomonadales;f__Veillonellaceae;g__Megasphaera;s__Megasphaera_unclassified	0	6	0	0	0	0	0	0	0	0	0	0	0	0	0	0	0	0	5	0
d__Bacteria;p__Bacteroidota;c__Bacteroidia;o__Bacteroidales;f__Bacteroidaceae;g__Bacteroides;s__Bacteroides_unclassified	0	0	0	0	0	0	0	0	0	0	0	0	0	0	563	0	0	0	0	0
d__Bacteria;p__Proteobacteria;c__Gammaproteobacteria;o__Enterobacterales;f__Enterobacteriaceae;g__Citrobacter;s__Citrobacter_freundii	0	0	15	36	186	16	0	24	15	0	35	0	0	0	27	0	0	0	0	0
d__Bacteria;p__Firmicutes;c__Clostridia;o__Lachnospirales;f__Lachnospiraceae;g__Blautia;s__Blautia_unclassified	0	14	12	65	0	0	0	0	0	0	0	0	0	0	0	0	0	7	0	0
d__Bacteria;p__Bacteroidota;c__Bacteroidia;o__Bacteroidales;f__Barnesiellaceae;g__Barnesiella;s__Barnesiella_unclassified	0	297	0	0	0	0	0	58	0	0	0	0	0	0	0	0	13	0	0	0
d__Bacteria;p__Bacteroidota;c__Bacteroidia;o__Bacteroidales;f__Rikenellaceae;g__Alistipes;s__Alistipes_ihumii	38	0	0	0	0	0	22	0	3	135	0	0	58	0	150	0	0	0	0	8
d__Bacteria;p__Firmicutes;c__Clostridia;o__Christensenellales;f__Christensenellaceae;g__Christensenellaceae_R-7_group;s__Christensenellaceae_R-7_group_unclassified	0	0	0	0	0	0	0	0	0	154	0	0	0	0	0	0	0	0	0	175
d__Bacteria;p__Fusobacteriota;c__Fusobacteriia;o__Fusobacteriales;f__Fusobacteriaceae;g__Fusobacterium;s__Fusobacterium_unclassified	0	0	0	0	0	0	0	0	0	0	0	0	0	0	0	0	0	0	0	0
d__Bacteria;p__Firmicutes;c__Clostridia;o__Lachnospirales;f__Lachnospiraceae;g__Ruminococcus]_gauvreauii_group;s__Ruminococcus]_gauvreauii_group_unclassified	0	20	31	0	30	0	0	10	0	0	3	6	104	139	0	0	7	0	0	7
d__Bacteria;p__Firmicutes;c__Clostridia;o__Lachnospirales;f__Lachnospiraceae;g__Dorea;s__Dorea_unclassified	0	0	0	0	0	0	0	0	0	296	0	0	0	0	0	0	0	0	0	0
d__Bacteria;p__Firmicutes;c__Clostridia;o__Lachnospirales;f__Lachnospiraceae;g__Roseburia;s__Roseburia_unclassified	0	0	0	0	151	0	0	0	0	0	0	0	0	0	0	0	14	0	0	0
d__Bacteria;p__Firmicutes;c__Clostridia;o__Oscillospirales;f__Ruminococcaceae;g__Negativibacillus;s__Negativibacillus_unclassified	23	0	0	0	0	0	0	0	0	0	0	0	0	0	0	0	12	0	0	0
d__Bacteria;p__Firmicutes;c__Bacilli;o__Erysipelotrichales;f__Erysipelatoclostridiaceae;g__Erysipelotrichaceae_UCG-003;s__Erysipelotrichaceae_UCG-003_unclassified	0	0	0	0	0	0	0	0	0	0	0	0	0	0	0	0	0	0	0	171
d__Bacteria;p__Actinobacteriota;c__Actinobacteria;o__Actinomycetales;f__Actinomycetaceae;g__Actinomyces;s__Actinomyces_unclassified	61	0	10	0	0	27	0	0	17	0	17	0	0	17	0	90	0	0	0	0
d__Bacteria;p__Bacteroidota;c__Bacteroidia;o__Bacteroidales;f__Marinifilaceae;g__Butyricimonas;s__Butyricimonas_unclassified	27	0	0	0	0	0	0	0	0	26	0	0	14	0	0	0	22	0	0	25
d__Bacteria;p__Firmicutes;c__Clostridia;o__Lachnospirales;f__Lachnospiraceae;g__Lachnospiraceae_NK4A136_group;s__Lachnospiraceae_NK4A136_group_unclassified	69	0	0	15	0	0	0	37	21	0	0	0	0	0	29	29	0	19	0	26
d__Bacteria;p__Bacteroidota;c__Bacteroidia;o__Bacteroidales;f__Bacteroidaceae;g__Bacteroides;s__Bacteroides_unclassified	0	0	0	0	0	0	0	0	0	0	0	0	0	0	0	0	0	0	0	0
d__Bacteria;p__Bacteroidota;c__Bacteroidia;o__Bacteroidales;f__Muribaculaceae;g__Muribaculaceae_unclassified;s__Muribaculaceae_unclassified	0	0	0	0	0	0	0	0	0	0	0	0	0	0	2	0	0	0	0	0
d__Bacteria;p__Actinobacteriota;c__Coriobacteriia;o__Coriobacteriales;f__Atopobiaceae;g__Olsenella;s__Olsenella_sp._N13-17	11	19	14	20	26	20	16	15	24	14	14	18	16	20	21	19	13	4	14	8
d__Bacteria;p__Firmicutes;c__Clostridia;o__Clostridiales;f__Lachnospiraceae;g__Lachnospiraceae_unclassified;s__Lachnospiraceae_unclassified	27	0	0	0	85	0	23	0	0	0	0	0	0	0	0	6	0	0	0	0
d__Bacteria;p__Firmicutes;c__Negativicutes;o__Veillonellales-Selenomonadales;f__Veillonellaceae;g__Dialister;s__Dialister_unclassified	531	0	0	0	0	0	0	0	0	0	0	0	0	0	0	0	0	0	0	0
d__Bacteria;p__Proteobacteria;c__Gammaproteobacteria;o__Burkholderiales;f__Alcaligenaceae;g__Achromobacter;s__Achromobacter_unclassified	0	0	0	0	0	58	0	0	0	0	0	0	75	0	0	0	0	0	0	72
d__Bacteria;p__Firmicutes;c__Clostridia;o__Peptostreptococcales-Tissierellales;f__Anaerovoracaceae;g__Family_XIII_UCG-001;s__Family_XIII_UCG-001_unclassified	8	12	21	0	25	0	0	13	0	53	0	0	0	0	8	0	0	0	5	54
d__Bacteria;p__Proteobacteria;c__Gammaproteobacteria;o__Pseudomonadales;f__Moraxellaceae;g__Acinetobacter;s__uncultured_Acinetobacter_sp.	0	0	0	0	0	0	0	0	0	0	12	25	0	19	19	23	0	24	26	0
d__Bacteria;p__Bacteroidota;c__Bacteroidia;o__Bacteroidales;f__Bacteroidaceae;g__Bacteroides;s__Bacteroides_sp._TP-5	20	22	5	0	5	0	2	0	8	7	10	21	17	16	24	22	31	10	8	6
d__Bacteria;p__Bacteroidota;c__Bacteroidia;o__Bacteroidales;f__Muribaculaceae;g__Muribaculaceae_unclassified;s__Muribaculaceae_unclassified	13	17	16	0	20	12	13	0	0	14	13	0	0	8	0	11	0	21	26	35
d__Bacteria;p__Bacteroidota;c__Bacteroidia;o__Bacteroidales;f__Muribaculaceae;g__Paramuribaculum;s__Paramuribaculum_intestinale	20	12	33	20	21	14	27	22	31	18	0	0	8	9	13	9	0	22	13	15
d__Bacteria;p__Bacteroidota;c__Bacteroidia;o__Bacteroidales;f__Tannerellaceae;g__Parabacteroides;s__Parabacteroides_unclassified	0	0	0	0	0	0	0	0	0	0	0	0	0	0	0	0	0	0	0	0
d__Bacteria;p__Firmicutes;c__Clostridia;o__Lachnospirales;f__Lachnospiraceae;g__Lachnospira;s__Lachnospira_unclassified	0	0	0	0	0	0	0	0	0	10	0	0	0	0	0	0	0	0	0	0
d__Bacteria;p__Bacteroidota;c__Bacteroidia;o__Bacteroidales;f__Bacteroidaceae;g__Bacteroides;s__uncultured_Bacteroides_sp.	22	0	8	0	0	0	5	0	0	0	0	43	0	0	286	0	0	0	0	0
d__Bacteria;p__Bacteroidota;c__Bacteroidia;o__Bacteroidales;f__Prevotellaceae;g__Prevotella_9;s__Prevotella_9_unclassified	0	0	0	173	0	0	0	0	0	0	0	0	0	0	0	0	0	0	0	98
d__Bacteria;p__Firmicutes;c__Bacilli;o__Lactobacillales;f__Lactobacillaceae;g__Ligilactobacillus;s__Ligilactobacillus_unclassified	42	0	0	0	0	0	0	0	32	36	0	35	0	0	49	0	41	0	0	0
d__Bacteria;p__Firmicutes;c__Clostridia;o__Lachnospirales;f__Lachnospiraceae;g__Lachnospiraceae_NK4A136_group;s__Lachnospiraceae_NK4A136_group_unclassified	15	5	0	0	0	0	0	0	0	0	22	0	0	30	34	33	25	0	0	0
d__Bacteria;p__Bacteroidota;c__Bacteroidia;o__Bacteroidales;f__Muribaculaceae;g__Muribaculaceae_unclassified;s__Muribaculaceae_unclassified	11	14	9	10	20	10	16	12	17	8	12	10	8	12	11	16	8	20	14	14
d__Bacteria;p__Bacteroidota;c__Bacteroidia;o__Bacteroidales;f__Prevotellaceae;g__Prevotella_9;s__Prevotella_9_unclassified	0	0	0	137	0	0	0	0	0	0	0	0	0	0	0	0	0	0	0	0
d__Bacteria;p__Firmicutes;c__Clostridia;o__Oscillospirales;f__Oscillospiraceae;g__UCG-002;s__UCG-002_unclassified	0	0	0	0	0	0	0	0	0	0	0	0	464	0	0	0	39	0	0	0
d__Bacteria;p__Fusobacteriota;c__Fusobacteriia;o__Fusobacteriotales;f__Fusobacteriotaceae;g__Fusobacteriotaceae_unclassified;s__Fusobacteriotaceae_unclassified	0	0	3	0	0	0	0	0	0	0	0	0	0	0	0	0	0	3	0	0
d__Bacteria;p__Firmicutes;c__Clostridia;o__Clostridiales;f__Eubacteriaceae;g__Eubacterium;s__Eubacterium_ramulus	0	0	0	0	0	0	0	0	0	0	0	0	0	0	0	0	0	0	0	0
d__Bacteria;p__Firmicutes;c__Negativicutes;o__Veillonellales-Selenomonadales;f__Veillonellaceae;g__Dialister;s__Dialister_unclassified	502	0	0	0	0	0	0	0	0	0	0	0	0	0	0	0	0	0	0	0
d__Bacteria;p__Firmicutes;c__Bacilli;o__Lactobacillales;f__Lactobacillaceae;g__Ligilactobacillus;s__Ligilactobacillus_unclassified	0	31	0	26	0	0	0	0	22	27	40	0	8	0	0	24	26	37	0	0
d__Bacteria;p__Firmicutes;c__Clostridia;o__Oscillospirales;f__Ruminococcaceae;g__Ruminococcus;s__Ruminococcus_unclassified	7	16	21	13	19	13	16	24	22	30	9	15	11	13	14	12	12	8	0	12
d__Bacteria;p__Firmicutes;c__Clostridia;o__Lachnospirales;f__Lachnospiraceae;g__Coprococcus;s__Coprococcus_unclassified	0	147	0	0	0	0	0	31	0	0	5	0	0	0	0	0	242	0	0	0
d__Bacteria;p__Bacteroidota;c__Bacteroidia;o__Bacteroidales;f__Bacteroidaceae;g__Bacteroides;s__Bacteroides_unclassified	10	10	0	12	13	21	8	19	16	0	15	0	14	14	0	11	22	0	0	0
d__Bacteria;p__Fusobacteriota;c__Fusobacteriia;o__Fusobacteriales;f__Fusobacteriaceae;g__Fusobacterium;s__Fusobacterium_unclassified	0	0	0	0	0	0	0	0	0	0	0	0	0	0	0	0	0	0	0	0
d__Bacteria;p__Actinobacteriota;c__Actinobacteria;o__Bifidobacteriales;f__Bifidobacteriaceae;g__Bifidobacterium;s__Bifidobacterium_unclassified	0	0	0	0	0	116	0	0	30	0	0	0	0	0	0	0	0	0	0	65
d__Bacteria;p__Firmicutes;c__Negativicutes;o__Veillonellales-Selenomonadales;f__Selenomonadaceae;g__Megamonas;s__Megamonas_unclassified	0	0	0	0	0	0	0	0	0	0	0	0	0	0	0	0	0	0	0	0
d__Bacteria;p__Firmicutes;c__Clostridia;o__Oscillospirales;f__Ruminococcaceae;g__Eubacterium]_siraeum_group;s__Eubacterium]_siraeum_group_unclassified	18	148	0	0	0	0	0	42	0	0	0	0	0	0	0	0	0	0	0	0
d__Bacteria;p__Firmicutes;c__Clostridia;o__Oscillospirales;f__Ruminococcaceae;g__Ruminococcus;s__Ruminococcus_unclassified	0	179	0	0	0	0	0	53	14	0	0	0	0	0	0	0	30	0	0	0
d__Bacteria;p__Actinobacteriota;c__Actinobacteria;o__Bifidobacteriales;f__Bifidobacteriaceae;g__Bifidobacterium;s__Bifidobacterium_unclassified	0	0	0	0	0	151	0	0	0	0	0	0	0	0	0	0	0	0	0	64
d__Bacteria;p__Firmicutes;c__Bacilli;o__Lactobacillales;f__Streptococcaceae;g__Streptococcus;s__Streptococcus_hyointestinalis	8	8	7	0	9	0	3	0	8	4	15	15	21	16	29	23	23	3	0	3
d__Bacteria;p__Firmicutes;c__Firmicutes_unclassified;o__Firmicutes_unclassified;f__Firmicutes_unclassified;g__Firmicutes_unclassified;s__Firmicutes_unclassified	0	0	15	0	50	0	22	48	0	0	0	0	0	0	0	0	0	0	0	0
d__Bacteria;p__Firmicutes;c__Negativicutes;o__Veillonellales-Selenomonadales;f__Veillonellaceae;g__Veillonella;s__Veillonella_unclassified	0	0	0	0	0	0	0	0	0	0	0	0	0	0	0	20	45	0	0	37
d__Bacteria;p__Firmicutes;c__Negativicutes;o__Veillonellales-Selenomonadales;f__Veillonellaceae;g__Megasphaera;s__Megasphaera_unclassified	0	0	0	0	0	0	487	0	0	0	0	0	0	0	0	0	0	0	0	0
d__Bacteria;p__Proteobacteria;c__Gammaproteobacteria;o__Enterobacterales;f__Pasteurellaceae;g__Haemophilus;s__Haemophilus_unclassified	0	0	0	0	0	0	0	0	0	0	0	0	0	0	0	0	62	0	0	0
d__Bacteria;p__Bacteroidota;c__Bacteroidia;o__Bacteroidales;f__Muribaculaceae;g__Muribaculaceae_unclassified;s__Muribaculaceae_unclassified	26	4	0	0	10	0	6	29	15	14	0	0	0	0	18	10	4	15	37	43
d__Bacteria;p__Firmicutes;c__Clostridia;o__Clostridiales;f__Lachnospiraceae;g__Lachnospiraceae_unclassified;s__Lachnospiraceae_unclassified	0	118	0	0	0	0	0	87	0	0	0	0	0	0	0	0	0	0	0	0
d__Bacteria;p__Bacteroidota;c__Bacteroidia;o__Bacteroidales;f__Tannerellaceae;g__Parabacteroides;s__Parabacteroides_distasonis	0	0	0	0	0	0	0	0	0	0	0	0	0	433	0	0	0	0	0	0
d__Bacteria;p__Bacteroidota;c__Bacteroidia;o__Bacteroidales;f__Prevotellaceae;g__Paraprevotella;s__Paraprevotella_unclassified	0	0	0	0	0	0	0	0	0	0	472	0	0	0	5	0	0	0	0	0
d__Bacteria;p__Firmicutes;c__Clostridia;o__Lachnospirales;f__Lachnospiraceae;g__Hungatella;s__Hungatella_unclassified	20	0	0	0	12	0	0	0	0	0	31	0	0	23	0	0	0	77	0	9
d__Bacteria;p__Proteobacteria;c__Gammaproteobacteria;o__Enterobacterales;f__Enterobacteriaceae;g__Klebsiella;s__Klebsiella_unclassified	0	0	0	0	0	0	0	42	0	0	0	0	0	0	0	179	0	0	0	0
d__Bacteria;p__Firmicutes;c__Bacilli;o__Lactobacillales;f__Streptococcaceae;g__Streptococcus;s__Streptococcus_constellatus	19	10	15	0	35	0	25	19	0	0	0	0	6	0	0	0	81	9	0	51
d__Bacteria;p__Patescibacteria;c__Saccharimonadia;o__Saccharimonadales;f__Saccharimonadaceae;g__Candidatus_Saccharimonas;s__Candidatus_Saccharimonas_unclassified	0	13	0	0	0	26	0	0	23	35	18	33	24	13	32	28	26	8	12	25
d__Bacteria;p__Firmicutes;c__Erysipelotrichia;o__Erysipelotrichales;f__Erysipelotrichaceae;g__Erysipelatoclostridium;s__Erysipelatoclostridium_sp._SNUG30386	0	0	148	0	0	0	0	0	0	0	0	0	0	0	0	0	0	0	0	0
d__Bacteria;p__Bacteroidota;c__Bacteroidia;o__Bacteroidales;f__Bacteroidaceae;g__Bacteroides;s__uncultured_Bacteroides_sp.	0	0	0	0	0	0	0	0	0	0	0	0	0	0	0	0	0	0	0	0
d__Bacteria;p__Proteobacteria;c__Gammaproteobacteria;o__Burkholderiales;f__Sutterellaceae;g__Parasutterella;s__Parasutterella_unclassified	99	0	0	0	72	0	0	0	55	0	0	0	0	0	0	0	0	0	0	0
d__Bacteria;p__Firmicutes;c__Clostridia;o__Oscillospirales;f__Oscillospiraceae;g__UCG-005;s__UCG-005_unclassified	0	0	0	0	0	0	0	0	0	0	9	0	0	0	0	0	160	0	0	0
d__Bacteria;p__Fusobacteriota;c__Fusobacteriia;o__Fusobacteriales;f__Fusobacteriaceae;g__Fusobacterium;s__Fusobacterium_unclassified	0	0	0	0	0	0	0	0	0	0	0	0	0	0	0	0	0	0	0	0
d__Bacteria;p__Firmicutes;c__Clostridia;o__Lachnospirales;f__Lachnospiraceae;g__Eubacterium]_hallii_group;s__Eubacterium]_hallii_group_unclassified	0	9	13	0	0	0	0	6	0	10	0	0	23	18	4	0	0	0	0	19
d__Bacteria;p__Firmicutes;c__Clostridia;o__Lachnospirales;f__Lachnospiraceae;g__Lachnospiraceae_NK4A136_group;s__Lachnospiraceae_NK4A136_group_unclassified	0	0	0	14	11	10	0	16	6	0	0	38	20	0	0	0	0	0	0	0
d__Bacteria;p__Proteobacteria;c__Gammaproteobacteria;o__Burkholderiales;f__Sutterellaceae;g__Sutterella;s__Sutterella_unclassified	0	0	0	0	0	0	0	0	0	0	0	0	0	0	0	0	0	0	0	0
d__Bacteria;p__Firmicutes;c__Bacilli;o__Lactobacillales;f__Streptococcaceae;g__Streptococcus;s__uncultured_Streptococcus_sp.	0	0	0	0	0	0	0	0	0	0	0	0	0	0	0	0	75	0	0	58
d__Bacteria;p__Firmicutes;c__Clostridia;o__Lachnospirales;f__Lachnospiraceae;g__Roseburia;s__Roseburia_unclassified	0	0	0	0	0	0	0	0	0	0	0	0	0	0	0	0	0	0	0	0
d__Bacteria;p__Firmicutes;c__Bacilli;o__Lactobacillales;f__Streptococcaceae;g__Streptococcus;s__Streptococcus_anginosus	0	0	0	0	54	0	0	0	0	0	0	38	0	0	0	13	0	0	33	0
d__Bacteria;p__Bacteroidota;c__Bacteroidota_unclassified;o__Bacteroidota_unclassified;f__Bacteroidota_unclassified;g__Bacteroidota_unclassified;s__Bacteroidota_unclassified	11	30	26	0	25	0	16	32	0	5	3	0	0	0	16	0	8	0	0	4
d__Bacteria;p__Firmicutes;c__Clostridia;o__Oscillospirales;f__Ruminococcaceae;g__Phocea;s__Phocea_unclassified	9	10	114	0	21	0	0	4	0	8	0	0	0	0	50	0	4	0	0	0
d__Bacteria;p__Firmicutes;c__Clostridia;o__Lachnospirales;f__Lachnospiraceae;g__Lachnospiraceae_UCG-004;s__Lachnospiraceae_UCG-004_unclassified	0	0	0	0	0	0	0	0	0	0	0	5	0	0	0	0	0	0	0	0
d__Bacteria;p__Firmicutes;c__Negativicutes;o__Veillonellales-Selenomonadales;f__Selenomonadaceae;g__Megamonas;s__Megamonas_unclassified	0	0	0	0	0	0	0	0	0	0	0	0	0	0	0	0	0	0	0	0
d__Bacteria;p__Firmicutes;c__Bacilli;o__Lactobacillales;f__Lactobacillaceae;g__Lactobacillus;s__Lactobacillus_kitasatonis	0	0	75	0	0	0	0	0	51	0	0	0	0	0	0	0	0	0	0	0
d__Bacteria;p__Firmicutes;c__Clostridia;o__Oscillospirales;f__Oscillospiraceae;g__Intestinimonas;s__Intestinimonas_unclassified	0	0	0	22	0	12	0	0	13	12	12	0	0	0	0	0	0	16	0	0
d__Bacteria;p__Firmicutes;c__Bacilli;o__Lactobacillales;f__Streptococcaceae;g__Streptococcus;s__uncultured_Streptococcus_sp.	29	0	0	0	0	30	0	0	0	0	0	0	29	20	0	0	24	0	0	206
d__Bacteria;p__Firmicutes;c__Bacilli;o__Erysipelotrichales;f__Erysipelotrichaceae;g__Clostridium]_innocuum_group;s__Clostridium]_innocuum_group_unclassified	0	0	6	7	4	15	0	0	0	0	42	5	0	0	5	4	0	9	0	0
d__Bacteria;p__Bacteroidota;c__Bacteroidia;o__Bacteroidales;f__Bacteroidaceae;g__Bacteroides;s__Bacteroides_unclassified	0	0	0	0	0	0	0	0	0	0	23	0	30	0	0	0	0	42	0	0
d__Bacteria;p__Proteobacteria;c__Gammaproteobacteria;o__Enterobacterales;f__Enterobacteriaceae;g__Klebsiella;s__Klebsiella_sp._GRB36	0	0	0	0	0	0	0	0	0	0	0	0	0	0	0	0	0	0	454	0
d__Bacteria;p__Bacteroidota;c__Bacteroidia;o__Bacteroidales;f__Prevotellaceae;g__Prevotella;s__uncultured_Prevotella_sp.	0	0	0	0	0	0	0	0	453	0	0	0	0	0	0	0	0	0	0	0
d__Bacteria;p__Bacteroidota;c__Bacteroidia;o__Bacteroidales;f__Muribaculaceae;g__Muribaculaceae_unclassified;s__Muribaculaceae_unclassified	0	8	0	13	0	0	10	0	0	0	15	0	12	17	0	19	0	24	12	20
d__Bacteria;p__Firmicutes;c__Clostridia;o__Lachnospirales;f__Lachnospiraceae;g__Blautia;s__Blautia_unclassified	0	4	0	6	0	0	0	0	0	0	0	0	0	0	0	6	0	0	0	0
d__Bacteria;p__Firmicutes;c__Clostridia;o__Oscillospirales;f__Ruminococcaceae;g__Faecalibacterium;s__Faecalibacterium_unclassified	0	0	0	0	0	0	0	0	0	0	0	0	0	0	0	0	0	0	0	376
d__Bacteria;p__Firmicutes;c__Clostridia;o__Peptostreptococcales-Tissierellales;f__Peptostreptococcaceae;g__Intestinibacter;s__Intestinibacter_unclassified	0	14	0	9	27	26	6	0	0	6	18	9	0	0	7	0	0	9	2	6
d__Bacteria;p__Firmicutes;c__Clostridia;o__Lachnospirales;f__Lachnospiraceae;g__Epulopiscium;s__Epulopiscium_unclassified	0	0	0	19	0	0	0	0	0	0	31	0	0	0	0	0	0	28	0	0
d__Bacteria;p__Firmicutes;c__Bacilli;o__Erysipelotrichales;f__Erysipelatoclostridiaceae;g__Erysipelotrichaceae_UCG-003;s__Erysipelotrichaceae_UCG-003_unclassified	0	0	0	0	0	0	0	0	0	0	11	0	0	0	0	0	0	0	0	0
d__Bacteria;p__Firmicutes;c__Clostridia;o__Oscillospirales;f__Ruminococcaceae;g__Fournierella;s__Fournierella_unclassified	0	0	0	0	0	0	0	0	0	0	0	414	0	0	0	0	0	0	0	0
d__Bacteria;p__Bacteroidota;c__Bacteroidia;o__Bacteroidales;f__Rikenellaceae;g__Alistipes;s__Alistipes_sp._S457	0	0	0	0	0	0	0	0	0	0	0	0	0	0	0	0	0	0	0	150
d__Bacteria;p__Bacteroidota;c__Bacteroidia;o__Bacteroidales;f__Bacteroidaceae;g__Bacteroides;s__uncultured_Bacteroides_sp.	0	0	0	0	0	0	0	0	0	0	0	0	0	0	0	0	0	0	0	0
d__Bacteria;p__Desulfobacterota;c__Desulfovibrionia;o__Desulfovibrionales;f__Desulfovibrionaceae;g__Desulfovibrio;s__Desulfovibrio_unclassified	0	0	0	0	0	0	0	0	0	27	0	0	0	0	0	0	0	0	0	0
d__Bacteria;p__Bacteroidota;c__Bacteroidia;o__Bacteroidales;f__Muribaculaceae;g__Muribaculaceae_unclassified;s__Muribaculaceae_unclassified	17	18	0	0	0	0	0	11	13	0	15	9	18	19	23	11	6	25	29	27
d__Bacteria;p__Firmicutes;c__Clostridia;o__Oscillospirales;f__Oscillospiraceae;g__UCG-003;s__UCG-003_unclassified	0	26	0	0	0	0	12	46	11	7	0	0	14	0	18	0	5	0	0	0
d__Bacteria;p__Bacteroidota;c__Bacteroidia;o__Bacteroidales;f__Tannerellaceae;g__Parabacteroides;s__Parabacteroides_distasonis	0	0	0	0	0	0	0	0	0	0	254	0	0	0	0	0	0	0	0	0
d__Bacteria;p__Firmicutes;c__Clostridia;o__Clostridiales;f__Lachnospiraceae;g__Lachnospiraceae_unclassified;s__Lachnospiraceae_unclassified	0	20	13	0	0	14	17	0	13	9	0	0	18	10	0	6	0	0	5	6
d__Bacteria;p__Firmicutes;c__Clostridia;o__Clostridiales;f__Lachnospiraceae;g__Robinsoniella;s__Robinsoniella_sp.	10	8	0	5	5	8	7	0	5	0	0	9	7	6	0	6	5	8	12	6
d__Bacteria;p__Bacteroidota;c__Bacteroidia;o__Bacteroidales;f__Tannerellaceae;g__Parabacteroides;s__Parabacteroides_distasonis	0	0	0	0	0	0	0	0	0	433	0	0	0	0	0	0	0	0	0	0
d__Bacteria;p__Firmicutes;c__Clostridia;o__Oscillospirales;f__Oscillospiraceae;g__UCG-002;s__UCG-002_unclassified	0	156	0	0	0	0	0	68	0	0	0	0	173	0	0	0	0	0	0	0
d__Bacteria;p__Firmicutes;c__Clostridia;o__Clostridia_UCG-014;f__Clostridia_UCG-014_unclassified;g__Clostridia_UCG-014_unclassified;s__Clostridia_UCG-014_unclassified	0	14	39	38	45	31	58	41	31	65	0	0	0	0	0	0	0	0	0	0
d__Bacteria;p__Firmicutes;c__Clostridia;o__Lachnospirales;f__Lachnospiraceae;g__Lachnospiraceae_NK4A136_group;s__Lachnospiraceae_NK4A136_group_unclassified	19	22	14	7	0	0	9	10	11	8	10	6	0	0	0	0	0	10	14	22
d__Bacteria;p__Firmicutes;c__Clostridia;o__Oscillospirales;f__Oscillospiraceae;g__UCG-005;s__UCG-005_unclassified	0	37	0	0	0	0	0	25	0	0	0	0	45	0	0	0	58	0	0	28
d__Bacteria;p__Proteobacteria;c__Gammaproteobacteria;o__Enterobacterales;f__Enterobacteriaceae;g__Escherichia-Shigella;s__Escherichia-Shigella_unclassified	0	0	0	0	0	0	0	0	58	0	0	0	0	0	0	0	0	0	291	0
d__Bacteria;p__Firmicutes;c__Clostridia;o__Oscillospirales;f__Ruminococcaceae;g__Anaerotruncus;s__Anaerotruncus_unclassified	11	16	9	3	8	0	10	4	6	18	5	6	7	8	6	9	11	12	4	8
d__Bacteria;p__Firmicutes;c__Clostridia;o__Lachnospirales;f__Lachnospiraceae;g__Lachnospiraceae_NK4A136_group;s__Lachnospiraceae_NK4A136_group_unclassified	0	47	0	0	0	0	0	10	0	22	0	0	0	0	0	0	30	12	0	0
d__Bacteria;p__Firmicutes;c__Clostridia;o__Clostridiales;f__Lachnospiraceae;g__Lachnoclostridium;s__Lachnoclostridium_sp.	31	0	0	0	0	0	0	0	0	0	0	0	0	0	0	0	0	0	0	0
d__Bacteria;p__Proteobacteria;c__Gammaproteobacteria;o__Enterobacterales;f__Enterobacteriaceae;g__Klebsiella;s__Klebsiella_pneumoniae	0	0	0	0	0	0	0	75	0	0	0	0	0	0	0	53	0	0	36	0
d__Bacteria;p__Firmicutes;c__Clostridia;o__Lachnospirales;f__Lachnospiraceae;g__Lachnospiraceae_UCG-010;s__Lachnospiraceae_UCG-010_unclassified	0	0	88	0	0	5	0	0	0	0	0	0	0	0	0	0	0	0	4	158
d__Bacteria;p__Bacteroidota;c__Bacteroidia;o__Bacteroidales;f__Prevotellaceae;g__Prevotella;s__Prevotella_unclassified	0	0	0	416	0	0	0	0	0	0	0	0	0	0	0	0	0	0	0	0
d__Bacteria;p__Firmicutes;c__Bacilli;o__Erysipelotrichales;f__Erysipelotrichaceae;g__Dubosiella;s__Dubosiella_unclassified	15	9	0	0	0	4	4	10	5	10	0	0	0	0	9	4	11	38	24	37
d__Bacteria;p__Actinobacteriota;c__Actinobacteria;o__Bifidobacteriales;f__Bifidobacteriaceae;g__Bifidobacterium;s__Bifidobacterium_unclassified	0	7	0	0	0	0	0	0	0	0	0	31	0	0	29	0	0	33	42	23
d__Bacteria;p__Firmicutes;c__Clostridia;o__Oscillospirales;f__Eubacterium]_coprostanoligenes_group;g__Eubacterium]_coprostanoligenes_group_unclassified;s__Eubacterium]_coprostanoligenes_group_unclassified	0	0	0	0	0	0	0	0	0	0	0	0	0	0	0	0	0	0	0	0
d__Bacteria;p__Firmicutes;c__Clostridia;o__Oscillospirales;f__Oscillospiraceae;g__Oscillospiraceae_unclassified;s__Oscillospiraceae_unclassified	8	19	0	13	0	11	0	11	0	12	7	0	0	0	11	0	10	7	0	14
d__Bacteria;p__Firmicutes;c__Clostridia;o__Oscillospirales;f__Oscillospiraceae;g__Oscillibacter;s__Oscillibacter_unclassified	9	17	12	0	6	2	5	0	0	32	0	0	9	0	0	2	0	0	0	6
d__Bacteria;p__Firmicutes;c__Clostridia;o__Oscillospirales;f__Ruminococcaceae;g__Eubacterium]_siraeum_group;s__Eubacterium]_siraeum_group_unclassified	12	11	0	0	0	0	0	0	0	0	25	14	15	25	25	17	24	21	17	20
d__Bacteria;p__Bacteroidota;c__Bacteroidia;o__Bacteroidales;f__Muribaculaceae;g__Muribaculaceae_unclassified;s__Muribaculaceae_unclassified	20	15	10	8	12	14	11	14	10	7	0	4	7	4	7	6	0	15	9	29
d__Bacteria;p__Firmicutes;c__Clostridia;o__Lachnospirales;f__Lachnospiraceae;g__Agathobacter;s__Agathobacter_unclassified	0	0	0	0	0	0	0	0	407	0	0	0	0	0	0	0	0	0	0	0
d__Bacteria;p__Firmicutes;c__Clostridia;o__Lachnospirales;f__Lachnospiraceae;g__Agathobacter;s__Agathobacter_unclassified	0	0	0	0	0	0	0	32	84	0	0	0	52	0	0	0	0	0	0	66
d__Bacteria;p__Firmicutes;c__Clostridia;o__Lachnospirales;f__Lachnospiraceae;g__Anaerostipes;s__Anaerostipes_unclassified	0	0	0	0	0	0	0	0	0	0	70	0	0	0	0	0	0	0	0	0
d__Bacteria;p__Firmicutes;c__Clostridia;o__Oscillospirales;f__Oscillospiraceae;g__Colidextribacter;s__Colidextribacter_unclassified	0	0	0	16	0	0	0	0	0	0	15	0	22	0	19	0	0	32	0	0
d__Bacteria;p__Firmicutes;c__Clostridia;o__Clostridiales;f__Lachnospiraceae;g__Tyzzerella;s__Tyzzerella_sp.	12	9	0	0	7	0	0	12	0	7	8	5	10	7	13	10	14	0	0	0
d__Bacteria;p__Firmicutes;c__Clostridia;o__Lachnospirales;f__Lachnospiraceae;g__Lachnospiraceae_NK4A136_group;s__Lachnospiraceae_NK4A136_group_unclassified	0	0	0	0	32	0	0	0	29	0	0	28	0	0	0	21	0	0	27	0
d__Bacteria;p__Bacteroidota;c__Bacteroidia;o__Bacteroidales;f__Bacteroidaceae;g__Bacteroides;s__Bacteroides_unclassified	0	160	0	0	0	0	0	0	0	0	0	0	0	0	0	0	0	0	0	0
d__Bacteria;p__Firmicutes;c__Clostridia;o__Lachnospirales;f__Lachnospiraceae;g__Lachnoclostridium;s__Lachnoclostridium_unclassified	0	68	0	0	0	0	0	46	31	89	0	0	25	0	61	0	0	0	0	0
d__Bacteria;p__Bacteroidota;c__Bacteroidia;o__Bacteroidales;f__Bacteroidaceae;g__Bacteroides;s__uncultured_Bacteroides_sp.	0	0	0	0	0	0	0	0	0	0	0	0	0	0	0	0	0	0	0	0
d__Bacteria;p__Firmicutes;c__Clostridia;o__Lachnospirales;f__Lachnospiraceae;g__Lachnoclostridium;s__Lachnoclostridium_unclassified	0	0	0	0	41	96	0	35	52	0	0	0	0	0	0	0	0	0	0	0
d__Bacteria;p__Firmicutes;c__Clostridia;o__Lachnospirales;f__Lachnospiraceae;g__Ruminococcus]_gnavus_group;s__Ruminococcus]_gnavus_group_unclassified	0	0	0	0	0	0	0	0	0	0	0	0	0	0	0	399	0	0	0	0
d__Bacteria;p__Proteobacteria;c__Gammaproteobacteria;o__Enterobacterales;f__Enterobacteriaceae;g__Klebsiella;s__uncultured_Klebsiella_sp.	0	0	0	0	0	0	0	0	0	0	0	0	0	0	0	175	0	0	153	0
d__Bacteria;p__Proteobacteria;c__Gammaproteobacteria;o__Enterobacterales;f__Erwiniaceae;g__Pantoea;s__Pantoea_agglomerans	0	0	0	0	0	0	0	39	0	0	0	0	0	0	0	0	0	0	0	0
d__Bacteria;p__Firmicutes;c__Clostridia;o__Oscillospirales;f__Eubacterium]_coprostanoligenes_group;g__Eubacterium]_coprostanoligenes_group_unclassified;s__Eubacterium]_coprostanoligenes_group_unclassified	17	17	12	14	18	14	13	16	13	16	7	11	14	18	11	16	0	15	0	0
d__Bacteria;p__Firmicutes;c__Clostridia;o__Clostridiales;f__Clostridiaceae;g__Clostridium_sensu_stricto_1;s__Clostridium_sensu_stricto_1_unclassified	0	0	0	0	0	0	0	0	0	0	0	0	0	0	0	0	0	0	0	0
d__Bacteria;p__Bacteroidota;c__Bacteroidia;o__Bacteroidales;f__Tannerellaceae;g__Parabacteroides;s__Parabacteroides_distasonis	0	0	397	0	0	0	0	0	0	0	0	0	0	0	0	0	0	0	0	0
d__Bacteria;p__Firmicutes;c__Clostridia;o__Oscillospirales;f__Ruminococcaceae;g__Ruminococcus;s__Ruminococcus_unclassified	0	3	0	0	0	0	0	0	0	0	0	0	0	0	0	0	0	0	0	0
d__Bacteria;p__Firmicutes;c__Clostridia;o__Lachnospirales;f__Lachnospiraceae;g__Lachnospiraceae_NK4A136_group;s__Lachnospiraceae_NK4A136_group_unclassified	32	8	0	0	32	0	0	11	0	0	0	29	0	0	0	0	0	0	28	11
d__Bacteria;p__Firmicutes;c__Clostridia;o__Clostridiales;f__Lachnospiraceae;g__Lachnospiraceae_unclassified;s__Lachnospiraceae_unclassified	0	0	0	0	0	0	0	0	0	0	0	0	0	0	0	0	0	0	0	0
d__Bacteria;p__Firmicutes;c__Clostridia;o__Lachnospirales;f__Lachnospiraceae;g__Fusicatenibacter;s__Fusicatenibacter_unclassified	0	0	395	0	0	0	0	0	0	0	0	0	0	0	0	0	0	0	0	0
d__Bacteria;p__Bacteroidota;c__Bacteroidia;o__Bacteroidales;f__Prevotellaceae;g__Prevotella;s__Prevotella_unclassified	0	0	0	0	0	0	0	0	0	0	0	0	0	0	0	0	394	0	0	0
d__Bacteria;p__Firmicutes;c__Clostridia;o__Lachnospirales;f__Lachnospiraceae;g__Lachnoclostridium;s__Lachnoclostridium_unclassified	0	0	0	0	0	85	0	0	0	0	0	0	0	0	0	0	0	0	0	0
d__Bacteria;p__Proteobacteria;c__Gammaproteobacteria;o__Enterobacterales;f__Pseudoalteromonadaceae;g__Pseudoalteromonas;s__Pseudoalteromonas_unclassified	4	5	21	8	21	10	0	0	0	0	0	28	0	28	0	15	0	0	14	0
d__Bacteria;p__Firmicutes;c__Clostridia;o__Clostridiales;f__Clostridiaceae;g__Clostridium;s__Clostridium_sp._Kas107-2	30	10	0	0	0	7	0	18	0	6	0	0	0	0	15	0	0	0	0	22
d__Bacteria;p__Bacteroidota;c__Bacteroidia;o__Bacteroidales;f__Bacteroidaceae;g__Bacteroides;s__Bacteroides_unclassified	0	0	0	0	0	0	0	0	0	0	0	0	392	0	0	0	0	0	0	0
d__Bacteria;p__Firmicutes;c__Bacilli;o__Lactobacillales;f__Streptococcaceae;g__Streptococcus;s__uncultured_Streptococcus_sp.	17	0	0	0	0	0	0	0	0	0	0	0	0	0	0	0	57	0	0	73
d__Bacteria;p__Firmicutes;c__Negativicutes;o__Veillonellales-Selenomonadales;f__Veillonellaceae;g__Dialister;s__Dialister_unclassified	0	0	0	0	0	0	0	0	0	0	4	3	0	3	6	0	0	0	0	0
d__Bacteria;p__Firmicutes;c__Firmicutes_unclassified;o__Firmicutes_unclassified;f__Firmicutes_unclassified;g__Firmicutes_unclassified;s__Firmicutes_unclassified	0	0	0	0	0	0	95	0	0	56	0	0	87	0	0	0	0	0	0	16
d__Bacteria;p__Bacteroidota;c__Bacteroidia;o__Bacteroidales;f__Prevotellaceae;g__Prevotella_9;s__Prevotella_9_unclassified	0	0	0	0	0	0	0	0	0	0	0	0	0	0	0	0	0	0	0	0
d__Bacteria;p__Firmicutes;c__Clostridia;o__Clostridiales;f__Clostridiaceae;g__Clostridium_sensu_stricto_1;s__Clostridium_sensu_stricto_1_unclassified	11	0	4	17	16	0	7	0	3	0	0	0	0	0	0	195	2	0	0	0
d__Bacteria;p__Firmicutes;c__Clostridia;o__Lachnospirales;f__Lachnospiraceae;g__Lachnospiraceae_NK4A136_group;s__Lachnospiraceae_NK4A136_group_unclassified	0	0	0	0	11	9	0	0	0	0	0	0	0	0	0	0	23	12	0	0
d__Bacteria;p__Actinobacteriota;c__Actinobacteria;o__Corynebacteriales;f__Corynebacteriaceae;g__Corynebacterium;s__Corynebacterium_unclassified	0	0	0	0	0	0	0	0	0	0	0	0	0	0	0	0	0	0	0	0
d__Bacteria;p__Bacteroidota;c__Bacteroidia;o__Bacteroidales;f__Rikenellaceae;g__Alistipes;s__Alistipes_unclassified	0	0	0	0	0	0	0	0	0	0	0	0	0	0	0	0	0	0	0	170
d__Bacteria;p__Firmicutes;c__Negativicutes;o__Veillonellales-Selenomonadales;f__Selenomonadaceae;g__Megamonas;s__Megamonas_unclassified	0	0	0	0	0	0	0	0	0	0	0	0	0	0	0	0	0	0	0	0
d__Bacteria;p__Bacteroidota;c__Bacteroidia;o__Bacteroidales;f__Tannerellaceae;g__Tannerellaceae_unclassified;s__Tannerellaceae_unclassified	7	36	0	0	0	0	0	12	0	8	4	25	17	0	0	7	6	0	0	0
d__Bacteria;p__Firmicutes;c__Clostridia;o__Clostridiales;f__Lachnospiraceae;g__Lachnospiraceae_unclassified;s__Lachnospiraceae_unclassified	0	23	0	0	93	0	0	58	42	36	0	0	2	0	0	0	33	0	0	0
d__Bacteria;p__Firmicutes;c__Negativicutes;o__Veillonellales-Selenomonadales;f__Veillonellaceae;g__Dialister;s__Dialister_unclassified	0	0	0	0	0	0	0	0	0	0	0	0	0	0	0	0	0	0	0	0
d__Bacteria;p__Firmicutes;c__Erysipelotrichia;o__Erysipelotrichales;f__Erysipelotrichaceae;g__Erysipelatoclostridium;s__Erysipelatoclostridium_sp._SNUG30386	0	0	0	0	0	0	0	87	0	0	101	0	0	0	0	0	0	0	0	0
d__Bacteria;p__Firmicutes;c__Clostridia;o__Lachnospirales;f__Lachnospiraceae;g__Lachnospiraceae_NK4A136_group;s__Lachnospiraceae_NK4A136_group_unclassified	13	19	0	16	0	9	8	8	0	13	20	0	0	0	0	0	15	14	0	0
d__Bacteria;p__Actinobacteriota;c__Coriobacteriia;o__Coriobacteriales;f__Eggerthellaceae;g__Slackia;s__Slackia_unclassified	0	0	0	0	0	0	0	0	0	0	0	0	0	0	0	0	0	0	0	0
d__Bacteria;p__Firmicutes;c__Bacilli;o__Lactobacillales;f__Lactobacillaceae;g__Fructilactobacillus;s__Fructilactobacillus_unclassified	0	0	0	0	0	0	0	0	0	0	0	0	0	0	0	0	0	0	0	0
d__Bacteria;p__Firmicutes;c__Clostridia;o__Oscillospirales;f__Oscillospiraceae;g__Oscillibacter;s__Oscillibacter_unclassified	18	19	0	9	0	0	0	0	0	0	10	0	0	0	11	8	9	0	10	0
d__Bacteria;p__Firmicutes;c__Clostridia;o__Lachnospirales;f__Lachnospiraceae;g__Blautia;s__Blautia_unclassified	13	20	0	0	0	0	0	0	0	30	0	0	11	0	0	0	0	0	0	0
d__Bacteria;p__Bacteroidota;c__Bacteroidia;o__Bacteroidales;f__Bacteroidaceae;g__Bacteroides;s__Bacteroides_finegoldii	0	0	0	0	0	0	0	0	0	0	0	0	31	0	0	0	0	0	0	0
d__Bacteria;p__Bacteroidota;c__Bacteroidia;o__Bacteroidales;f__Prevotellaceae;g__Prevotella_9;s__Prevotella_9_unclassified	0	0	0	0	0	0	0	0	0	0	0	0	0	0	0	0	0	0	0	0
d__Bacteria;p__Firmicutes;c__Clostridia;o__Oscillospirales;f__Ruminococcaceae;g__Faecalibacterium;s__Faecalibacterium_unclassified	195	0	0	0	0	0	0	0	0	0	0	0	0	0	0	0	0	0	0	20
d__Bacteria;p__Firmicutes;c__Clostridia;o__Clostridiales;f__Lachnospiraceae;g__Lachnoclostridium;s__Lachnoclostridium_edouardi	0	0	0	0	88	0	0	0	0	0	0	0	0	0	149	0	0	0	0	0
d__Bacteria;p__Bacteroidota;c__Bacteroidia;o__Bacteroidales;f__Rikenellaceae;g__Alistipes;s__Alistipes_unclassified	0	0	0	0	0	0	0	0	0	0	0	0	0	0	0	0	0	0	0	0
d__Bacteria;p__Firmicutes;c__Clostridia;o__Oscillospirales;f__Ruminococcaceae;g__Faecalibacterium;s__Faecalibacterium_unclassified	193	61	0	0	0	0	0	42	0	0	0	0	0	0	79	0	0	0	0	0
d__Bacteria;p__Firmicutes;c__Firmicutes_unclassified;o__Firmicutes_unclassified;f__Firmicutes_unclassified;g__Firmicutes_unclassified;s__Firmicutes_unclassified	25	20	11	9	10	9	11	10	15	3	0	8	0	5	9	0	6	11	11	12
d__Bacteria;p__Actinobacteriota;c__Actinobacteria;o__Bifidobacteriales;f__Bifidobacteriaceae;g__Bifidobacterium;s__Bifidobacterium_unclassified	0	0	0	0	0	0	274	26	0	0	0	0	0	0	0	0	0	0	0	0
d__Bacteria;p__Proteobacteria;c__Gammaproteobacteria;o__Xanthomonadales;f__Xanthomonadaceae;g__Stenotrophomonas;s__Stenotrophomonas_maltophilia	0	0	0	8	0	20	15	0	0	0	18	0	28	0	0	0	0	14	0	25
d__Bacteria;p__Firmicutes;c__Negativicutes;o__Veillonellales-Selenomonadales;f__Selenomonadaceae;g__Anaerovibrio;s__Anaerovibrio_unclassified	0	0	0	0	0	0	0	0	0	0	8	11	8	9	9	12	8	0	0	0
d__Bacteria;p__Firmicutes;c__Clostridia;o__Oscillospirales;f__Oscillospiraceae;g__Intestinimonas;s__Intestinimonas_unclassified	0	33	16	0	17	0	9	24	0	19	0	0	0	0	0	0	7	0	0	0
d__Bacteria;p__Firmicutes;c__Clostridia;o__Lachnospirales;f__Lachnospiraceae;g__Blautia;s__Blautia_unclassified	0	0	0	0	0	0	0	0	0	0	0	0	0	0	0	0	0	0	0	0
d__Bacteria;p__Fusobacteriota;c__Fusobacteriia;o__Fusobacteriales;f__Fusobacteriaceae;g__Fusobacterium;s__Fusobacterium_unclassified	0	0	0	0	0	0	0	0	0	0	0	0	0	0	0	0	0	0	0	0
d__Bacteria;p__Firmicutes;c__Clostridia;o__Lachnospirales;f__Lachnospiraceae;g__Coprococcus;s__Coprococcus_unclassified	0	106	0	0	0	0	0	41	0	0	0	0	0	0	0	0	0	0	0	0
d__Bacteria;p__Firmicutes;c__Clostridia;o__Peptostreptococcales-Tissierellales;f__Peptostreptococcaceae;g__Peptostreptococcus;s__Peptostreptococcus_unclassified	0	0	0	0	15	25	0	0	0	2	0	12	16	3	0	0	0	14	25	42
d__Bacteria;p__Firmicutes;c__Clostridia;o__Clostridiales;f__Clostridiales_unclassified;g__Clostridiales_unclassified;s__Clostridiales_unclassified	0	0	0	0	0	0	0	0	0	0	0	0	19	0	0	0	4	3	0	5
d__Bacteria;p__Firmicutes;c__Clostridia;o__Lachnospirales;f__Lachnospiraceae;g__Hungatella;s__Hungatella_unclassified	0	0	7	0	0	0	0	0	0	6	40	0	12	0	24	0	0	0	0	0
d__Bacteria;p__Firmicutes;c__Clostridia;o__Oscillospirales;f__Ruminococcaceae;g__Subdoligranulum;s__Subdoligranulum_unclassified	369	0	0	0	0	0	0	0	0	0	0	0	0	0	0	0	0	0	0	0
d__Bacteria;p__Firmicutes;c__Clostridia;o__Lachnospirales;f__Lachnospiraceae;g__Lachnospiraceae_NK4A136_group;s__Lachnospiraceae_NK4A136_group_unclassified	33	0	0	0	0	0	0	29	12	0	0	0	0	0	23	18	0	0	0	0
d__Bacteria;p__Firmicutes;c__Clostridia;o__Lachnospirales;f__Lachnospiraceae;g__Agathobacter;s__Agathobacter_unclassified	0	0	0	0	0	0	0	0	0	0	0	0	76	0	0	0	0	0	0	0
d__Bacteria;p__Firmicutes;c__Clostridia;o__Lachnospirales;f__Lachnospiraceae;g__GCA-900066575;s__GCA-900066575_unclassified	25	72	0	0	0	0	21	55	0	23	0	0	0	0	0	0	0	0	0	37
d__Bacteria;p__Firmicutes;c__Clostridia;o__Lachnospirales;f__Lachnospiraceae;g__Ruminococcus]_gnavus_group;s__Ruminococcus]_gnavus_group_unclassified	0	0	0	0	0	0	0	0	0	0	364	0	0	0	0	0	0	0	0	0
d__Bacteria;p__Synergistota;c__Synergistia;o__Synergistales;f__Synergistaceae;g__Pyramidobacter;s__Pyramidobacter_piscolens	27	0	0	0	0	0	28	0	0	0	0	0	3	0	0	0	0	0	0	0
d__Bacteria;p__Firmicutes;c__Firmicutes_unclassified;o__Firmicutes_unclassified;f__Firmicutes_unclassified;g__Firmicutes_unclassified;s__Firmicutes_unclassified	0	11	0	0	0	0	8	15	0	24	0	0	27	16	0	0	23	0	0	25
d__Bacteria;p__Actinobacteriota;c__Coriobacteriia;o__Coriobacteriales;f__Atopobiaceae;g__Olsenella;s__Olsenella_unclassified	0	0	0	0	0	0	0	0	0	0	0	0	0	2	2	0	0	0	0	0
d__Bacteria;p__Firmicutes;c__Bacilli;o__Lactobacillales;f__Streptococcaceae;g__Streptococcus;s__Streptococcus_sobrinus	0	0	0	0	0	0	0	0	0	0	0	0	0	0	0	0	363	0	0	0
d__Bacteria;p__Proteobacteria;c__Gammaproteobacteria;o__Burkholderiales;f__Sutterellaceae;g__Sutterella;s__Sutterella_unclassified	33	0	0	0	0	0	0	0	98	0	0	0	0	0	0	0	0	0	0	0
d__Bacteria;p__Bacteroidota;c__Bacteroidia;o__Bacteroidales;f__Rikenellaceae;g__Alistipes;s__Alistipes_massiliensis	0	0	0	0	0	0	0	0	0	0	0	0	0	0	0	0	0	0	0	0
d__Bacteria;p__Firmicutes;c__Clostridia;o__Oscillospirales;f__Ruminococcaceae;g__Ruminococcus;s__Ruminococcus_unclassified	0	0	0	0	0	0	0	0	0	0	0	0	76	0	283	0	0	0	0	0
d__Bacteria;p__Bacteroidota;c__Bacteroidia;o__Bacteroidales;f__Bacteroidaceae;g__Bacteroides;s__Bacteroides_unclassified	0	0	0	0	0	0	0	0	0	0	358	0	0	0	0	0	0	0	0	0
d__Bacteria;p__Firmicutes;c__Firmicutes_unclassified;o__Firmicutes_unclassified;f__Firmicutes_unclassified;g__Firmicutes_unclassified;s__Firmicutes_unclassified	0	48	0	0	0	0	45	0	0	5	0	0	0	0	165	0	0	0	0	0
d__Bacteria;p__Bacteroidota;c__Bacteroidia;o__Bacteroidales;f__Bacteroidaceae;g__Bacteroides;s__Bacteroides_unclassified	0	0	0	0	0	0	0	0	0	0	0	0	0	0	0	0	0	0	0	0
d__Bacteria;p__Bacteroidota;c__Bacteroidia;o__Bacteroidales;f__Prevotellaceae;g__Prevotella;s__Prevotella_unclassified	0	0	0	0	0	0	0	0	37	0	0	0	0	0	0	0	0	0	0	0
d__Bacteria;p__Firmicutes;c__Clostridia;o__Clostridiales;f__Clostridiales_unclassified;g__Clostridiales_unclassified;s__Clostridiales_unclassified	0	0	15	0	0	17	9	13	18	0	0	0	14	0	7	0	0	6	0	33
d__Bacteria;p__Actinobacteriota;c__Actinobacteria;o__Bifidobacteriales;f__Bifidobacteriaceae;g__Bifidobacterium;s__Bifidobacterium_unclassified	0	0	0	0	0	134	0	0	0	0	0	0	0	0	0	0	0	0	0	0
d__Bacteria;p__Proteobacteria;c__Gammaproteobacteria;o__Burkholderiales;f__Sutterellaceae;g__Sutterella;s__Sutterella_unclassified	0	0	0	0	0	0	0	0	116	0	0	0	0	0	0	0	0	0	0	0
d__Bacteria;p__Firmicutes;c__Clostridia;o__Oscillospirales;f__Ruminococcaceae;g__Ruminococcus;s__Ruminococcus_unclassified	0	0	0	0	0	3	0	0	0	348	0	0	0	0	0	0	0	0	0	0
d__Bacteria;p__Firmicutes;c__Clostridia;o__Oscillospirales;f__Ruminococcaceae;g__Faecalibacterium;s__Faecalibacterium_unclassified	355	0	0	0	0	0	0	0	0	0	0	0	0	0	0	0	0	0	0	0
d__Bacteria;p__Firmicutes;c__Firmicutes_unclassified;o__Firmicutes_unclassified;f__Firmicutes_unclassified;g__Firmicutes_unclassified;s__Firmicutes_unclassified	0	50	0	0	0	0	0	37	6	0	0	0	51	0	51	0	0	0	0	0
d__Bacteria;p__Firmicutes;c__Firmicutes_unclassified;o__Firmicutes_unclassified;f__Firmicutes_unclassified;g__Firmicutes_unclassified;s__Firmicutes_unclassified	0	0	7	91	10	0	0	0	8	4	0	6	32	0	48	0	18	0	0	4
d__Bacteria;p__Actinobacteriota;c__Actinobacteria;o__Bifidobacteriales;f__Bifidobacteriaceae;g__Bifidobacterium;s__Bifidobacterium_unclassified	0	9	0	0	0	0	17	192	0	0	0	5	0	0	0	0	0	0	0	17
d__Bacteria;p__Firmicutes;c__Clostridia;o__Clostridiales;f__Lachnospiraceae;g__Lachnospiraceae_unclassified;s__Lachnospiraceae_unclassified	6	0	0	0	0	3	0	0	0	0	0	0	0	0	0	0	0	0	0	0
d__Bacteria;p__Firmicutes;c__Clostridia;o__Clostridiales;f__Lachnospiraceae;g__Lachnospiraceae_unclassified;s__Lachnospiraceae_unclassified	16	0	0	0	0	8	0	6	0	0	0	0	8	0	0	0	0	19	6	28
d__Bacteria;p__Firmicutes;c__Clostridia;o__Clostridiales;f__Clostridiaceae;g__Clostridium;s__Clostridium_sp._Culture-1	0	0	0	0	0	0	0	0	0	0	0	0	20	0	12	0	0	0	28	27
d__Bacteria;p__Firmicutes;c__Clostridia;o__Clostridiales;f__Clostridiaceae;g__Clostridium;s__Clostridium_sp._Culture-1	13	17	0	0	0	0	0	5	0	0	10	0	13	6	13	16	0	0	11	0
d__Bacteria;p__Desulfobacterota;c__Desulfovibrionia;o__Desulfovibrionales;f__Desulfovibrionaceae;g__Bilophila;s__Bilophila_unclassified	0	0	64	0	0	0	0	0	0	0	0	0	0	0	148	0	0	0	0	0
d__Bacteria;p__Proteobacteria;c__Gammaproteobacteria;o__Pseudomonadales;f__Moraxellaceae;g__Acinetobacter;s__Acinetobacter_sp._MG-2011-22-CW	0	0	0	0	0	28	0	0	0	0	0	0	42	0	0	0	0	0	0	44
d__Bacteria;p__Bacteroidota;c__Bacteroidia;o__Bacteroidales;f__Tannerellaceae;g__Parabacteroides;s__uncultured_Parabacteroides_sp.	0	0	0	0	12	0	0	0	0	0	0	0	20	0	0	0	0	0	0	0
d__Bacteria;p__Firmicutes;c__Clostridia;o__Clostridiales;f__Lachnospiraceae;g__Mediterraneibacter;s__Mediterraneibacter_sp._KCTC_15684	5	15	107	0	48	0	9	19	0	17	0	0	34	0	0	0	6	0	0	0
d__Bacteria;p__Firmicutes;c__Clostridia;o__Lachnospirales;f__Lachnospiraceae;g__Eubacterium]_ruminantium_group;s__Eubacterium]_ruminantium_group_unclassified	0	146	0	0	0	0	0	61	0	0	0	0	0	0	0	0	0	0	0	0
d__Bacteria;p__Firmicutes;c__Negativicutes;o__Veillonellales-Selenomonadales;f__Veillonellaceae;g__Dialister;s__Dialister_unclassified	0	0	0	0	0	0	0	0	0	0	0	0	0	0	0	0	0	0	0	0
d__Bacteria;p__Bacteroidota;c__Bacteroidia;o__Bacteroidales;f__Prevotellaceae;g__Prevotella_9;s__Prevotella_9_unclassified	0	0	0	342	0	0	0	0	0	0	0	0	0	0	0	0	0	0	0	0
d__Bacteria;p__Bacteroidota;c__Bacteroidia;o__Bacteroidales;f__Prevotellaceae;g__Prevotella_9;s__Prevotella_9_unclassified	0	0	0	0	0	0	0	0	342	0	0	0	0	0	0	0	0	0	0	0
d__Bacteria;p__Firmicutes;c__Clostridia;o__Clostridiales;f__Lachnospiraceae;g__Lachnospiraceae_unclassified;s__Lachnospiraceae_unclassified	0	65	0	0	0	0	0	55	0	0	0	0	0	0	0	0	0	0	0	0
d__Bacteria;p__Firmicutes;c__Clostridia;o__Oscillospirales;f__Ruminococcaceae;g__Faecalibacterium;s__Faecalibacterium_unclassified	0	0	0	0	0	0	0	0	0	0	0	0	0	0	0	0	0	0	0	0
d__Bacteria;p__Firmicutes;c__Clostridia;o__Clostridiales;f__Lachnospiraceae;g__Lachnospiraceae_unclassified;s__Lachnospiraceae_unclassified	12	0	0	0	0	0	0	12	0	0	0	0	10	0	66	0	12	0	0	0
d__Bacteria;p__Bacteroidota;c__Bacteroidia;o__Bacteroidales;f__Bacteroidaceae;g__Bacteroides;s__Bacteroides_unclassified	0	0	0	0	0	0	0	0	0	0	102	0	0	0	0	0	0	0	0	0
d__Bacteria;p__Firmicutes;c__Clostridia;o__Christensenellales;f__Christensenellaceae;g__Christensenellaceae_R-7_group;s__Christensenellaceae_R-7_group_unclassified	0	0	0	0	0	0	0	0	0	0	0	3	0	0	0	0	111	3	0	14
d__Bacteria;p__Firmicutes;c__Clostridia;o__Oscillospirales;f__Ruminococcaceae;g__Subdoligranulum;s__Subdoligranulum_unclassified	0	0	0	0	0	0	0	0	0	0	0	0	0	0	0	0	0	0	0	0
d__Bacteria;p__Firmicutes;c__Clostridia;o__Oscillospirales;f__Ruminococcaceae;g__CAG-352;s__CAG-352_unclassified	0	0	0	0	0	0	0	0	0	0	0	0	0	0	0	0	0	0	0	0
d__Bacteria;p__Firmicutes;c__Clostridia;o__Lachnospirales;f__Lachnospiraceae;g__Lachnospira;s__Lachnospira_unclassified	0	68	0	0	0	0	0	60	0	0	159	0	0	0	0	0	0	0	0	0
d__Bacteria;p__Firmicutes;c__Clostridia;o__Lachnospirales;f__Lachnospiraceae;g__Blautia;s__Blautia_unclassified	0	0	0	0	0	58	0	0	0	0	0	0	0	0	0	0	0	0	0	0
d__Bacteria;p__Firmicutes;c__Clostridia;o__Clostridiales;f__Clostridiales_unclassified;g__Clostridiales_unclassified;s__Clostridiales_unclassified	0	3	0	0	0	0	0	0	0	0	0	0	0	0	0	0	69	0	0	4
d__Bacteria;p__Fusobacteriota;c__Fusobacteriia;o__Fusobacteriales;f__Fusobacteriaceae;g__Fusobacterium;s__Fusobacterium_unclassified	0	0	0	0	0	0	0	0	0	0	0	0	0	0	0	0	0	0	0	0
d__Bacteria;p__Firmicutes;c__Clostridia;o__Oscillospirales;f__Oscillospiraceae;g__Oscillibacter;s__Oscillibacter_unclassified	11	0	0	9	10	0	12	10	10	0	10	13	0	14	0	0	0	18	0	16
d__Bacteria;p__Bacteroidota;c__Bacteroidia;o__Bacteroidales;f__Muribaculaceae;g__Muribaculum;s__Muribaculum_sp.	9	15	7	0	8	0	5	0	8	12	0	0	0	5	9	0	0	7	18	19
d__Bacteria;p__Bacteroidota;c__Bacteroidia;o__Bacteroidales;f__Muribaculaceae;g__Muribaculaceae_unclassified;s__Muribaculaceae_unclassified	18	0	8	10	0	0	6	0	12	5	0	0	9	10	0	0	7	17	16	13
d__Bacteria;p__Bacteroidota;c__Bacteroidia;o__Bacteroidales;f__Bacteroidaceae;g__Bacteroides;s__uncultured_Bacteroides_sp.	0	0	0	0	0	0	0	0	0	0	0	0	0	0	0	0	0	0	0	0
d__Bacteria;p__Proteobacteria;c__Alphaproteobacteria;o__Rhizobiales;f__Beijerinckiaceae;g__Methylobacterium-Methylorubrum;s__Methylobacterium-Methylorubrum_unclassified	5	0	0	0	2	22	0	5	0	0	0	0	50	5	0	6	3	0	0	34
d__Bacteria;p__Firmicutes;c__Clostridia;o__Peptostreptococcales-Tissierellales;f__Family_XI;g__Parvimonas;s__Parvimonas_unclassified	4	0	2	0	13	0	25	0	0	0	6	10	0	20	0	0	0	0	12	0
d__Bacteria;p__Bacteroidota;c__Bacteroidia;o__Bacteroidales;f__Bacteroidaceae;g__Bacteroides;s__Bacteroides_salyersiae	0	0	151	0	0	0	0	0	0	0	0	0	0	0	0	0	0	0	0	0
d__Bacteria;p__Bacteroidota;c__Bacteroidia;o__Bacteroidales;f__Rikenellaceae;g__Alistipes;s__uncultured_Alistipes_sp.	6	13	0	0	5	0	4	0	0	0	8	15	5	11	8	9	10	0	0	0
d__Bacteria;p__Bacteroidota;c__Bacteroidia;o__Bacteroidales;f__Bacteroidaceae;g__Bacteroides;s__Bacteroides_sp.	0	77	0	0	0	0	0	0	0	0	0	0	0	0	0	0	0	0	0	0
d__Bacteria;p__Firmicutes;c__Bacilli;o__Erysipelotrichales;f__Erysipelotrichaceae;g__Dubosiella;s__Dubosiella_unclassified	0	0	18	0	9	33	0	4	0	0	0	2	11	0	0	0	0	0	9	47
d__Bacteria;p__Bacteroidota;c__Bacteroidia;o__Bacteroidales;f__Muribaculaceae;g__Muribaculaceae_unclassified;s__Muribaculaceae_unclassified	9	10	0	6	9	9	10	8	14	0	0	9	5	4	10	10	9	9	8	11
d__Bacteria;p__Firmicutes;c__Clostridia;o__Oscillospirales;f__Ruminococcaceae;g__Faecalibacterium;s__Faecalibacterium_unclassified	0	0	0	0	0	0	0	0	0	0	0	0	0	0	0	0	0	0	0	0
d__Bacteria;p__Proteobacteria;c__Gammaproteobacteria;o__Burkholderiales;f__Sutterellaceae;g__Sutterella;s__Sutterella_unclassified	85	0	0	0	0	0	0	0	0	0	0	0	0	0	0	0	0	0	0	0
d__Bacteria;p__Firmicutes;c__Clostridia;o__Clostridiales;f__Clostridiales_unclassified;g__Clostridiales_unclassified;s__Clostridiales_unclassified	12	8	0	7	9	0	0	0	8	9	0	0	0	10	0	3	3	8	0	0
d__Bacteria;p__Firmicutes;c__Clostridia;o__Clostridiales;f__Lachnospiraceae;g__Lachnoclostridium;s__Clostridium]_scindens	20	0	108	0	32	0	0	0	4	0	0	0	0	0	40	0	0	0	0	7
d__Bacteria;p__Proteobacteria;c__Gammaproteobacteria;o__Enterobacterales;f__Enterobacteriaceae;g__Klebsiella;s__Klebsiella_pneumoniae	0	0	0	0	0	0	0	0	0	0	0	0	0	0	0	323	0	0	0	0
d__Bacteria;p__Proteobacteria;c__Gammaproteobacteria;o__Burkholderiales;f__Sutterellaceae;g__Sutterella;s__Sutterella_unclassified	0	0	322	0	0	0	0	0	0	0	0	0	0	0	0	0	0	0	0	0
d__Bacteria;p__Bacteroidota;c__Bacteroidia;o__Bacteroidales;f__Muribaculaceae;g__Muribaculaceae_unclassified;s__Muribaculaceae_unclassified	14	0	5	0	8	11	10	12	7	5	5	0	5	7	7	6	3	13	25	14
d__Bacteria;p__Firmicutes;c__Clostridia;o__Oscillospirales;f__Ruminococcaceae;g__Ruminococcus;s__Ruminococcus_unclassified	0	27	0	0	0	0	0	0	0	0	0	0	0	0	5	0	0	0	0	0
d__Bacteria;p__Firmicutes;c__Clostridia;o__Monoglobales;f__Monoglobaceae;g__Monoglobus;s__Monoglobus_unclassified	0	0	0	0	0	0	0	0	0	0	0	0	0	0	0	0	0	0	0	0
d__Bacteria;p__Firmicutes;c__Clostridia;o__Lachnospirales;f__Lachnospiraceae;g__Fusicatenibacter;s__Fusicatenibacter_unclassified	320	0	0	0	0	0	0	0	0	0	0	0	0	0	0	0	0	0	0	0
d__Bacteria;p__Firmicutes;c__Clostridia;o__Peptostreptococcales-Tissierellales;f__Peptostreptococcaceae;g__Terrisporobacter;s__Terrisporobacter_unclassified	0	5	0	5	0	0	0	0	0	0	22	0	6	10	0	3	7	0	0	4
d__Bacteria;p__Proteobacteria;c__Gammaproteobacteria;o__Enterobacterales;f__Enterobacteriaceae;g__Klebsiella;s__Klebsiella_pneumoniae	0	0	0	0	0	0	0	0	44	0	0	0	0	0	0	0	0	0	275	0
d__Bacteria;p__Bacteroidota;c__Bacteroidia;o__Bacteroidales;f__Marinifilaceae;g__Odoribacter;s__Odoribacter_unclassified	9	4	10	14	16	11	4	20	8	6	3	6	3	4	6	7	5	8	5	6
d__Bacteria;p__Firmicutes;c__Clostridia;o__Clostridiales;f__Lachnospiraceae;g__Lachnospiraceae_unclassified;s__Lachnospiraceae_unclassified	0	0	0	0	0	0	0	0	89	0	0	0	0	0	0	0	0	0	0	0
d__Bacteria;p__Firmicutes;c__Clostridia;o__Clostridiales;f__Ruminococcaceae;g__Ruminococcus;s__Ruminococcus_sp.	0	0	0	0	0	0	0	0	0	0	0	0	0	0	0	0	0	0	0	0
d__Bacteria;p__Proteobacteria;c__Gammaproteobacteria;o__Burkholderiales;f__Neisseriaceae;g__Neisseria;s__Neisseria_unclassified	0	0	0	0	0	0	0	0	0	0	0	0	0	0	0	0	0	26	38	42
d__Bacteria;p__Firmicutes;c__Clostridia;o__Lachnospirales;f__Lachnospiraceae;g__Blautia;s__Blautia_unclassified	0	0	0	0	0	0	0	0	0	0	0	0	0	52	0	0	0	0	0	0
d__Bacteria;p__Firmicutes;c__Clostridia;o__Oscillospirales;f__Oscillospiraceae;g__NK4A214_group;s__NK4A214_group_unclassified	0	0	0	0	3	0	0	0	0	64	3	0	68	0	0	0	11	0	3	71
d__Bacteria;p__Fusobacteriota;c__Fusobacteriia;o__Fusobacteriales;f__Fusobacteriaceae;g__Fusobacterium;s__Fusobacterium_unclassified	0	0	0	0	0	0	0	0	0	0	0	0	0	0	0	0	0	0	0	0
d__Bacteria;p__Firmicutes;c__Clostridia;o__Oscillospirales;f__Ruminococcaceae;g__Faecalibacterium;s__Faecalibacterium_unclassified	0	194	0	0	0	0	0	120	0	0	0	0	0	0	0	0	0	0	0	0
d__Bacteria;p__Firmicutes;c__Bacilli;o__Erysipelotrichales;f__Erysipelotrichaceae;g__Faecalibaculum;s__Faecalibaculum_unclassified	0	0	0	4	4	3	4	0	2	0	3	5	3	0	0	6	0	35	34	37
d__Bacteria;p__Firmicutes;c__Firmicutes_unclassified;o__Firmicutes_unclassified;f__Firmicutes_unclassified;g__Firmicutes_unclassified;s__Firmicutes_unclassified	35	0	0	0	0	0	0	0	0	0	0	0	0	0	0	0	0	0	0	13
d__Bacteria;p__Proteobacteria;c__Alphaproteobacteria;o__Sphingomonadales;f__Sphingomonadaceae;g__Sphingomonas;s__Sphingomonas_unclassified	21	0	0	10	13	9	25	27	22	18	0	10	0	0	0	0	0	0	15	0
d__Bacteria;p__Bacteroidota;c__Bacteroidia;o__Bacteroidales;f__Bacteroidaceae;g__Bacteroides;s__Bacteroides_unclassified	0	0	0	0	0	0	0	0	0	0	0	104	0	0	0	0	0	0	0	0
d__Bacteria;p__Firmicutes;c__Clostridia;o__Oscillospirales;f__Ruminococcaceae;g__CAG-352;s__CAG-352_unclassified	0	0	0	0	0	0	0	0	0	0	0	0	0	0	0	0	0	0	0	0
d__Bacteria;p__Bacteroidota;c__Bacteroidia;o__Bacteroidales;f__Bacteroidaceae;g__Bacteroides;s__Bacteroides_unclassified	0	0	313	0	0	0	0	0	0	0	0	0	0	0	0	0	0	0	0	0
d__Bacteria;p__Firmicutes;c__Clostridia;o__Oscillospirales;f__Oscillospiraceae;g__UCG-003;s__UCG-003_unclassified	0	20	0	0	0	0	0	21	0	0	0	0	0	0	0	0	47	0	0	0
d__Bacteria;p__Bacteroidota;c__Bacteroidia;o__Bacteroidales;f__Bacteroidaceae;g__Bacteroides;s__Bacteroides_unclassified	0	0	0	0	0	0	0	0	0	0	0	0	0	0	0	0	0	0	0	0
d__Bacteria;p__Firmicutes;c__Bacilli;o__Erysipelotrichales;f__Erysipelatoclostridiaceae;g__Erysipelatoclostridium;s__Erysipelatoclostridium_unclassified	0	0	0	0	122	0	0	0	0	0	0	0	0	0	0	0	0	0	0	0
d__Bacteria;p__Bacteroidota;c__Bacteroidia;o__Bacteroidales;f__Tannerellaceae;g__Parabacteroides;s__Parabacteroides_sp._J1502	0	0	0	0	0	0	0	0	0	0	0	243	0	0	0	0	65	0	0	0
d__Bacteria;p__Bacteroidota;c__Bacteroidota_unclassified;o__Bacteroidota_unclassified;f__Bacteroidota_unclassified;g__Bacteroidota_unclassified;s__Bacteroidota_unclassified	0	0	0	0	0	0	0	0	0	0	0	0	0	0	0	0	0	0	0	0
d__Bacteria;p__Firmicutes;c__Clostridia;o__Lachnospirales;f__Lachnospiraceae;g__Lachnospira;s__Lachnospira_unclassified	0	0	0	0	0	0	0	0	0	0	0	0	0	0	0	0	0	0	0	0
d__Bacteria;p__Bacteroidota;c__Bacteroidia;o__Bacteroidales;f__Barnesiellaceae;g__Barnesiella;s__Barnesiella_unclassified	0	0	0	0	0	0	307	0	0	0	0	0	0	0	0	0	0	0	0	0
d__Bacteria;p__Firmicutes;c__Clostridia;o__Lachnospirales;f__Lachnospiraceae;g__Roseburia;s__Roseburia_unclassified	0	0	0	0	93	0	0	0	0	0	0	0	0	0	48	0	0	0	0	0
d__Bacteria;p__Firmicutes;c__Bacilli;o__Lactobacillales;f__Enterococcaceae;g__Enterococcus;s__Enterococcus_gallinarum	0	0	0	0	0	0	0	0	0	0	0	0	0	0	0	0	0	0	0	0
d__Bacteria;p__Proteobacteria;c__Gammaproteobacteria;o__Enterobacterales;f__Enterobacteriaceae;g__Escherichia-Shigella;s__Escherichia-Shigella_unclassified	0	0	0	0	0	0	0	0	0	0	0	0	0	0	0	0	0	0	0	0
d__Bacteria;p__Proteobacteria;c__Gammaproteobacteria;o__Burkholderiales;f__Sutterellaceae;g__Sutterella;s__Sutterella_unclassified	0	0	0	0	0	0	0	0	0	0	0	0	0	0	0	0	0	0	0	0
d__Bacteria;p__Firmicutes;c__Clostridia;o__Peptostreptococcales-Tissierellales;f__Peptostreptococcaceae;g__Peptoclostridium;s__Peptoclostridium_unclassified	0	0	0	72	0	0	0	0	0	0	0	0	0	0	0	0	0	0	0	0
d__Bacteria;p__Bacteroidota;c__Bacteroidota_unclassified;o__Bacteroidota_unclassified;f__Bacteroidota_unclassified;g__Bacteroidota_unclassified;s__Bacteroidota_unclassified	0	0	0	0	0	0	0	0	0	0	0	0	0	0	0	0	0	0	0	0
d__Bacteria;p__Bacteroidota;c__Bacteroidia;o__Bacteroidales;f__Barnesiellaceae;g__Barnesiella;s__Barnesiella_sp._S496	149	0	138	8	0	0	0	0	0	0	0	0	0	0	0	0	0	0	0	0
d__Bacteria;p__Bacteroidota;c__Bacteroidia;o__Bacteroidales;f__Barnesiellaceae;g__Barnesiella;s__Barnesiella_sp.	0	0	0	0	0	0	0	0	0	27	0	0	0	0	0	0	0	0	0	0
d__Bacteria;p__Proteobacteria;c__Gammaproteobacteria;o__Enterobacterales;f__Enterobacteriaceae;g__Escherichia-Shigella;s__Escherichia-Shigella_unclassified	0	0	0	0	0	0	0	0	0	0	0	0	0	0	0	0	0	0	0	0
d__Bacteria;p__Firmicutes;c__Clostridia;o__Clostridiales;f__Clostridiales_Family_IV._Incertae_Sedis;g__Clostridiales_Family_IV._Incertae_Sedis_unclassified;s__Clostridiales_Family_IV._Incertae_Sedis_unclassified	6	0	0	0	0	0	5	7	18	3	0	2	0	8	3	17	0	18	16	19
d__Bacteria;p__Firmicutes;c__Clostridia;o__Lachnospirales;f__Lachnospiraceae;g__Lachnoclostridium;s__Lachnoclostridium_unclassified	0	0	0	0	85	101	0	0	65	0	0	0	0	0	0	0	0	0	0	0
d__Bacteria;p__Actinobacteriota;c__Actinobacteria;o__Micrococcales;f__Micrococcaceae;g__Rothia;s__Rothia_unclassified	0	0	4	0	12	0	0	0	0	0	15	0	0	0	0	32	34	0	0	0
d__Bacteria;p__Proteobacteria;c__Deltaproteobacteria;o__Desulfovibrionales;f__Desulfovibrionaceae;g__Desulfovibrio;s__Desulfovibrio_sp._ABHU1SB	15	11	5	0	6	0	0	0	0	5	0	6	0	5	6	3	8	14	0	0
d__Bacteria;p__Firmicutes;c__Clostridia;o__Lachnospirales;f__Lachnospiraceae;g__Ruminococcus]_torques_group;s__Ruminococcus]_torques_group_unclassified	0	0	0	0	18	100	0	0	5	0	22	20	0	0	0	37	0	0	0	0
d__Bacteria;p__Bacteroidota;c__Bacteroidia;o__Bacteroidales;f__Prevotellaceae;g__Prevotella_9;s__Prevotella_9_unclassified	0	0	0	82	0	0	0	0	0	0	0	0	0	0	0	0	0	0	0	0
d__Bacteria;p__Proteobacteria;c__Gammaproteobacteria;o__Enterobacterales;f__Enterobacteriaceae;g__Escherichia-Shigella;s__Escherichia-Shigella_unclassified	0	0	0	0	0	0	0	0	294	0	0	0	0	0	0	0	0	0	0	0
d__Bacteria;p__Firmicutes;c__Firmicutes_unclassified;o__Firmicutes_unclassified;f__Firmicutes_unclassified;g__Firmicutes_unclassified;s__Firmicutes_unclassified	12	8	10	0	8	5	7	10	11	6	8	10	0	11	9	0	0	11	13	0
d__Bacteria;p__Firmicutes;c__Bacilli;o__Lactobacillales;f__Enterococcaceae;g__Enterococcus;s__Enterococcus_faecalis	7	0	0	6	4	15	10	6	5	3	7	7	17	6	4	11	4	0	28	11
d__Bacteria;p__Firmicutes;c__Clostridia;o__Lachnospirales;f__Lachnospiraceae;g__Howardella;s__Howardella_unclassified	0	0	0	0	0	2	0	0	0	0	0	0	195	0	2	0	0	0	0	0
d__Bacteria;p__Actinobacteriota;c__Actinobacteria;o__Bifidobacteriales;f__Bifidobacteriaceae;g__Bifidobacterium;s__Bifidobacterium_unclassified	0	0	0	0	0	82	0	0	0	0	0	0	0	0	0	0	0	0	0	0
d__Bacteria;p__Firmicutes;c__Clostridia;o__Oscillospirales;f__Ruminococcaceae;g__Faecalibacterium;s__Faecalibacterium_unclassified	0	0	0	0	0	0	292	0	0	0	0	0	0	0	0	0	0	0	0	0
d__Bacteria;p__Firmicutes;c__Clostridia;o__Clostridiales;f__Lachnospiraceae;g__Lachnospiraceae_unclassified;s__Lachnospiraceae_unclassified	27	0	0	0	0	0	0	0	5	21	0	0	0	0	0	0	0	5	0	0
d__Bacteria;p__Firmicutes;c__Clostridia;o__Lachnospirales;f__Lachnospiraceae;g__Blautia;s__Blautia_unclassified	0	0	30	0	0	0	0	0	0	8	0	0	0	46	0	0	0	0	0	0
d__Bacteria;p__Firmicutes;c__Firmicutes_unclassified;o__Firmicutes_unclassified;f__Firmicutes_unclassified;g__Firmicutes_unclassified;s__Firmicutes_unclassified	0	0	0	0	0	0	0	0	0	0	0	0	67	0	0	0	20	0	0	51
d__Bacteria;p__Firmicutes;c__Bacilli;o__Lactobacillales;f__Lactobacillaceae;g__Ligilactobacillus;s__Ligilactobacillus_unclassified	0	0	0	0	0	0	10	8	0	0	0	0	0	9	0	32	0	2	0	4
d__Bacteria;p__Bacteroidota;c__Bacteroidota_unclassified;o__Bacteroidota_unclassified;f__Bacteroidota_unclassified;g__Bacteroidota_unclassified;s__Bacteroidota_unclassified	0	0	0	0	0	0	0	0	0	0	0	0	0	0	289	0	0	0	0	0
d__Bacteria;p__Firmicutes;c__Clostridia;o__Oscillospirales;f__Oscillospiraceae;g__Colidextribacter;s__Colidextribacter_unclassified	0	0	0	0	0	0	0	0	0	0	0	0	0	0	0	0	0	0	0	0
d__Bacteria;p__Actinobacteriota;c__Coriobacteriia;o__Coriobacteriales;f__Coriobacteriaceae;g__Collinsella;s__Collinsella_unclassified	0	0	0	0	0	0	0	0	0	0	0	0	0	0	0	0	0	0	0	0
d__Bacteria;p__Firmicutes;c__Clostridia;o__Peptostreptococcales-Tissierellales;f__Anaerovoracaceae;g__Family_XIII_AD3011_group;s__Family_XIII_AD3011_group_unclassified	0	6	5	6	7	7	5	5	6	7	15	13	12	15	11	14	16	6	9	7
d__Bacteria;p__Bacteroidota;c__Bacteroidia;o__Bacteroidales;f__Prevotellaceae;g__Prevotella;s__uncultured_Prevotella_sp.	0	0	0	0	0	0	0	0	279	0	0	0	0	0	0	7	0	0	0	0
d__Bacteria;p__Firmicutes;c__Clostridia;o__Lachnospirales;f__Lachnospiraceae;g__Dorea;s__Dorea_unclassified	0	0	0	0	0	0	0	0	0	0	0	0	0	0	0	0	0	0	0	0
d__Bacteria;p__Firmicutes;c__Clostridia;o__Lachnospirales;f__Lachnospiraceae;g__Lachnospira;s__Lachnospira_unclassified	0	0	0	0	0	0	0	0	136	0	0	0	0	0	0	0	0	0	0	0
d__Bacteria;p__Bacteroidota;c__Bacteroidia;o__Bacteroidales;f__Prevotellaceae;g__Prevotella_9;s__Prevotella_9_unclassified	0	0	0	0	0	0	0	0	0	0	0	0	0	0	0	0	284	0	0	0
d__Bacteria;p__Proteobacteria;c__Alphaproteobacteria;o__Rhizobiales;f__Bradyrhizobiaceae;g__Bradyrhizobium;s__Bradyrhizobium_elkanii	0	0	0	8	0	15	10	0	0	7	6	6	18	10	0	7	0	9	0	27
d__Bacteria;p__Firmicutes;c__Bacilli;o__Lactobacillales;f__Enterococcaceae;g__Enterococcus;s__Enterococcus_sp._2011_Ileo_MS_E6	0	0	0	0	0	0	0	0	0	0	0	0	0	0	0	0	0	0	210	0
d__Bacteria;p__Firmicutes;c__Clostridia;o__Oscillospirales;f__Oscillospiraceae;g__UCG-005;s__UCG-005_unclassified	0	0	0	0	0	0	0	0	0	0	0	0	0	0	0	0	0	0	0	0
d__Bacteria;p__Firmicutes;c__Clostridia;o__Oscillospirales;f__Ruminococcaceae;g__Faecalibacterium;s__Faecalibacterium_unclassified	111	0	0	0	0	0	0	0	0	0	0	0	0	0	0	0	0	0	0	0
d__Bacteria;p__Desulfobacterota;c__Desulfovibrionia;o__Desulfovibrionales;f__Desulfovibrionaceae;g__Desulfovibrio;s__Desulfovibrio_unclassified	7	6	7	8	4	6	7	5	7	8	0	0	4	0	0	0	0	36	28	41
d__Bacteria;p__Actinobacteriota;c__Actinobacteria;o__Actinomycetales;f__Actinomycetaceae;g__Actinomyces;s__Actinomyces_unclassified	0	0	0	0	0	0	0	0	0	0	0	0	0	0	0	69	0	0	0	0
d__Bacteria;p__Bacteroidota;c__Bacteroidia;o__Bacteroidales;f__Bacteroidaceae;g__Bacteroides;s__Bacteroides_vulgatus	0	0	0	0	0	0	0	0	0	0	0	0	0	0	0	0	0	0	0	0
d__Bacteria;p__Firmicutes;c__Clostridia;o__Lachnospirales;f__Lachnospiraceae;g__Agathobacter;s__Agathobacter_unclassified	0	0	0	0	0	102	0	0	179	0	0	0	0	0	0	0	0	0	0	0
d__Bacteria;p__Actinobacteriota;c__Coriobacteriia;o__Coriobacteriales;f__Atopobiaceae;g__Coriobacteriaceae_UCG-002;s__Coriobacteriaceae_UCG-002_unclassified	7	4	3	0	4	2	2	0	3	0	9	13	14	33	15	21	6	6	7	12
d__Bacteria;p__Bacteroidota;c__Bacteroidia;o__Bacteroidales;f__Muribaculaceae;g__Muribaculaceae_unclassified;s__Muribaculaceae_unclassified	0	0	0	0	0	0	0	0	0	0	0	0	0	0	0	0	275	0	0	0
d__Bacteria;p__Firmicutes;c__Bacilli;o__Lactobacillales;f__Streptococcaceae;g__Streptococcus;s__uncultured_Streptococcus_sp.	0	0	0	0	0	0	0	0	0	0	0	0	0	0	0	0	40	0	0	44
d__Bacteria;p__Firmicutes;c__Clostridia;o__Clostridia_UCG-014;f__Clostridia_UCG-014_unclassified;g__Clostridia_UCG-014_unclassified;s__Clostridia_UCG-014_unclassified	0	0	0	0	0	10	0	0	0	0	40	17	37	15	62	0	33	0	0	0
d__Bacteria;p__Firmicutes;c__Bacilli;o__Erysipelotrichales;f__Erysipelatoclostridiaceae;g__Erysipelatoclostridium;s__Erysipelatoclostridium_unclassified	8	11	18	17	22	27	21	24	14	33	0	0	0	0	0	0	0	4	0	0
d__Bacteria;p__Firmicutes;c__Clostridia;o__Oscillospirales;f__Ruminococcaceae;g__Faecalibacterium;s__Faecalibacterium_unclassified	0	0	0	0	276	0	0	0	0	0	0	0	0	0	0	0	0	0	0	0
d__Bacteria;p__Firmicutes;c__Bacilli;o__Erysipelotrichales;f__Erysipelotrichaceae;g__Ileibacterium;s__Ileibacterium_unclassified	0	0	0	7	13	9	2	5	0	5	5	7	7	9	9	8	9	0	0	0
d__Bacteria;p__Firmicutes;c__Clostridia;o__Lachnospirales;f__Lachnospiraceae;g__Anaerostipes;s__Anaerostipes_unclassified	0	0	0	0	0	0	0	0	0	0	0	0	0	0	0	0	0	0	0	0
d__Bacteria;p__Proteobacteria;c__Alphaproteobacteria;o__Sphingomonadales;f__Sphingomonadaceae;g__Sphingomonas;s__Sphingomonas_unclassified	0	17	0	0	11	0	0	0	0	0	34	0	0	27	0	37	0	0	0	0
d__Bacteria;p__Firmicutes;c__Clostridia;o__Lachnospirales;f__Lachnospiraceae;g__Fusicatenibacter;s__Fusicatenibacter_unclassified	29	20	28	0	29	0	0	50	0	0	0	0	0	0	0	0	0	0	0	23
d__Bacteria;p__Firmicutes;c__Bacilli;o__RF39;f__RF39_unclassified;g__RF39_unclassified;s__RF39_unclassified	0	0	0	0	0	0	0	0	0	0	0	0	0	0	0	0	0	0	0	111
d__Bacteria;p__Bacteroidota;c__Bacteroidia;o__Bacteroidales;f__Bacteroidaceae;g__Bacteroides;s__Bacteroides_uniformis	0	0	0	0	0	0	0	0	0	0	0	0	0	0	0	0	0	0	0	0
d__Bacteria;p__Firmicutes;c__Clostridia;o__Oscillospirales;f__Oscillospiraceae;g__NK4A214_group;s__NK4A214_group_unclassified	0	0	0	0	20	0	0	0	38	0	0	0	40	0	0	0	0	0	0	28
d__Bacteria;p__Cyanobacteria;c__Vampirivibrionia;o__Gastranaerophilales;f__Gastranaerophilales_unclassified;g__Gastranaerophilales_unclassified;s__Gastranaerophilales_unclassified	0	0	0	0	0	0	0	0	270	0	0	0	0	0	0	0	0	0	0	0
d__Bacteria;p__Bacteroidota;c__Bacteroidia;o__Bacteroidales;f__Bacteroidaceae;g__Bacteroides;s__Bacteroides_fragilis	0	0	0	0	0	0	49	0	0	0	145	0	0	0	0	0	0	0	0	0
d__Bacteria;p__Bacteroidota;c__Bacteroidia;o__Bacteroidales;f__Muribaculaceae;g__Muribaculum;s__Muribaculum_sp.	11	8	5	6	0	5	9	0	8	5	3	4	4	4	4	2	0	20	7	10
d__Bacteria;p__Firmicutes;c__Clostridia;o__Clostridiales;f__Eubacteriaceae;g__Eubacterium;s__uncultured_Eubacterium_sp.	0	9	0	4	7	0	7	11	0	6	4	10	7	10	5	9	7	0	0	0
d__Bacteria;p__Bacteroidota;c__Bacteroidia;o__Bacteroidales;f__Prevotellaceae;g__Alloprevotella;s__Alloprevotella_unclassified	7	9	3	8	5	5	5	9	15	7	5	0	0	0	0	5	2	5	4	6
d__Bacteria;p__Proteobacteria;c__Gammaproteobacteria;o__Enterobacterales;f__Enterobacteriaceae;g__Klebsiella;s__Klebsiella_pneumoniae	0	25	0	0	0	0	0	0	0	0	0	0	0	0	0	241	0	0	0	0
d__Bacteria;p__Firmicutes;c__Clostridia;o__Lachnospirales;f__Lachnospiraceae;g__Lachnospiraceae_NK4A136_group;s__Lachnospiraceae_NK4A136_group_unclassified	0	0	35	25	24	33	40	34	28	34	0	0	0	0	0	0	0	0	0	12
d__Bacteria;p__Actinobacteriota;c__Actinobacteria;o__Micrococcales;f__Micrococcaceae;g__Rothia;s__Rothia_unclassified	0	0	0	0	0	0	0	0	0	0	16	0	0	0	0	0	146	0	0	35
d__Bacteria;p__Bacteroidota;c__Bacteroidia;o__Bacteroidales;f__Bacteroidaceae;g__Bacteroides;s__uncultured_Bacteroides_sp.	0	0	0	0	0	0	0	0	0	0	0	4	0	0	0	0	0	0	0	97
d__Bacteria;p__Firmicutes;c__Clostridia;o__Lachnospirales;f__Lachnospiraceae;g__Lachnoclostridium;s__Lachnoclostridium_unclassified	0	0	0	0	0	0	0	0	0	0	0	0	0	0	0	0	0	0	0	0
d__Bacteria;p__Firmicutes;c__Clostridia;o__Clostridiales;f__Lachnospiraceae;g__Eisenbergiella;s__Eisenbergiella_sp.	0	39	12	0	13	11	8	11	10	0	5	0	3	0	2	0	0	0	0	0
d__Bacteria;p__Proteobacteria;c__Gammaproteobacteria;o__Burkholderiales;f__Alcaligenaceae;g__Achromobacter;s__Achromobacter_unclassified	0	0	0	0	0	19	0	0	0	0	0	0	36	0	0	0	0	0	0	31
d__Bacteria;p__Firmicutes;c__Clostridia;o__Oscillospirales;f__Butyricicoccaceae;g__Butyricicoccus;s__Butyricicoccus_unclassified	31	16	13	0	0	0	0	12	10	0	0	0	0	0	0	0	6	11	0	0
d__Bacteria;p__Proteobacteria;c__Gammaproteobacteria;o__Burkholderiales;f__Burkholderiaceae;g__Burkholderia-Caballeronia-Paraburkholderia;s__Burkholderia-Caballeronia-Paraburkholderia_unclassified	37	0	0	0	0	0	0	28	0	0	0	0	0	0	33	0	0	0	0	0
d__Bacteria;p__Firmicutes;c__Bacilli;o__Lactobacillales;f__Lactobacillaceae;g__Limosilactobacillus;s__Limosilactobacillus_unclassified	0	0	0	0	0	30	0	0	2	0	0	0	0	9	0	4	0	0	0	0
d__Bacteria;p__Actinobacteriota;c__Actinobacteria;o__Bifidobacteriales;f__Bifidobacteriaceae;g__Bifidobacterium;s__Bifidobacterium_unclassified	0	0	0	0	0	0	0	0	0	0	29	0	39	33	0	30	29	0	0	0
d__Bacteria;p__Firmicutes;c__Firmicutes_unclassified;o__Firmicutes_unclassified;f__Firmicutes_unclassified;g__Firmicutes_unclassified;s__Firmicutes_unclassified	0	0	0	39	0	0	0	0	0	0	0	0	0	57	0	0	0	0	0	0
d__Bacteria;p__Firmicutes;c__Bacilli;o__Erysipelotrichales;f__Erysipelotrichaceae;g__Turicibacter;s__Turicibacter_unclassified	0	0	0	0	0	0	0	0	0	0	0	9	15	11	11	6	0	9	7	6
d__Bacteria;p__Actinobacteriota;c__Actinobacteria;o__Bifidobacteriales;f__Bifidobacteriaceae;g__Bifidobacterium;s__Bifidobacterium_unclassified	258	0	0	0	0	0	0	0	0	0	0	0	0	0	0	0	0	0	0	0
d__Bacteria;p__Bacteroidota;c__Bacteroidia;o__Bacteroidales;f__Bacteroidaceae;g__Bacteroides;s__uncultured_Bacteroides_sp.	0	0	0	0	0	0	0	0	0	0	0	76	0	0	0	0	0	0	0	0
d__Bacteria;p__Firmicutes;c__Clostridia;o__Monoglobales;f__Monoglobaceae;g__Monoglobus;s__Monoglobus_unclassified	0	111	0	0	0	0	0	60	0	0	0	0	0	0	0	0	0	0	0	0
d__Bacteria;p__Bacteroidota;c__Bacteroidia;o__Bacteroidales;f__Bacteroidaceae;g__Bacteroides;s__Bacteroides_unclassified	0	0	0	0	0	0	0	0	0	0	82	0	0	0	0	0	0	0	0	0
d__Bacteria;p__Proteobacteria;c__Gammaproteobacteria;o__Burkholderiales;f__Sutterellaceae;g__Sutterella;s__Sutterella_unclassified	0	0	0	0	0	0	0	0	0	0	0	0	0	0	0	5	0	0	0	0
d__Bacteria;p__Proteobacteria;c__Gammaproteobacteria;o__Enterobacterales;f__Enterobacteriaceae;g__Escherichia-Shigella;s__Escherichia-Shigella_unclassified	0	0	0	0	0	0	0	0	0	0	0	0	0	0	0	0	0	0	0	0
d__Bacteria;p__Bacteroidota;c__Bacteroidia;o__Bacteroidales;f__Rikenellaceae;g__Alistipes;s__Alistipes_senegalensis	0	0	0	0	0	0	0	0	0	22	0	0	18	0	16	0	0	0	0	49
d__Bacteria;p__Fusobacteriota;c__Fusobacteriia;o__Fusobacteriales;f__Fusobacteriaceae;g__Cetobacterium;s__Cetobacterium_unclassified	0	0	2	0	0	0	0	0	0	0	0	0	0	0	2	3	0	0	0	0
d__Bacteria;p__Bacteroidota;c__Bacteroidia;o__Bacteroidales;f__Prevotellaceae;g__Prevotella_9;s__Prevotella_9_unclassified	0	0	0	0	0	0	0	0	0	0	0	0	0	0	0	0	0	0	0	0
d__Bacteria;p__Proteobacteria;c__Gammaproteobacteria;o__Pseudomonadales;f__Moraxellaceae;g__Acinetobacter;s__Acinetobacter_sp.	0	17	0	0	0	0	0	0	6	0	0	0	0	0	0	0	14	0	0	18
d__Bacteria;p__Firmicutes;c__Clostridia;o__Lachnospirales;f__Lachnospiraceae;g__Lachnospiraceae_NK4A136_group;s__Lachnospiraceae_NK4A136_group_unclassified	0	0	0	0	0	10	0	0	0	0	0	0	14	0	0	0	5	0	0	19
d__Bacteria;p__Bacteroidota;c__Bacteroidia;o__Bacteroidales;f__Bacteroidaceae;g__Bacteroides;s__Bacteroides_sp.	0	39	0	0	0	0	0	0	0	0	0	0	0	0	0	0	0	0	0	0
d__Bacteria;p__Firmicutes;c__Clostridia;o__Oscillospirales;f__Oscillospiraceae;g__Oscillospiraceae_unclassified;s__Oscillospiraceae_unclassified	0	0	10	10	10	11	12	13	12	0	0	0	0	4	0	0	0	0	5	6
d__Bacteria;p__Proteobacteria;c__Gammaproteobacteria;o__Enterobacterales;f__Pseudoalteromonadaceae;g__Pseudoalteromonas;s__Pseudoalteromonas_unclassified	0	0	0	0	0	0	0	0	9	0	0	0	15	0	14	0	12	28	0	0
d__Bacteria;p__Firmicutes;c__Firmicutes_unclassified;o__Firmicutes_unclassified;f__Firmicutes_unclassified;g__Firmicutes_unclassified;s__Firmicutes_unclassified	0	0	0	0	0	0	0	0	0	0	0	0	204	0	0	8	40	0	0	0
d__Bacteria;p__Proteobacteria;c__Gammaproteobacteria;o__Burkholderiales;f__Sutterellaceae;g__Parasutterella;s__Parasutterella_unclassified	0	0	0	0	0	0	0	0	20	0	0	0	0	0	0	0	0	0	0	0
d__Bacteria;p__Bacteroidota;c__Bacteroidia;o__Bacteroidales;f__Muribaculaceae;g__Muribaculum;s__Muribaculum_sp.	0	8	0	7	5	0	6	6	0	0	4	4	0	6	0	0	0	14	0	22
d__Bacteria;p__Proteobacteria;c__Gammaproteobacteria;o__Burkholderiales;f__Sutterellaceae;g__Parasutterella;s__Parasutterella_unclassified	0	0	0	0	0	0	0	0	0	0	0	0	0	0	0	0	0	0	0	0
d__Bacteria;p__Bacteroidota;c__Bacteroidia;o__Bacteroidales;f__Muribaculaceae;g__Muribaculaceae_unclassified;s__Muribaculaceae_unclassified	0	0	0	0	0	0	0	0	0	0	0	0	0	0	0	0	0	0	0	0
d__Bacteria;p__Actinobacteriota;c__Actinobacteria;o__Actinomycetales;f__Actinomycetaceae;g__Actinomyces;s__Actinomyces_unclassified	0	0	0	0	0	0	0	0	0	0	13	0	0	0	0	0	0	0	0	0
d__Bacteria;p__Firmicutes;c__Clostridia;o__Monoglobales;f__Monoglobaceae;g__Monoglobus;s__Monoglobus_unclassified	0	0	0	0	18	0	0	0	0	0	0	0	0	0	0	0	0	0	0	0
d__Bacteria;p__Bacteroidota;c__Bacteroidia;o__Bacteroidales;f__Rikenellaceae;g__Alistipes;s__Alistipes_unclassified	0	0	0	0	0	0	0	0	0	0	0	0	0	0	0	0	0	0	0	0
d__Bacteria;p__Proteobacteria;c__Gammaproteobacteria;o__Burkholderiales;f__Sutterellaceae;g__Sutterella;s__Sutterella_unclassified	0	0	0	0	0	6	0	0	0	0	0	0	0	0	0	0	0	0	0	4
d__Bacteria;p__Firmicutes;c__Clostridia;o__Lachnospirales;f__Lachnospiraceae;g__Agathobacter;s__Agathobacter_unclassified	0	0	0	0	63	0	0	38	0	0	0	0	0	0	0	0	0	0	0	0
d__Bacteria;p__Firmicutes;c__Bacilli;o__Lactobacillales;f__Streptococcaceae;g__Streptococcus;s__Streptococcus_unclassified	0	0	0	0	0	0	0	0	0	0	0	0	0	0	0	0	33	0	0	57
d__Bacteria;p__Firmicutes;c__Bacilli;o__Lactobacillales;f__Lactobacillaceae;g__Lactobacillus;s__Lactobacillus_crispatus	0	0	0	0	0	0	0	0	0	0	20	33	0	27	28	29	34	0	0	0
d__Bacteria;p__Firmicutes;c__Clostridia;o__Oscillospirales;f__Oscillospiraceae;g__Oscillospiraceae_unclassified;s__Oscillospiraceae_unclassified	0	22	0	20	0	0	0	19	0	16	0	0	0	0	19	0	0	0	0	0
d__Bacteria;p__Firmicutes;c__Clostridia;o__Clostridiales;f__Lachnospiraceae;g__Lachnospiraceae_unclassified;s__Lachnospiraceae_unclassified	15	14	9	6	7	9	8	10	11	8	0	0	0	0	0	0	0	5	0	7
d__Bacteria;p__Firmicutes;c__Clostridia;o__Lachnospirales;f__Lachnospiraceae;g__Lachnospira;s__Lachnospira_unclassified	0	0	0	0	0	0	0	54	0	0	0	0	0	0	0	0	0	0	0	0
d__Bacteria;p__Firmicutes;c__Clostridia;o__Oscillospirales;f__Ruminococcaceae;g__Subdoligranulum;s__Subdoligranulum_unclassified	0	0	0	0	0	0	0	0	0	0	0	0	0	0	0	0	0	0	0	0
d__Bacteria;p__Proteobacteria;c__Gammaproteobacteria;o__Burkholderiales;f__Sutterellaceae;g__Sutterella;s__Sutterella_unclassified	0	0	0	0	0	0	0	0	0	5	0	0	0	0	0	0	0	0	0	0
d__Bacteria;p__Actinobacteriota;c__Coriobacteriia;o__Coriobacteriales;f__Atopobiaceae;g__Atopobiaceae_unclassified;s__Atopobiaceae_unclassified	95	20	2	0	0	0	2	11	0	50	0	0	19	0	0	0	3	0	0	0
d__Bacteria;p__Firmicutes;c__Clostridia;o__Oscillospirales;f__Eubacterium]_coprostanoligenes_group;g__Eubacterium]_coprostanoligenes_group_unclassified;s__Eubacterium]_coprostanoligenes_group_unclassified	0	14	17	0	0	8	13	0	0	0	0	0	0	0	0	0	0	0	0	0
d__Bacteria;p__Firmicutes;c__Clostridia;o__Clostridiales;f__Lachnospiraceae;g__Kineothrix;s__Kineothrix_sp.	0	0	0	0	0	0	0	0	0	0	0	0	43	0	0	0	0	0	0	0
d__Bacteria;p__Actinobacteriota;c__Coriobacteriia;o__Coriobacteriales;f__Coriobacteriaceae;g__Enorma;s__Enorma_massiliensis	187	0	0	0	0	0	0	0	0	0	0	0	0	0	0	0	0	0	0	12
d__Bacteria;p__Bacteroidota;c__Bacteroidia;o__Bacteroidales;f__Muribaculaceae;g__Muribaculum;s__Muribaculum_sp.	214	0	0	0	0	0	0	0	0	0	0	0	2	0	0	0	0	0	0	0
d__Bacteria;p__Firmicutes;c__Clostridia;o__Oscillospirales;f__Ruminococcaceae;g__Faecalibacterium;s__Faecalibacterium_unclassified	0	0	0	0	0	0	0	0	0	0	0	0	0	0	0	0	0	0	0	0
d__Bacteria;p__Bacteroidota;c__Bacteroidia;o__Bacteroidales;f__Tannerellaceae;g__Parabacteroides;s__Parabacteroides_distasonis	0	0	0	0	0	0	64	0	0	0	0	0	0	0	0	180	0	0	0	0
d__Bacteria;p__Firmicutes;c__Clostridia;o__Oscillospirales;f__Ruminococcaceae;g__Faecalibacterium;s__Faecalibacterium_unclassified	0	0	0	0	0	0	0	0	0	0	0	0	0	0	0	0	50	0	0	0
d__Bacteria;p__Bacteroidota;c__Bacteroidia;o__Bacteroidales;f__Bacteroidaceae;g__Bacteroides;s__uncultured_Bacteroides_sp.	0	0	0	0	0	0	0	0	0	0	41	0	0	0	0	0	0	0	0	0
d__Bacteria;p__Firmicutes;c__Bacilli;o__Erysipelotrichales;f__Erysipelotrichaceae;g__Allobaculum;s__Allobaculum_unclassified	0	0	9	0	8	16	0	8	7	8	0	0	0	0	0	0	0	0	3	4
d__Bacteria;p__Firmicutes;c__Clostridia;o__Lachnospirales;f__Lachnospiraceae;g__Lachnoclostridium;s__Lachnoclostridium_unclassified	0	0	0	0	0	241	0	0	0	0	0	0	0	0	0	0	0	0	0	0
d__Bacteria;p__Firmicutes;c__Clostridia;o__Oscillospirales;f__Ruminococcaceae;g__Faecalibacterium;s__Faecalibacterium_unclassified	241	0	0	0	0	0	0	0	0	0	0	0	0	0	0	0	0	0	0	0
d__Bacteria;p__Firmicutes;c__Clostridia;o__Clostridiales;f__Lachnospiraceae;g__Anaerotignum;s__Anaerotignum_sp.	9	14	0	0	0	0	7	0	12	0	8	9	0	0	0	8	0	9	10	12
d__Bacteria;p__Firmicutes;c__Negativicutes;o__Veillonellales-Selenomonadales;f__Selenomonadaceae;g__Megamonas;s__Megamonas_unclassified	0	0	0	0	0	0	0	0	0	0	0	0	0	0	0	0	0	0	0	0
d__Bacteria;p__Fusobacteriota;c__Fusobacteriia;o__Fusobacteriales;f__Fusobacteriaceae;g__Fusobacterium;s__Fusobacterium_unclassified	0	0	0	0	0	0	0	0	0	0	0	0	0	0	0	0	0	18	38	23
d__Bacteria;p__Bacteroidota;c__Bacteroidia;o__Bacteroidales;f__Prevotellaceae;g__Alloprevotella;s__Alloprevotella_unclassified	0	0	0	0	0	0	0	0	0	0	0	0	0	0	0	0	240	0	0	0
d__Bacteria;p__Proteobacteria;c__Gammaproteobacteria;o__Pseudomonadales;f__Pseudomonadaceae;g__Pseudomonas;s__Pseudomonas_sp.	23	0	0	0	0	0	0	23	12	0	10	0	0	0	27	23	0	0	0	0
d__Bacteria;p__Firmicutes;c__Clostridia;o__Clostridiales;f__Lachnospiraceae;g__Lachnoclostridium;s__Lachnoclostridium_edouardi	0	0	0	0	58	0	0	0	0	0	0	0	0	0	0	0	0	0	0	0
d__Bacteria;p__Firmicutes;c__Firmicutes_unclassified;o__Firmicutes_unclassified;f__Firmicutes_unclassified;g__Firmicutes_unclassified;s__Firmicutes_unclassified	0	0	0	0	0	0	0	0	0	0	0	0	0	0	72	0	0	0	0	0
d__Bacteria;p__Bacteroidota;c__Bacteroidota_unclassified;o__Bacteroidota_unclassified;f__Bacteroidota_unclassified;g__Bacteroidota_unclassified;s__Bacteroidota_unclassified	0	0	0	0	0	0	0	0	26	0	0	0	0	47	0	0	0	0	0	0
d__Bacteria;p__Firmicutes;c__Clostridia;o__Lachnospirales;f__Lachnospiraceae;g__Agathobacter;s__Agathobacter_unclassified	0	0	0	0	0	0	0	0	0	0	0	0	59	0	0	0	0	0	0	0
d__Bacteria;p__Firmicutes;c__Clostridia;o__Lachnospirales;f__Lachnospiraceae;g__Ruminococcus]_torques_group;s__Ruminococcus]_torques_group_unclassified	0	0	53	0	0	0	0	0	0	0	0	0	0	107	0	0	0	0	0	0
d__Bacteria;p__Firmicutes;c__Clostridia;o__Clostridiales;f__Clostridiaceae;g__Clostridium_sensu_stricto_1;s__Clostridium_sensu_stricto_1_unclassified	0	0	0	0	0	0	0	0	0	0	0	0	0	0	0	0	0	0	0	0
d__Bacteria;p__Firmicutes;c__Clostridia;o__Lachnospirales;f__Lachnospiraceae;g__Coprococcus;s__Coprococcus_unclassified	0	0	0	0	0	0	0	0	0	0	0	0	0	0	0	0	0	0	0	0
d__Bacteria;p__Actinobacteriota;c__Coriobacteriia;o__Coriobacteriales;f__Coriobacteriaceae;g__Enorma;s__Enorma_massiliensis	236	0	0	0	0	0	0	0	0	0	0	0	0	0	0	0	0	0	0	0
d__Bacteria;p__Bacteroidota;c__Bacteroidia;o__Bacteroidales;f__Bacteroidaceae;g__Bacteroides;s__uncultured_Bacteroides_sp.	0	42	0	17	0	0	0	23	0	0	0	0	0	0	47	0	0	0	0	0
d__Bacteria;p__Firmicutes;c__Bacilli;o__Lactobacillales;f__Streptococcaceae;g__Streptococcus;s__uncultured_Streptococcus_sp.	0	0	0	0	0	0	0	0	0	0	0	0	0	0	0	0	0	0	0	0
d__Bacteria;p__Firmicutes;c__Negativicutes;o__Acidaminococcales;f__Acidaminococcaceae;g__Phascolarctobacterium;s__Phascolarctobacterium_unclassified	0	0	0	0	0	0	0	0	0	0	0	0	0	0	0	0	0	0	0	0
d__Bacteria;p__Bacteroidota;c__Bacteroidia;o__Bacteroidales;f__Bacteroidaceae;g__Bacteroides;s__Bacteroides_finegoldii	0	0	0	235	0	0	0	0	0	0	0	0	0	0	0	0	0	0	0	0
d__Bacteria;p__Bacteroidota;c__Bacteroidia;o__Bacteroidales;f__Bacteroidaceae;g__Bacteroides;s__uncultured_Bacteroides_sp.	0	0	0	0	0	0	0	0	0	0	0	0	0	182	0	0	0	0	0	0
d__Bacteria;p__Firmicutes;c__Clostridia;o__Clostridiales;f__Clostridiaceae;g__Clostridium_sensu_stricto_1;s__Clostridium_sensu_stricto_1_unclassified	0	0	0	0	0	0	0	0	0	0	0	0	0	0	0	0	0	0	0	0
d__Bacteria;p__Proteobacteria;c__Gammaproteobacteria;o__Enterobacterales;f__Enterobacteriaceae;g__Klebsiella;s__Klebsiella_sp._GRB36	0	0	0	0	0	0	0	0	165	0	0	0	0	0	0	0	0	0	0	0
d__Bacteria;p__Firmicutes;c__Firmicutes_unclassified;o__Firmicutes_unclassified;f__Firmicutes_unclassified;g__Firmicutes_unclassified;s__Firmicutes_unclassified	0	0	0	0	0	0	0	0	0	0	0	0	0	0	0	0	0	0	0	0
d__Bacteria;p__Bacteroidota;c__Bacteroidia;o__Bacteroidales;f__Bacteroidaceae;g__Bacteroides;s__Bacteroides_unclassified	0	0	0	0	0	0	0	0	0	0	0	0	31	0	0	0	0	0	0	0
d__Bacteria;p__Firmicutes;c__Clostridia;o__Peptostreptococcales-Tissierellales;f__Peptostreptococcaceae;g__Clostridioides;s__Clostridioides_unclassified	0	0	0	0	0	3	0	0	0	0	0	0	0	0	0	10	0	0	0	0
d__Bacteria;p__Bacteroidota;c__Bacteroidia;o__Bacteroidales;f__Prevotellaceae;g__Prevotella;s__Prevotella_unclassified	0	0	0	0	0	0	0	0	0	0	0	0	0	0	0	0	0	0	0	0
d__Bacteria;p__Firmicutes;c__Negativicutes;o__Veillonellales-Selenomonadales;f__Veillonellaceae;g__Dialister;s__Dialister_unclassified	0	0	0	0	0	0	0	0	0	0	0	0	0	0	0	0	0	0	0	0
d__Bacteria;p__Proteobacteria;c__Gammaproteobacteria;o__Burkholderiales;f__Sutterellaceae;g__Parasutterella;s__Parasutterella_unclassified	0	0	0	0	56	0	0	0	0	0	0	0	0	0	0	0	0	0	0	0
d__Bacteria;p__Firmicutes;c__Clostridia;o__Oscillospirales;f__Ruminococcaceae;g__UBA1819;s__UBA1819_unclassified	0	0	0	0	0	0	0	0	0	0	0	0	0	0	0	0	0	0	0	0
d__Bacteria;p__Bacteroidota;c__Bacteroidia;o__Bacteroidales;f__Rikenellaceae;g__Alistipes;s__Alistipes_unclassified	0	0	0	0	0	0	0	0	0	0	0	0	0	0	0	0	0	0	0	0
d__Bacteria;p__Firmicutes;c__Clostridia;o__Oscillospirales;f__Ruminococcaceae;g__CAG-352;s__CAG-352_unclassified	0	0	0	0	0	0	0	0	0	0	0	0	0	0	0	0	0	0	0	0
d__Bacteria;p__Bacteroidota;c__Bacteroidia;o__Bacteroidales;f__Barnesiellaceae;g__Barnesiella;s__Barnesiella_unclassified	0	143	0	0	0	0	0	0	0	0	0	0	0	0	0	0	0	0	0	0
d__Bacteria;p__Firmicutes;c__Clostridia;o__Clostridiales;f__Lachnospiraceae;g__Lachnospiraceae_unclassified;s__Lachnospiraceae_unclassified	7	20	0	0	16	0	4	51	0	0	0	0	9	0	12	0	7	0	0	0
d__Bacteria;p__Bacteroidota;c__Bacteroidia;o__Bacteroidales;f__Prevotellaceae;g__Prevotella_9;s__Prevotella_9_unclassified	0	0	0	0	0	0	0	0	0	0	0	0	0	0	0	0	0	0	0	0
d__Bacteria;p__Proteobacteria;c__Gammaproteobacteria;o__Enterobacterales;f__Enterobacteriaceae;g__Klebsiella;s__Klebsiella_pneumoniae	0	0	0	0	0	0	74	0	0	0	0	0	0	0	0	156	0	0	0	0
d__Bacteria;p__Firmicutes;c__Clostridia;o__Clostridiales;f__Lachnospiraceae;g__Lachnospiraceae_unclassified;s__Lachnospiraceae_unclassified	10	10	0	8	0	12	0	0	0	0	6	0	9	0	0	0	0	0	0	0
d__Bacteria;p__Firmicutes;c__Bacilli;o__Erysipelotrichales;f__Erysipelotrichaceae;g__Holdemanella;s__Holdemanella_unclassified	0	0	0	0	10	0	0	0	191	0	0	11	0	0	0	0	0	0	0	0
d__Bacteria;p__Bacteroidota;c__Bacteroidia;o__Bacteroidales;f__Bacteroidaceae;g__Bacteroides;s__Bacteroides_unclassified	0	0	0	0	0	0	0	0	0	0	0	0	0	0	0	0	0	0	0	0
d__Bacteria;p__Firmicutes;c__Clostridia;o__Clostridiales;f__Clostridiales_unclassified;g__Clostridiales_unclassified;s__Clostridiales_unclassified	0	0	0	12	0	14	0	0	0	0	0	0	7	0	0	0	0	0	16	0
d__Bacteria;p__Firmicutes;c__Clostridia;o__Oscillospirales;f__Ruminococcaceae;g__Faecalibacterium;s__Faecalibacterium_unclassified	109	0	0	0	0	0	0	0	0	0	0	0	0	0	0	0	0	0	0	0
d__Bacteria;p__Firmicutes;c__Negativicutes;o__Veillonellales-Selenomonadales;f__Veillonellaceae;g__Megasphaera;s__Megasphaera_unclassified	0	0	0	0	0	0	0	0	0	0	0	0	0	0	0	0	0	0	0	0
d__Bacteria;p__Firmicutes;c__Clostridia;o__Lachnospirales;f__Lachnospiraceae;g__Lachnospira;s__Lachnospira_unclassified	0	0	0	0	0	0	0	0	226	0	0	0	0	0	0	0	0	0	0	0
d__Bacteria;p__Proteobacteria;c__Gammaproteobacteria;o__Enterobacterales;f__Pasteurellaceae;g__Haemophilus;s__Haemophilus_unclassified	0	0	0	0	0	0	0	48	0	0	0	0	0	0	0	92	0	0	0	0
d__Bacteria;p__Proteobacteria;c__Gammaproteobacteria;o__Enterobacterales;f__Enterobacteriaceae;g__Escherichia-Shigella;s__Escherichia-Shigella_unclassified	0	0	0	0	0	0	0	0	0	0	21	24	0	59	0	0	0	40	0	0
d__Bacteria;p__Bacteroidota;c__Bacteroidia;o__Bacteroidales;f__Prevotellaceae;g__Prevotella_7;s__Prevotella_7_unclassified	0	0	0	0	0	0	0	0	0	0	0	0	0	0	0	0	0	18	28	25
d__Bacteria;p__Firmicutes;c__Clostridia;o__Clostridiales;f__Clostridiaceae;g__Clostridium;s__Clostridium_sp._Clone-17	0	12	0	0	0	3	0	0	0	17	0	0	6	5	0	0	0	9	10	0
d__Bacteria;p__Actinobacteriota;c__Coriobacteriia;o__Coriobacteriales;f__Coriobacteriaceae;g__Collinsella;s__Collinsella_unclassified	0	0	0	0	0	0	0	0	0	0	0	0	50	0	0	0	0	0	0	0
d__Bacteria;p__Bacteroidota;c__Bacteroidia;o__Bacteroidales;f__Muribaculaceae;g__Muribaculaceae_unclassified;s__Muribaculaceae_unclassified	0	0	0	0	0	0	0	0	0	0	0	0	0	0	0	0	0	0	0	0
d__Bacteria;p__Bacteroidota;c__Bacteroidia;o__Bacteroidales;f__Bacteroidaceae;g__Bacteroides;s__uncultured_Bacteroides_sp.	0	0	0	0	0	0	0	0	0	0	37	0	0	111	29	0	0	0	0	0
d__Bacteria;p__Firmicutes;c__Clostridia;o__Lachnospirales;f__Lachnospiraceae;g__Lachnospiraceae_UCG-010;s__Lachnospiraceae_UCG-010_unclassified	0	0	0	0	0	0	0	43	0	0	0	0	0	0	0	0	99	0	0	0
d__Bacteria;p__Bacteroidota;c__Bacteroidia;o__Bacteroidales;f__Muribaculaceae;g__Muribaculaceae_unclassified;s__Muribaculaceae_unclassified	0	0	0	0	0	0	0	0	0	0	0	0	0	0	0	0	0	0	0	0
d__Bacteria;p__Proteobacteria;c__Gammaproteobacteria;o__Pseudomonadales;f__Moraxellaceae;g__Moraxella;s__Moraxella_nonliquefaciens	0	0	0	0	0	23	0	0	8	0	0	0	12	0	0	0	0	0	0	18
d__Bacteria;p__Patescibacteria;c__Saccharimonadia;o__Saccharimonadales;f__Saccharimonadaceae;g__Candidatus_Saccharimonas;s__Candidatus_Saccharimonas_unclassified	0	7	0	0	0	0	0	20	0	0	0	0	0	9	0	0	0	0	0	0
d__Bacteria;p__Firmicutes;c__Clostridia;o__Clostridiales;f__Clostridiaceae;g__Clostridium;s__Clostridium_sp._Culture-1	0	0	21	15	0	0	17	15	13	19	0	0	0	7	0	0	0	0	0	0
d__Bacteria;p__Firmicutes;c__Clostridia;o__Monoglobales;f__Monoglobaceae;g__Monoglobus;s__Monoglobus_unclassified	0	0	0	0	0	0	0	0	0	0	0	0	0	0	0	0	0	0	0	0
d__Bacteria;p__Firmicutes;c__Clostridia;o__Oscillospirales;f__Ruminococcaceae;g__Faecalibacterium;s__Faecalibacterium_unclassified	0	0	0	0	0	0	0	0	27	0	0	0	0	0	0	0	0	0	0	0
d__Bacteria;p__Firmicutes;c__Clostridia;o__Clostridia_UCG-014;f__Clostridia_UCG-014_unclassified;g__Clostridia_UCG-014_unclassified;s__Clostridia_UCG-014_unclassified	11	14	9	0	7	0	0	0	7	13	0	7	0	0	15	0	0	7	0	0
d__Bacteria;p__Bacteroidota;c__Bacteroidia;o__Bacteroidales;f__Tannerellaceae;g__Parabacteroides;s__Parabacteroides_unclassified	0	0	0	0	0	0	210	0	0	0	0	0	0	0	0	0	0	0	0	0
d__Bacteria;p__Firmicutes;c__Clostridia;o__Clostridiales;f__Clostridiaceae;g__Clostridium_sensu_stricto_1;s__Clostridium_sensu_stricto_1_unclassified	0	0	0	0	0	0	0	0	0	0	0	0	0	0	0	0	0	0	0	0
d__Bacteria;p__Firmicutes;c__Firmicutes_unclassified;o__Firmicutes_unclassified;f__Firmicutes_unclassified;g__Firmicutes_unclassified;s__Firmicutes_unclassified	0	0	0	0	0	0	0	0	0	0	10	0	0	0	8	14	12	0	0	15
d__Bacteria;p__Actinobacteriota;c__Actinobacteria;o__Actinomycetales;f__Actinomycetaceae;g__Actinomyces;s__Actinomyces_unclassified	0	0	0	0	0	0	64	0	0	0	0	0	0	0	45	0	0	0	31	35
d__Bacteria;p__Firmicutes;c__Clostridia;o__Peptostreptococcales-Tissierellales;f__Anaerovoracaceae;g__Eubacterium]_nodatum_group;s__Eubacterium]_nodatum_group_unclassified	8	6	0	7	8	11	7	9	15	9	0	7	0	5	5	11	8	0	0	5
d__Bacteria;p__Firmicutes;c__Clostridia;o__Oscillospirales;f__Oscillospiraceae;g__UCG-003;s__UCG-003_unclassified	0	12	0	0	4	0	6	11	0	0	0	0	0	0	8	0	0	0	0	12
d__Bacteria;p__Firmicutes;c__Clostridia;o__Lachnospirales;f__Lachnospiraceae;g__Frisingicoccus;s__Frisingicoccus_unclassified	0	0	0	0	0	2	0	0	3	0	0	0	0	4	0	0	0	0	0	0
d__Bacteria;p__Bacteroidota;c__Bacteroidia;o__Bacteroidales;f__Prevotellaceae;g__Prevotella_9;s__Prevotella_9_unclassified	0	0	0	219	0	0	0	0	0	0	0	0	0	0	0	0	0	0	0	0
d__Bacteria;p__Firmicutes;c__Clostridia;o__Lachnospirales;f__Lachnospiraceae;g__Ruminococcus]_torques_group;s__Ruminococcus]_torques_group_unclassified	0	36	0	0	0	0	0	41	0	0	0	0	0	0	0	0	0	0	0	0
d__Bacteria;p__Deferribacterota;c__Deferribacteres;o__Deferribacterales;f__Deferribacteraceae;g__Mucispirillum;s__Mucispirillum_unclassified	10	16	0	0	0	0	3	0	0	0	0	0	0	0	0	0	0	0	3	5
d__Bacteria;p__Proteobacteria;c__Alphaproteobacteria;o__Alphaproteobacteria_unclassified;f__Alphaproteobacteria_unclassified;g__Alphaproteobacteria_unclassified;s__Alphaproteobacteria_unclassified	0	0	0	0	0	21	0	0	0	0	0	0	23	0	0	0	0	0	0	32
d__Bacteria;p__Firmicutes;c__Clostridia;o__Lachnospirales;f__Lachnospiraceae;g__Lachnospiraceae_NK4A136_group;s__Lachnospiraceae_NK4A136_group_unclassified	0	0	0	0	0	17	0	0	0	0	0	0	0	0	29	0	0	0	0	0
d__Bacteria;p__Firmicutes;c__Clostridia;o__Lachnospirales;f__Lachnospiraceae;g__Lachnospira;s__Lachnospira_unclassified	0	0	0	0	0	0	0	0	0	0	0	0	0	0	0	0	21	0	0	0
d__Bacteria;p__Firmicutes;c__Bacilli;o__Bacillales;f__Bacillaceae;g__Bacillus;s__Bacillus_sp._AY-2011-RS03	0	0	0	0	0	0	0	0	68	0	0	0	0	0	0	0	0	0	150	0
d__Bacteria;p__Bacteroidota;c__Bacteroidia;o__Bacteroidales;f__Tannerellaceae;g__Parabacteroides;s__Parabacteroides_unclassified	0	55	0	0	0	0	0	14	0	0	0	0	0	0	0	0	0	0	0	0
d__Bacteria;p__Firmicutes;c__Clostridia;o__Lachnospirales;f__Lachnospiraceae;g__Lachnospiraceae_NK4A136_group;s__Lachnospiraceae_NK4A136_group_unclassified	0	11	0	0	0	0	0	0	0	0	0	0	11	10	0	0	11	19	19	21
d__Bacteria;p__Firmicutes;c__Clostridia;o__Clostridia_UCG-014;f__Clostridia_UCG-014_unclassified;g__Clostridia_UCG-014_unclassified;s__Clostridia_UCG-014_unclassified	0	76	0	0	0	0	0	62	0	0	0	0	0	0	0	0	0	0	0	0
d__Bacteria;p__Bacteroidota;c__Bacteroidia;o__Bacteroidales;f__Muribaculaceae;g__Muribaculaceae_unclassified;s__Muribaculaceae_unclassified	0	0	0	0	0	0	0	0	0	0	0	0	0	0	0	0	0	0	0	92
d__Bacteria;p__Bacteroidota;c__Bacteroidia;o__Bacteroidales;f__Prevotellaceae;g__Prevotella_9;s__Prevotella_9_unclassified	0	0	0	0	0	0	0	0	0	0	0	0	0	0	0	0	217	0	0	0
d__Bacteria;p__Firmicutes;c__Firmicutes_unclassified;o__Firmicutes_unclassified;f__Firmicutes_unclassified;g__Firmicutes_unclassified;s__Firmicutes_unclassified	0	0	0	0	0	0	0	0	0	29	0	0	0	0	0	0	0	0	0	0
d__Bacteria;p__Firmicutes;c__Clostridia;o__Lachnospirales;f__Lachnospiraceae;g__Lachnospiraceae_UCG-004;s__Lachnospiraceae_UCG-004_unclassified	0	0	0	0	21	0	0	0	0	0	0	0	0	0	0	0	0	0	0	0
d__Bacteria;p__Firmicutes;c__Bacilli;o__Lactobacillales;f__Streptococcaceae;g__Streptococcus;s__Streptococcus_salivarius	0	0	0	0	0	0	0	0	0	0	0	0	0	0	0	0	0	0	0	0
d__Bacteria;p__Firmicutes;c__Bacilli;o__Erysipelotrichales;f__Erysipelotrichaceae;g__Turicibacter;s__Turicibacter_unclassified	0	0	0	0	0	0	0	0	0	0	0	0	0	0	0	0	0	0	0	0
d__Bacteria;p__Desulfobacterota;c__Desulfovibrionia;o__Desulfovibrionales;f__Desulfovibrionaceae;g__Desulfovibrionaceae_unclassified;s__Desulfovibrionaceae_unclassified	32	41	0	4	0	0	0	0	0	0	0	0	0	0	0	2	0	0	0	0
d__Bacteria;p__Firmicutes;c__Bacilli;o__Lactobacillales;f__Streptococcaceae;g__Streptococcus;s__uncultured_Streptococcus_sp.	0	0	0	0	0	0	0	0	0	0	0	0	0	0	0	0	0	0	0	36
d__Bacteria;p__Firmicutes;c__Firmicutes_unclassified;o__Firmicutes_unclassified;f__Firmicutes_unclassified;g__Firmicutes_unclassified;s__Firmicutes_unclassified	0	0	53	0	0	0	0	0	0	0	0	0	0	0	0	0	0	0	0	0
d__Bacteria;p__Firmicutes;c__Clostridia;o__Clostridiales;f__Clostridiales_unclassified;g__Clostridiales_unclassified;s__Clostridiales_unclassified	0	0	67	0	41	0	0	0	0	0	0	0	0	0	0	0	0	0	0	0
d__Bacteria;p__Firmicutes;c__Clostridia;o__Lachnospirales;f__Lachnospiraceae;g__Eubacterium]_hallii_group;s__Eubacterium]_hallii_group_unclassified	0	0	0	0	0	0	0	0	0	0	0	0	0	0	0	0	12	0	0	0
d__Bacteria;p__Bacteroidota;c__Bacteroidia;o__Bacteroidales;f__Bacteroidaceae;g__Bacteroides;s__Bacteroides_sp.	0	38	0	0	0	0	0	13	0	0	0	0	0	0	0	0	0	0	0	0
d__Bacteria;p__Firmicutes;c__Firmicutes_unclassified;o__Firmicutes_unclassified;f__Firmicutes_unclassified;g__Firmicutes_unclassified;s__Firmicutes_unclassified	0	0	0	0	11	0	0	0	0	21	0	0	0	0	20	0	0	0	0	5
d__Bacteria;p__Firmicutes;c__Clostridia;o__Oscillospirales;f__Butyricicoccaceae;g__Butyricicoccus;s__Butyricicoccus_unclassified	0	9	0	0	0	0	0	0	0	0	0	0	0	72	37	0	17	0	0	0
d__Bacteria;p__Campylobacterota;c__Campylobacteria;o__Campylobacterales;f__Helicobacteraceae;g__Helicobacter;s__Helicobacter_unclassified	13	0	17	13	11	7	13	17	14	6	0	4	0	6	0	0	0	5	0	7
d__Bacteria;p__Firmicutes;c__Clostridia;o__Clostridiales;f__Lachnospiraceae;g__Lachnospiraceae_unclassified;s__Lachnospiraceae_unclassified	0	0	0	0	0	0	0	0	0	0	0	0	46	0	0	0	25	0	0	0
d__Bacteria;p__Actinobacteriota;c__Actinobacteria;o__Bifidobacteriales;f__Bifidobacteriaceae;g__Bifidobacterium;s__Bifidobacterium_unclassified	0	0	18	0	0	22	0	0	0	0	0	0	0	0	13	0	0	0	0	0
d__Bacteria;p__Firmicutes;c__Bacilli;o__Lactobacillales;f__Streptococcaceae;g__Streptococcus;s__uncultured_Streptococcus_sp.	18	0	0	0	0	0	0	0	0	0	0	0	0	0	0	0	0	0	0	53
d__Bacteria;p__Proteobacteria;c__Alphaproteobacteria;o__Sphingomonadales;f__Sphingomonadaceae;g__Sphingobium;s__uncultured_Sphingobium_sp.	4	0	0	0	0	0	0	0	0	0	3	7	7	0	7	9	0	2	6	2
d__Bacteria;p__Bacteroidota;c__Bacteroidia;o__Bacteroidales;f__Prevotellaceae;g__Alloprevotella;s__Alloprevotella_unclassified	0	0	0	0	0	0	0	0	0	0	0	0	0	0	0	0	0	22	23	28
d__Bacteria;p__Firmicutes;c__Negativicutes;o__Acidaminococcales;f__Acidaminococcaceae;g__Phascolarctobacterium;s__Phascolarctobacterium_unclassified	0	0	0	0	0	0	0	0	0	0	0	0	0	0	0	0	209	0	0	0
d__Bacteria;p__Firmicutes;c__Clostridia;o__Clostridiales;f__Clostridiales_unclassified;g__Clostridiales_unclassified;s__Clostridiales_unclassified	0	0	0	0	0	8	0	0	18	16	0	0	0	0	0	0	10	0	10	3
d__Bacteria;p__Myxococcota;c__Myxococcia;o__Myxococcales;f__Anaeromyxobacteraceae;g__Anaeromyxobacter;s__Anaeromyxobacter_unclassified	0	0	0	0	9	8	8	0	4	0	0	9	9	0	7	0	0	12	12	18
d__Bacteria;p__Bacteroidota;c__Bacteroidia;o__Bacteroidales;f__Prevotellaceae;g__Prevotella_9;s__Prevotella_9_unclassified	0	0	0	0	0	0	0	0	0	0	0	0	0	18	24	0	0	0	0	0
d__Bacteria;p__Firmicutes;c__Clostridia;o__Clostridiales;f__Lachnospiraceae;g__Roseburia;s__uncultured_Roseburia_sp.	0	43	0	0	0	0	0	20	0	0	0	0	0	0	26	0	0	0	0	0
d__Bacteria;p__Bacteroidota;c__Bacteroidia;o__Bacteroidales;f__Prevotellaceae;g__Prevotella;s__Prevotella_unclassified	0	0	0	0	0	0	0	0	0	57	0	0	0	0	0	0	0	0	0	0
d__Bacteria;p__Bacteroidota;c__Bacteroidia;o__Bacteroidales;f__Prevotellaceae;g__Paraprevotella;s__Paraprevotella_unclassified	0	0	0	0	0	0	0	0	0	0	207	0	0	0	0	0	0	0	0	0
d__Bacteria;p__Firmicutes;c__Bacilli;o__Lactobacillales;f__Enterococcaceae;g__Enterococcus;s__Enterococcus_avium	0	0	0	0	0	0	0	0	0	0	0	0	0	0	0	0	0	0	207	0
d__Bacteria;p__Firmicutes;c__Clostridia;o__Lachnospirales;f__Lachnospiraceae;g__Ruminococcus]_gnavus_group;s__Ruminococcus]_gnavus_group_unclassified	0	0	0	0	0	0	0	0	0	0	0	0	0	0	0	0	0	0	0	0
d__Bacteria;p__Bacteroidota;c__Bacteroidia;o__Bacteroidales;f__Bacteroidaceae;g__Bacteroides;s__uncultured_Bacteroides_sp.	0	0	0	0	0	0	0	0	0	207	0	0	0	0	0	0	0	0	0	0
d__Bacteria;p__Firmicutes;c__Clostridia;o__Lachnospirales;f__Lachnospiraceae;g__Lachnospiraceae_NK4A136_group;s__Lachnospiraceae_NK4A136_group_unclassified	0	0	0	27	0	0	0	0	0	0	26	0	0	0	0	0	0	36	0	0
d__Bacteria;p__Campylobacterota;c__Campylobacteria;o__Campylobacterales;f__Campylobacteraceae;g__Campylobacter;s__Campylobacter_unclassified	0	0	0	0	0	0	0	0	0	0	0	0	0	0	0	0	0	0	0	0
d__Bacteria;p__Firmicutes;c__Bacilli;o__Staphylococcales;f__Staphylococcaceae;g__Staphylococcaceae_unclassified;s__Staphylococcaceae_unclassified	0	0	0	0	0	0	0	0	0	0	0	0	0	0	0	0	0	0	2	0
d__Bacteria;p__Proteobacteria;c__Gammaproteobacteria;o__Burkholderiales;f__Sutterellaceae;g__Parasutterella;s__Parasutterella_unclassified	0	0	0	0	0	0	0	0	0	0	0	0	0	0	0	0	0	0	0	0
d__Bacteria;p__Bacteroidota;c__Bacteroidota_unclassified;o__Bacteroidota_unclassified;f__Bacteroidota_unclassified;g__Bacteroidota_unclassified;s__Bacteroidota_unclassified	0	0	0	0	0	0	0	0	0	0	0	0	0	0	0	0	0	0	0	0
d__Bacteria;p__Firmicutes;c__Negativicutes;o__Veillonellales-Selenomonadales;f__Veillonellaceae;g__Allisonella;s__Allisonella_unclassified	56	0	48	0	0	0	0	0	18	0	0	0	0	0	0	0	0	0	0	0
d__Bacteria;p__Proteobacteria;c__Gammaproteobacteria;o__Burkholderiales;f__Sutterellaceae;g__Parasutterella;s__Parasutterella_unclassified	0	0	0	0	0	0	0	0	0	0	0	0	0	0	0	0	0	0	0	0
d__Bacteria;p__Firmicutes;c__Bacilli;o__Erysipelotrichales;f__Erysipelotrichaceae;g__Faecalitalea;s__Faecalitalea_unclassified	0	0	0	0	20	0	0	0	0	0	0	0	0	0	0	0	0	0	0	0
d__Bacteria;p__Firmicutes;c__Clostridia;o__Lachnospirales;f__Lachnospiraceae;g__Lachnospiraceae_NK4A136_group;s__Lachnospiraceae_NK4A136_group_unclassified	0	0	0	0	30	0	0	0	0	0	0	11	0	0	0	0	0	0	31	0
d__Bacteria;p__Firmicutes;c__Clostridia;o__Clostridiales;f__Clostridiaceae;g__Clostridium_sensu_stricto_1;s__Clostridium_sensu_stricto_1_unclassified	0	0	0	0	0	0	0	0	0	0	0	0	0	0	0	0	0	0	0	0
d__Bacteria;p__Firmicutes;c__Clostridia;o__Lachnospirales;f__Lachnospiraceae;g__Agathobacter;s__Agathobacter_unclassified	0	0	0	0	0	0	0	0	204	0	0	0	0	0	0	0	0	0	0	0
d__Bacteria;p__Proteobacteria;c__Gammaproteobacteria;o__Enterobacterales;f__Enterobacteriaceae;g__Escherichia-Shigella;s__Escherichia-Shigella_unclassified	0	0	0	0	0	0	0	0	0	0	0	0	0	0	0	0	0	203	0	0
d__Bacteria;p__Proteobacteria;c__Gammaproteobacteria;o__Burkholderiales;f__Sutterellaceae;g__Sutterella;s__Sutterella_unclassified	0	0	0	0	0	0	0	0	42	0	0	0	0	0	0	0	10	0	0	0
d__Bacteria;p__Firmicutes;c__Negativicutes;o__Veillonellales-Selenomonadales;f__Veillonellaceae;g__Dialister;s__Dialister_unclassified	0	0	0	0	0	0	0	0	0	0	0	0	0	0	0	0	0	0	0	0
d__Bacteria;p__Firmicutes;c__Clostridia;o__Oscillospirales;f__Oscillospiraceae;g__Flavonifractor;s__Flavonifractor_unclassified	0	9	0	0	14	0	0	0	0	0	0	0	0	0	6	0	0	0	0	0
d__Bacteria;p__Bacteroidota;c__Bacteroidia;o__Bacteroidales;f__Bacteroidaceae;g__Bacteroides;s__Bacteroides_salyersiae	0	99	0	0	0	0	0	18	0	0	0	0	0	0	0	0	0	0	0	0
d__Bacteria;p__Firmicutes;c__Clostridia;o__Lachnospirales;f__Lachnospiraceae;g__Fusicatenibacter;s__Fusicatenibacter_unclassified	0	25	0	0	0	0	0	83	0	0	0	0	0	0	0	0	0	0	0	0
d__Bacteria;p__Firmicutes;c__Clostridia;o__Lachnospirales;f__Lachnospiraceae;g__Agathobacter;s__Agathobacter_unclassified	0	0	0	0	0	69	0	0	133	0	0	0	0	0	0	0	0	0	0	0
d__Bacteria;p__Firmicutes;c__Clostridia;o__Lachnospirales;f__Lachnospiraceae;g__Lachnospiraceae_NK4A136_group;s__Lachnospiraceae_NK4A136_group_unclassified	13	0	0	0	3	0	5	16	0	0	5	6	0	15	13	9	0	0	0	0
d__Bacteria;p__Actinobacteriota;c__Actinobacteria;o__Actinomycetales;f__Actinomycetaceae;g__Actinomyces;s__Actinomyces_unclassified	0	0	0	0	0	0	0	50	0	0	0	0	0	0	0	0	0	151	0	0
d__Bacteria;p__Cyanobacteria;c__Vampirivibrionia;o__Gastranaerophilales;f__Gastranaerophilales_unclassified;g__Gastranaerophilales_unclassified;s__Gastranaerophilales_unclassified	0	0	0	0	0	0	0	0	196	0	0	0	0	0	0	0	0	0	0	0
d__Bacteria;p__Firmicutes;c__Clostridia;o__Lachnospirales;f__Lachnospiraceae;g__Roseburia;s__Roseburia_unclassified	0	0	0	0	199	0	0	0	0	0	0	0	0	0	0	0	0	0	0	0
d__Bacteria;p__Bacteroidota;c__Bacteroidia;o__Bacteroidales;f__Muribaculaceae;g__Duncaniella;s__Duncaniella_muris	5	4	5	0	0	5	4	0	5	0	2	0	0	3	0	3	2	0	5	10
d__Bacteria;p__Bacteroidota;c__Bacteroidia;o__Bacteroidales;f__Bacteroidaceae;g__Bacteroides;s__Bacteroides_acidifaciens	0	0	0	4	8	3	0	2	0	2	3	15	2	4	0	0	4	6	12	4
d__Bacteria;p__Proteobacteria;c__Gammaproteobacteria;o__Burkholderiales;f__Neisseriaceae;g__Neisseria;s__Neisseria_unclassified	0	0	0	0	0	0	0	0	0	0	0	0	0	0	0	0	0	0	0	0
d__Bacteria;p__Firmicutes;c__Bacilli;o__RF39;f__RF39_unclassified;g__RF39_unclassified;s__RF39_unclassified	0	0	0	0	0	0	0	0	0	0	0	0	192	2	0	3	0	0	0	0
d__Bacteria;p__Firmicutes;c__Clostridia;o__Lachnospirales;f__Lachnospiraceae;g__Dorea;s__Dorea_unclassified	0	0	0	0	0	0	0	0	0	0	0	0	0	0	0	0	0	0	0	0
d__Bacteria;p__Firmicutes;c__Clostridia;o__Oscillospirales;f__Ruminococcaceae;g__Ruminococcus;s__Ruminococcus_unclassified	0	0	0	0	0	0	0	0	0	0	0	0	0	0	0	0	0	0	0	0
d__Bacteria;p__Proteobacteria;c__Alphaproteobacteria;o__Caulobacterales;f__Caulobacteraceae;g__Brevundimonas;s__Brevundimonas_unclassified	0	10	0	0	0	0	0	0	0	0	0	0	9	0	0	9	0	6	0	0
d__Bacteria;p__Firmicutes;c__Bacilli;o__Lactobacillales;f__Lactobacillaceae;g__Lactobacillus;s__Lactobacillus_kitasatonis	0	0	0	0	0	0	0	0	17	9	0	0	0	0	0	23	0	0	0	0
d__Bacteria;p__Firmicutes;c__Clostridia;o__Clostridiales;f__Lachnospiraceae;g__Blautia;s__Ruminococcus_gnavus	0	0	0	0	0	0	0	0	0	0	0	0	0	16	0	0	0	24	0	0
d__Bacteria;p__Firmicutes;c__Bacilli;o__Erysipelotrichales;f__Erysipelotrichaceae;g__Holdemania;s__Holdemania_unclassified	13	0	0	0	0	0	0	0	0	9	0	0	27	0	37	0	0	0	0	0
d__Bacteria;p__Actinobacteriota;c__Actinobacteria;o__Bifidobacteriales;f__Bifidobacteriaceae;g__Bifidobacterium;s__Bifidobacterium_unclassified	0	0	5	0	0	0	59	0	0	0	0	0	0	0	0	0	0	0	0	0
d__Bacteria;p__Firmicutes;c__Clostridia;o__Lachnospirales;f__Lachnospiraceae;g__Anaerostipes;s__Anaerostipes_unclassified	0	0	0	0	0	0	0	0	0	0	0	0	0	0	0	0	0	0	0	0
d__Bacteria;p__Firmicutes;c__Clostridia;o__Peptococcales;f__Peptococcaceae;g__Peptococcaceae_unclassified;s__Peptococcaceae_unclassified	9	12	0	0	5	8	5	0	0	8	5	0	0	4	5	5	6	0	0	6
d__Bacteria;p__Firmicutes;c__Clostridia;o__Oscillospirales;f__Ruminococcaceae;g__Ruminococcus;s__Ruminococcus_unclassified	0	0	0	0	0	4	11	0	0	0	0	7	0	8	0	0	8	6	9	0
d__Bacteria;p__Bacteroidota;c__Bacteroidia;o__Bacteroidales;f__Muribaculaceae;g__Muribaculaceae_unclassified;s__Muribaculaceae_unclassified	0	0	0	0	0	0	0	0	0	0	0	0	0	0	0	0	0	0	0	0
d__Bacteria;p__Bacteroidota;c__Bacteroidia;o__Bacteroidales;f__Tannerellaceae;g__Parabacteroides;s__Parabacteroides_merdae	0	0	0	0	0	0	0	0	0	0	0	0	0	0	0	0	0	0	0	0
d__Bacteria;p__Proteobacteria;c__Gammaproteobacteria;o__Enterobacterales;f__Enterobacteriaceae;g__Citrobacter;s__Citrobacter_sp._D1	0	0	0	0	0	0	0	0	0	0	0	0	0	0	0	193	0	0	0	0
d__Bacteria;p__Firmicutes;c__Negativicutes;o__Acidaminococcales;f__Acidaminococcaceae;g__Phascolarctobacterium;s__Phascolarctobacterium_succinatutens	0	0	0	0	0	0	0	0	0	0	0	0	0	0	0	0	193	0	0	0
d__Bacteria;p__Firmicutes;c__Clostridia;o__Oscillospirales;f__Ruminococcaceae;g__Faecalibacterium;s__Faecalibacterium_unclassified	0	0	0	0	0	0	0	0	0	0	0	0	0	0	0	0	0	0	0	0
d__Bacteria;p__Firmicutes;c__Clostridia;o__Oscillospirales;f__Oscillospiraceae;g__Colidextribacter;s__Colidextribacter_unclassified	0	0	0	0	0	0	0	0	0	0	0	0	0	0	0	0	0	0	0	0
d__Bacteria;p__Proteobacteria;c__Alphaproteobacteria;o__Sphingomonadales;f__Sphingomonadaceae;g__Sphingomonas;s__Sphingomonas_unclassified	0	0	0	9	0	6	7	0	0	0	0	11	17	0	15	0	0	0	9	6
d__Bacteria;p__Firmicutes;c__Firmicutes_unclassified;o__Firmicutes_unclassified;f__Firmicutes_unclassified;g__Firmicutes_unclassified;s__Firmicutes_unclassified	13	0	0	0	0	0	0	0	0	0	15	18	0	14	12	15	14	0	0	0
d__Bacteria;p__Proteobacteria;c__Betaproteobacteria;o__Burkholderiales;f__Comamonadaceae;g__Comamonas;s__Comamonas_denitrificans	0	17	0	5	0	0	0	0	6	0	9	0	0	0	0	10	11	13	0	0
d__Bacteria;p__Actinobacteriota;c__Actinobacteria;o__Micrococcales;f__Micrococcaceae;g__Rothia;s__Rothia_unclassified	0	0	0	0	0	0	0	0	0	0	0	0	0	27	10	0	0	0	24	38
d__Bacteria;p__Bacteroidota;c__Bacteroidia;o__Bacteroidales;f__Prevotellaceae;g__Prevotella;s__Prevotella_unclassified	0	0	0	191	0	0	0	0	0	0	0	0	0	0	0	0	0	0	0	0
d__Bacteria;p__Proteobacteria;c__Gammaproteobacteria;o__Enterobacterales;f__Enterobacteriaceae;g__Citrobacter;s__uncultured_Citrobacter_sp.	91	0	0	11	0	0	16	0	0	0	24	0	0	0	0	14	0	0	0	0
d__Bacteria;p__Proteobacteria;c__Gammaproteobacteria;o__Xanthomonadales;f__Rhodanobacteraceae;g__Rhodanobacter;s__Rhodanobacter_unclassified	0	3	15	17	18	15	13	14	24	10	0	3	3	0	0	0	2	4	0	7
d__Bacteria;p__Proteobacteria;c__Gammaproteobacteria;o__Enterobacterales;f__Pasteurellaceae;g__Haemophilus;s__Haemophilus_unclassified	0	0	0	0	73	0	0	0	0	0	0	0	5	0	0	0	0	0	0	111
d__Bacteria;p__Proteobacteria;c__Alphaproteobacteria;o__Rickettsiales;f__Anaplasmataceae;g__Wolbachia;s__Wolbachia_sp.	0	0	4	0	0	0	3	0	19	0	0	0	0	3	0	23	0	0	0	0
d__Bacteria;p__Firmicutes;c__Firmicutes_unclassified;o__Firmicutes_unclassified;f__Firmicutes_unclassified;g__Firmicutes_unclassified;s__Firmicutes_unclassified	0	0	0	0	0	0	0	0	0	0	0	0	0	0	0	0	0	0	0	0
d__Bacteria;p__Firmicutes;c__Clostridia;o__Lachnospirales;f__Lachnospiraceae;g__Lachnoclostridium;s__Lachnoclostridium_unclassified	0	0	35	0	0	0	0	0	0	14	0	29	0	19	0	0	0	24	0	0
d__Bacteria;p__Firmicutes;c__Negativicutes;o__Veillonellales-Selenomonadales;f__Veillonellaceae;g__Dialister;s__Dialister_unclassified	0	72	0	0	0	0	0	52	0	0	0	0	0	0	0	0	0	0	0	0
d__Bacteria;p__Bacteroidota;c__Bacteroidia;o__Bacteroidales;f__Muribaculaceae;g__Muribaculaceae_unclassified;s__Muribaculaceae_unclassified	12	10	0	7	7	6	16	7	11	4	6	5	0	0	4	4	4	5	0	0
d__Bacteria;p__Proteobacteria;c__Gammaproteobacteria;o__Burkholderiales;f__Hydrogenophilaceae;g__Hydrogenophilus;s__Hydrogenophilus_unclassified	0	0	0	0	0	0	0	0	18	0	0	0	0	0	0	28	0	0	0	0
d__Bacteria;p__Firmicutes;c__Negativicutes;o__Veillonellales-Selenomonadales;f__Veillonellaceae;g__Megasphaera;s__Megasphaera_unclassified	0	0	0	0	0	0	0	0	0	0	0	0	0	0	0	0	0	0	0	0
d__Bacteria;p__Firmicutes;c__Bacilli;o__Lactobacillales;f__Streptococcaceae;g__Streptococcus;s__uncultured_Streptococcus_sp.	0	0	0	0	32	0	0	0	0	0	0	43	0	0	0	0	0	0	0	0
d__Bacteria;p__Firmicutes;c__Clostridia;o__Oscillospirales;f__Oscillospiraceae;g__UCG-005;s__UCG-005_unclassified	14	0	0	0	0	0	0	0	0	58	0	0	0	0	0	0	0	0	0	0
d__Bacteria;p__Bacteroidota;c__Bacteroidia;o__Bacteroidales;f__Barnesiellaceae;g__Barnesiella;s__uncultured_Barnesiella_sp.	0	0	0	0	0	0	0	0	0	0	0	0	0	0	186	0	0	0	0	0
d__Bacteria;p__Firmicutes;c__Clostridia;o__Oscillospirales;f__Ruminococcaceae;g__Faecalibacterium;s__Faecalibacterium_unclassified	0	0	0	0	0	0	0	0	0	0	0	0	0	0	0	0	0	0	0	0
d__Bacteria;p__Proteobacteria;c__Gammaproteobacteria;o__Enterobacterales;f__Enterobacteriaceae;g__Citrobacter;s__uncultured_Citrobacter_sp.	41	0	0	0	33	0	52	0	0	0	0	0	0	0	0	0	0	0	0	0
d__Bacteria;p__Proteobacteria;c__Gammaproteobacteria;o__Pseudomonadales;f__Pseudomonadaceae;g__Pseudomonas;s__uncultured_Pseudomonas_sp.	0	0	0	0	0	15	0	0	0	0	0	0	14	0	0	12	0	0	0	9
d__Bacteria;p__Bacteroidota;c__Bacteroidia;o__Bacteroidales;f__Bacteroidaceae;g__Bacteroides;s__Bacteroides_uniformis	80	0	0	0	0	0	0	0	0	0	0	0	67	0	38	0	0	0	0	0
d__Bacteria;p__Bacteroidota;c__Bacteroidia;o__Bacteroidales;f__Barnesiellaceae;g__Barnesiella;s__Barnesiella_unclassified	0	0	0	0	0	0	0	0	0	0	0	0	0	0	185	0	0	0	0	0
d__Bacteria;p__Firmicutes;c__Negativicutes;o__Veillonellales-Selenomonadales;f__Veillonellaceae;g__Megasphaera;s__Megasphaera_unclassified	0	0	0	0	0	0	0	0	0	0	0	0	0	0	0	0	0	0	0	0
d__Bacteria;p__Bacteroidota;c__Bacteroidia;o__Bacteroidales;f__Bacteroidaceae;g__Bacteroides;s__Bacteroides_unclassified	0	0	0	0	0	0	0	0	0	0	0	0	0	0	0	0	0	0	0	0
d__Bacteria;p__Firmicutes;c__Clostridia;o__Clostridiales;f__Clostridiaceae;g__Clostridium_sensu_stricto_1;s__Clostridium_sensu_stricto_1_unclassified	0	0	0	10	0	0	0	43	0	0	20	0	0	0	0	0	0	0	0	0
d__Bacteria;p__Firmicutes;c__Clostridia;o__Lachnospirales;f__Lachnospiraceae;g__Lachnospiraceae_NK4A136_group;s__Lachnospiraceae_NK4A136_group_unclassified	0	0	0	0	0	3	0	6	0	0	0	0	3	0	4	6	5	8	4	9
d__Bacteria;p__Bacteroidota;c__Bacteroidia;o__Bacteroidales;f__Bacteroidaceae;g__Bacteroides;s__Bacteroides_unclassified	0	0	0	0	0	0	0	0	0	0	0	0	0	0	0	0	0	0	0	0
d__Bacteria;p__Firmicutes;c__Clostridia;o__Clostridiales;f__Lachnospiraceae;g__Eisenbergiella;s__Eisenbergiella_sp.	25	0	0	14	0	0	0	0	0	0	0	0	0	0	0	0	0	0	0	0
d__Bacteria;p__Bacteroidota;c__Bacteroidia;o__Bacteroidales;f__Muribaculaceae;g__Muribaculaceae_unclassified;s__Muribaculaceae_unclassified	0	6	3	0	0	0	0	4	14	6	0	0	0	0	4	7	0	11	9	10
d__Bacteria;p__Firmicutes;c__Clostridia;o__Lachnospirales;f__Lachnospiraceae;g__Ruminococcus]_gnavus_group;s__Ruminococcus]_gnavus_group_unclassified	0	0	0	0	0	0	0	0	0	0	0	0	0	0	0	0	0	0	0	0
d__Bacteria;p__Firmicutes;c__Bacilli;o__Lactobacillales;f__Streptococcaceae;g__Streptococcus;s__uncultured_Streptococcus_sp.	0	0	0	0	0	0	0	0	0	0	0	0	0	0	0	0	23	0	0	0
d__Bacteria;p__Firmicutes;c__Clostridia;o__Peptostreptococcales-Tissierellales;f__Peptostreptococcaceae;g__Peptoclostridium;s__Peptoclostridium_unclassified	0	0	0	180	0	0	0	0	0	0	0	0	0	0	0	0	0	0	0	0
d__Bacteria;p__Bacteroidota;c__Bacteroidia;o__Bacteroidales;f__Tannerellaceae;g__Parabacteroides;s__uncultured_Parabacteroides_sp.	0	0	0	0	0	0	0	0	0	0	0	0	0	0	0	0	0	0	0	0
d__Bacteria;p__Firmicutes;c__Bacilli;o__Erysipelotrichales;f__Erysipelotrichaceae;g__Holdemania;s__Holdemania_unclassified	0	11	12	0	12	0	7	0	2	0	0	0	0	0	0	0	0	0	0	0
d__Bacteria;p__Firmicutes;c__Bacilli;o__Lactobacillales;f__Carnobacteriaceae;g__Granulicatella;s__uncultured_Granulicatella_sp.	0	0	0	0	20	0	0	16	0	0	0	0	0	0	0	0	0	35	0	0
d__Bacteria;p__Firmicutes;c__Clostridia;o__Lachnospirales;f__Lachnospiraceae;g__Lachnospiraceae_NK4A136_group;s__Lachnospiraceae_NK4A136_group_unclassified	0	0	37	0	0	0	0	0	0	0	0	0	0	0	0	0	0	0	0	0
d__Bacteria;p__Proteobacteria;c__Gammaproteobacteria;o__Enterobacterales;f__Enterobacteriaceae;g__Escherichia-Shigella;s__Escherichia-Shigella_unclassified	0	0	0	0	0	0	0	0	0	0	0	0	0	0	0	0	0	0	138	0
d__Bacteria;p__Bacteroidota;c__Bacteroidia;o__Bacteroidales;f__Barnesiellaceae;g__Barnesiella;s__Barnesiella_unclassified	0	0	0	0	0	0	0	0	0	0	0	0	177	0	0	0	0	0	0	0
d__Bacteria;p__Firmicutes;c__Firmicutes_unclassified;o__Firmicutes_unclassified;f__Firmicutes_unclassified;g__Firmicutes_unclassified;s__Firmicutes_unclassified	0	0	0	0	0	0	0	0	0	0	0	0	0	0	0	0	0	0	0	0
d__Bacteria;p__Bacteroidota;c__Bacteroidia;o__Bacteroidales;f__Tannerellaceae;g__Parabacteroides;s__Parabacteroides_unclassified	0	4	0	3	0	2	0	0	0	4	0	2	6	0	3	0	5	4	4	9
d__Bacteria;p__Firmicutes;c__Clostridia;o__Clostridiales;f__Lachnospiraceae;g__Lachnospiraceae_unclassified;s__Lachnospiraceae_unclassified	0	0	0	98	0	0	0	0	0	0	0	0	0	0	0	0	0	0	0	0
d__Bacteria;p__Bacteroidota;c__Bacteroidia;o__Bacteroidales;f__Prevotellaceae;g__Prevotella_9;s__Prevotella_9_unclassified	0	0	0	0	0	0	0	0	0	0	0	0	0	0	0	0	0	0	0	127
d__Bacteria;p__Firmicutes;c__Clostridia;o__Oscillospirales;f__Ruminococcaceae;g__Faecalibacterium;s__Faecalibacterium_unclassified	0	0	0	0	0	0	0	0	0	0	0	0	0	0	176	0	0	0	0	0
d__Bacteria;p__Bacteroidota;c__Bacteroidia;o__Bacteroidales;f__Prevotellaceae;g__Prevotella_9;s__Prevotella_9_unclassified	0	0	0	0	0	0	0	0	0	0	0	0	0	0	0	0	0	0	0	0
d__Bacteria;p__Firmicutes;c__Clostridia;o__Clostridiales;f__Lachnospiraceae;g__Lachnospiraceae_unclassified;s__Lachnospiraceae_unclassified	0	13	0	0	0	0	0	4	0	34	0	0	27	3	0	0	14	0	0	8
d__Bacteria;p__Firmicutes;c__Clostridia;o__Monoglobales;f__Monoglobaceae;g__Monoglobus;s__Monoglobus_unclassified	0	0	0	0	0	0	0	0	0	0	0	0	0	0	0	0	0	0	0	0
d__Bacteria;p__Bacteroidota;c__Bacteroidia;o__Bacteroidales;f__Prevotellaceae;g__Prevotella_9;s__Prevotella_9_unclassified	0	0	0	0	0	0	0	0	0	0	0	0	0	0	0	0	0	0	0	0
d__Bacteria;p__Firmicutes;c__Bacilli;o__Erysipelotrichales;f__Erysipelatoclostridiaceae;g__Catenibacterium;s__Catenibacterium_unclassified	0	0	17	16	0	0	0	0	0	3	18	0	0	0	0	0	0	13	0	0
d__Bacteria;p__Firmicutes;c__Clostridia;o__Clostridia_UCG-014;f__Clostridia_UCG-014_unclassified;g__Clostridia_UCG-014_unclassified;s__Clostridia_UCG-014_unclassified	0	0	13	13	21	19	32	14	0	22	0	0	0	0	0	0	0	0	0	0
d__Bacteria;p__Firmicutes;c__Clostridia;o__Lachnospirales;f__Lachnospiraceae;g__Eubacterium]_hallii_group;s__Eubacterium]_hallii_group_unclassified	0	0	0	0	0	0	0	0	0	0	0	0	0	0	0	0	0	0	0	0
d__Bacteria;p__Firmicutes;c__Bacilli;o__Erysipelotrichales;f__Erysipelatoclostridiaceae;g__Erysipelotrichaceae_UCG-003;s__Erysipelotrichaceae_UCG-003_unclassified	0	0	0	0	0	0	0	0	0	0	0	0	0	51	0	0	0	12	0	0
d__Bacteria;p__Firmicutes;c__Clostridia;o__Lachnospirales;f__Lachnospiraceae;g__Lachnospiraceae_UCG-004;s__Lachnospiraceae_UCG-004_unclassified	0	0	0	0	0	0	0	0	0	0	0	0	25	0	87	0	0	0	0	0
d__Bacteria;p__Firmicutes;c__Clostridia;o__Oscillospirales;f__Ruminococcaceae;g__Ruminococcus;s__Ruminococcus_unclassified	0	0	0	0	0	0	0	0	0	0	0	0	0	0	0	0	0	0	0	0
d__Bacteria;p__Firmicutes;c__Clostridia;o__Clostridiales;f__Clostridiaceae;g__Clostridium_sensu_stricto_1;s__Clostridium_sensu_stricto_1_unclassified	0	0	0	0	7	0	0	0	0	0	0	0	0	0	0	0	0	0	0	0
d__Bacteria;p__Proteobacteria;c__Alphaproteobacteria;o__Rhizobiales;f__Methylocystaceae;g__Methylocystaceae_unclassified;s__Methylocystaceae_unclassified	0	0	13	12	0	11	0	0	0	0	11	0	0	7	10	11	0	0	0	0
d__Bacteria;p__Proteobacteria;c__Gammaproteobacteria;o__Pseudomonadales;f__Moraxellaceae;g__Enhydrobacter;s__Enhydrobacter_unclassified	0	0	2	0	0	8	0	0	0	0	0	3	13	4	3	3	0	2	0	0
d__Bacteria;p__Firmicutes;c__Clostridia;o__Clostridiales;f__Lachnospiraceae;g__Glucerabacter;s__Glucerabacter_canisensis	0	0	16	0	0	0	3	0	0	0	0	0	0	0	0	0	0	0	0	0
d__Bacteria;p__Bacteroidota;c__Bacteroidia;o__Bacteroidales;f__Prevotellaceae;g__Prevotella_9;s__Prevotella_9_unclassified	0	0	0	0	0	0	0	0	0	0	0	0	0	0	0	0	0	0	0	0
d__Bacteria;p__Firmicutes;c__Clostridia;o__Lachnospirales;f__Lachnospiraceae;g__Lachnoclostridium;s__Lachnoclostridium_unclassified	0	0	16	0	0	61	0	0	0	0	0	0	0	0	0	0	0	0	0	0
d__Bacteria;p__Firmicutes;c__Clostridia;o__Oscillospirales;f__Ruminococcaceae;g__Ruminococcus;s__Ruminococcus_unclassified	0	0	0	0	0	0	0	0	0	0	0	0	0	0	0	0	0	0	0	0
d__Bacteria;p__Proteobacteria;c__Gammaproteobacteria;o__Enterobacterales;f__Enterobacteriaceae;g__Enterobacter;s__Enterobacter_cancerogenus	0	0	0	0	0	0	0	0	0	0	0	0	0	0	0	0	0	0	0	0
d__Bacteria;p__Bacteroidota;c__Bacteroidia;o__Bacteroidales;f__Prevotellaceae;g__Prevotella_9;s__Prevotella_9_unclassified	0	0	0	172	0	0	0	0	0	0	0	0	0	0	0	0	0	0	0	0
d__Bacteria;p__Firmicutes;c__Clostridia;o__Lachnospirales;f__Lachnospiraceae;g__Lachnospira;s__Lachnospira_unclassified	0	93	0	0	0	0	0	43	0	0	0	0	0	0	0	0	0	0	0	0
d__Bacteria;p__Firmicutes;c__Erysipelotrichia;o__Erysipelotrichales;f__Erysipelotrichaceae;g__Erysipelatoclostridium;s__Erysipelatoclostridium_sp._SNUG30386	0	0	0	31	0	0	0	0	0	0	50	0	0	0	0	0	0	0	0	0
d__Bacteria;p__Firmicutes;c__Clostridia;o__Clostridiales;f__Lachnospiraceae;g__Fusimonas;s__Fusimonas_intestini	0	0	0	0	14	0	0	0	0	0	0	17	0	0	0	0	0	0	19	0
d__Bacteria;p__Campylobacterota;c__Campylobacteria;o__Campylobacterales;f__Campylobacteraceae;g__Campylobacter;s__Campylobacter_unclassified	0	0	0	0	0	0	0	0	0	0	0	0	0	0	0	0	0	6	4	9
d__Bacteria;p__Bacteroidota;c__Bacteroidia;o__Bacteroidales;f__Muribaculaceae;g__Muribaculaceae_unclassified;s__Muribaculaceae_unclassified	0	0	16	13	15	12	19	0	0	5	0	5	0	0	0	0	0	5	4	7
d__Bacteria;p__Firmicutes;c__Clostridia;o__Lachnospirales;f__Lachnospiraceae;g__Lachnoclostridium;s__Lachnoclostridium_unclassified	0	0	0	0	0	41	0	0	0	0	0	0	0	0	0	0	0	0	0	0
d__Bacteria;p__Firmicutes;c__Clostridia;o__Oscillospirales;f__Ruminococcaceae;g__Eubacterium]_siraeum_group;s__Eubacterium]_siraeum_group_unclassified	0	0	0	0	0	0	25	0	0	0	0	0	0	15	0	0	0	6	0	0
d__Bacteria;p__Firmicutes;c__Firmicutes_unclassified;o__Firmicutes_unclassified;f__Firmicutes_unclassified;g__Firmicutes_unclassified;s__Firmicutes_unclassified	0	0	0	0	0	0	0	0	0	0	0	0	0	0	55	0	0	0	0	0
d__Bacteria;p__Firmicutes;c__Clostridia;o__Clostridiales;f__Lachnospiraceae;g__Roseburia;s__Roseburia_sp._831b	0	0	0	0	107	0	0	0	0	0	0	0	0	0	0	0	0	0	0	0
d__Bacteria;p__Firmicutes;c__Clostridia;o__Oscillospirales;f__Ruminococcaceae;g__Faecalibacterium;s__Faecalibacterium_unclassified	0	0	0	0	0	0	0	0	0	0	0	0	0	0	0	0	0	0	0	0
d__Bacteria;p__Bacteroidota;c__Bacteroidia;o__Bacteroidales;f__Bacteroidaceae;g__Bacteroides;s__Bacteroides_unclassified	0	0	170	0	0	0	0	0	0	0	0	0	0	0	0	0	0	0	0	0
d__Bacteria;p__Bacteroidota;c__Bacteroidia;o__Bacteroidales;f__Bacteroidaceae;g__Bacteroides;s__Bacteroides_unclassified	0	0	0	0	0	0	0	0	0	0	35	0	0	0	0	0	0	0	0	0
d__Bacteria;p__Bacteroidota;c__Bacteroidia;o__Bacteroidales;f__Bacteroidaceae;g__Bacteroides;s__Bacteroides_unclassified	0	0	0	0	0	0	0	0	0	0	0	0	0	0	0	0	0	128	0	0
d__Bacteria;p__Firmicutes;c__Clostridia;o__Oscillospirales;f__Ruminococcaceae;g__Ruminococcus;s__Ruminococcus_unclassified	0	0	0	0	0	0	0	0	0	0	0	0	0	0	90	0	0	0	0	0
d__Bacteria;p__Bacteroidota;c__Bacteroidia;o__Bacteroidales;f__Rikenellaceae;g__Alistipes;s__Alistipes_putredinis	0	0	0	0	0	0	0	0	0	0	0	0	0	0	0	0	0	0	0	0
d__Bacteria;p__Firmicutes;c__Clostridia;o__Lachnospirales;f__Lachnospiraceae;g__Coprococcus;s__Coprococcus_unclassified	0	0	0	0	0	8	0	0	0	0	0	0	0	0	0	0	0	0	0	0
d__Bacteria;p__Bacteroidota;c__Bacteroidia;o__Bacteroidales;f__Rikenellaceae;g__Alistipes;s__Alistipes_sp._NML05A004	0	0	0	0	0	0	0	0	0	130	0	0	0	0	0	0	0	0	0	0
d__Bacteria;p__Proteobacteria;c__Gammaproteobacteria;o__Enterobacterales;f__Enterobacteriaceae;g__Cronobacter;s__Cronobacter_sakazakii	0	0	0	0	0	0	0	0	0	0	0	0	0	0	0	0	0	0	0	0
d__Bacteria;p__Firmicutes;c__Clostridia;o__Clostridiales;f__Clostridiales_unclassified;g__Clostridiales_unclassified;s__Clostridiales_unclassified	0	0	0	0	0	0	0	0	0	0	0	0	0	0	0	0	0	0	0	0
d__Bacteria;p__Proteobacteria;c__Gammaproteobacteria;o__Burkholderiales;f__Comamonadaceae;g__Diaphorobacter;s__Diaphorobacter_unclassified	9	0	0	0	0	0	0	0	10	0	0	0	0	7	0	10	0	0	0	0
d__Bacteria;p__Bacteroidota;c__Bacteroidia;o__Bacteroidales;f__Bacteroidaceae;g__Bacteroides;s__Bacteroides_sp._S254	0	0	0	0	0	0	0	0	0	0	0	29	0	0	12	0	0	0	0	29
d__Bacteria;p__Firmicutes;c__Clostridia;o__Clostridiales;f__Clostridiaceae;g__Clostridium_sensu_stricto_1;s__Clostridium_sensu_stricto_1_unclassified	0	0	0	0	0	0	0	0	0	0	0	0	0	0	0	0	0	0	4	0
d__Bacteria;p__Actinobacteriota;c__Actinobacteria;o__Bifidobacteriales;f__Bifidobacteriaceae;g__Bifidobacterium;s__Bifidobacterium_unclassified	0	0	0	0	0	0	0	0	0	0	0	0	0	0	0	0	0	0	0	0
d__Bacteria;p__Firmicutes;c__Firmicutes_unclassified;o__Firmicutes_unclassified;f__Firmicutes_unclassified;g__Firmicutes_unclassified;s__Firmicutes_unclassified	0	0	0	0	0	0	0	0	0	0	0	0	0	0	0	0	0	0	0	0
d__Bacteria;p__Firmicutes;c__Clostridia;o__Clostridiales;f__Clostridiaceae;g__Clostridium;s__uncultured_Clostridium_sp.	7	5	0	0	0	0	0	0	0	14	0	0	0	0	17	0	3	0	0	7
d__Bacteria;p__Bacteroidota;c__Bacteroidota_unclassified;o__Bacteroidota_unclassified;f__Bacteroidota_unclassified;g__Bacteroidota_unclassified;s__Bacteroidota_unclassified	0	0	0	0	0	0	0	0	0	0	0	0	0	0	0	0	0	0	0	0
d__Bacteria;p__Firmicutes;c__Clostridia;o__Lachnospirales;f__Lachnospiraceae;g__Roseburia;s__Roseburia_unclassified	0	0	0	0	0	0	0	0	0	0	0	0	0	0	0	0	0	0	0	0
d__Bacteria;p__Firmicutes;c__Clostridia;o__Oscillospirales;f__Ruminococcaceae;g__Subdoligranulum;s__Subdoligranulum_unclassified	0	0	0	0	0	0	0	0	0	0	0	0	0	0	0	0	0	0	0	0
d__Bacteria;p__Bacteroidota;c__Bacteroidia;o__Bacteroidales;f__Muribaculaceae;g__Muribaculaceae_unclassified;s__Muribaculaceae_unclassified	9	3	3	0	3	4	4	0	0	4	0	0	3	3	0	0	0	0	0	0
d__Bacteria;p__Proteobacteria;c__Gammaproteobacteria;o__Burkholderiales;f__Sutterellaceae;g__Parasutterella;s__Parasutterella_unclassified	0	0	0	0	0	0	0	0	0	0	0	0	0	0	0	0	0	0	0	0
d__Bacteria;p__Firmicutes;c__Clostridia;o__Clostridia_UCG-014;f__Clostridia_UCG-014_unclassified;g__Clostridia_UCG-014_unclassified;s__Clostridia_UCG-014_unclassified	0	0	0	0	0	0	0	0	0	0	0	0	0	0	0	0	0	28	0	0
d__Bacteria;p__Firmicutes;c__Clostridia;o__Lachnospirales;f__Lachnospiraceae;g__Agathobacter;s__Agathobacter_unclassified	0	0	0	0	30	33	0	0	0	0	0	0	0	0	0	0	0	0	0	0
d__Bacteria;p__Bacteroidota;c__Bacteroidia;o__Bacteroidales;f__Bacteroidaceae;g__Bacteroides;s__Bacteroides_unclassified	0	0	0	0	0	0	0	0	0	0	0	164	0	0	0	0	0	0	0	0
d__Bacteria;p__Firmicutes;c__Clostridia;o__Peptostreptococcales-Tissierellales;f__Anaerovoracaceae;g__Family_XIII_AD3011_group;s__Family_XIII_AD3011_group_unclassified	0	24	65	0	0	0	0	11	3	0	0	0	0	0	11	0	0	0	0	0
d__Bacteria;p__Bacteroidota;c__Bacteroidota_unclassified;o__Bacteroidota_unclassified;f__Bacteroidota_unclassified;g__Bacteroidota_unclassified;s__Bacteroidota_unclassified	0	0	0	0	0	0	0	0	0	0	0	0	0	0	0	0	0	0	0	0
d__Bacteria;p__Bacteroidota;c__Bacteroidia;o__Bacteroidales;f__Bacteroidales_unclassified;g__Bacteroidales_unclassified;s__Bacteroidales_unclassified	0	0	0	0	0	0	0	0	0	0	0	0	0	0	0	0	0	0	0	0
d__Bacteria;p__Firmicutes;c__Clostridia;o__Oscillospirales;f__Butyricicoccaceae;g__Butyricicoccus;s__Butyricicoccus_unclassified	0	0	0	39	0	0	0	39	0	0	0	0	0	0	0	0	0	0	0	0
d__Bacteria;p__Bacteroidota;c__Bacteroidia;o__Bacteroidales;f__Rikenellaceae;g__Alistipes;s__Alistipes_unclassified	0	3	0	0	0	0	0	2	0	0	0	0	0	0	0	0	0	0	0	56
d__Bacteria;p__Firmicutes;c__Clostridia;o__Clostridia_UCG-014;f__Clostridia_UCG-014_unclassified;g__Clostridia_UCG-014_unclassified;s__Clostridia_UCG-014_unclassified	0	0	0	0	0	0	35	0	0	0	0	0	0	0	0	0	0	0	0	71
d__Bacteria;p__Firmicutes;c__Bacilli;o__Lactobacillales;f__Enterococcaceae;g__Enterococcus;s__uncultured_Enterococcus_sp.	0	0	17	23	20	20	17	18	15	27	0	0	0	0	0	0	0	0	0	0
d__Bacteria;p__Proteobacteria;c__Gammaproteobacteria;o__Pseudomonadales;f__Moraxellaceae;g__Acinetobacter;s__Acinetobacter_radioresistens	0	0	0	0	0	0	0	0	0	0	20	21	11	29	19	29	11	0	0	0
d__Bacteria;p__Bacteroidota;c__Bacteroidia;o__Bacteroidales;f__Muribaculaceae;g__Muribaculaceae_unclassified;s__Muribaculaceae_unclassified	5	0	0	0	0	9	0	0	0	0	8	6	12	4	12	7	10	0	0	0
d__Bacteria;p__Patescibacteria;c__Saccharimonadia;o__Saccharimonadales;f__Saccharimonadaceae;g__TM7x;s__TM7x_unclassified	0	0	0	0	4	0	0	0	0	0	0	7	0	11	5	0	4	16	16	9
d__Bacteria;p__Proteobacteria;c__Gammaproteobacteria;o__Burkholderiales;f__Neisseriaceae;g__Neisseria;s__Neisseria_unclassified	0	3	0	0	0	0	0	0	0	0	0	0	0	0	0	0	0	35	45	40
d__Bacteria;p__Proteobacteria;c__Gammaproteobacteria;o__Enterobacterales;f__Enterobacteriaceae;g__Citrobacter;s__uncultured_Citrobacter_sp.	0	0	0	0	0	0	0	0	0	0	0	0	0	0	0	0	0	0	161	0
d__Bacteria;p__Firmicutes;c__Clostridia;o__Oscillospirales;f__Ruminococcaceae;g__Ruminococcus;s__Ruminococcus_unclassified	0	0	0	0	0	0	161	0	0	0	0	0	0	0	0	0	0	0	0	0
d__Bacteria;p__Firmicutes;c__Bacilli;o__Lactobacillales;f__Streptococcaceae;g__Streptococcus;s__uncultured_Streptococcus_sp.	0	0	0	0	0	0	0	0	0	0	0	0	0	0	0	0	26	0	0	0
d__Bacteria;p__Firmicutes;c__Clostridia;o__Monoglobales;f__Monoglobaceae;g__Monoglobus;s__Monoglobus_unclassified	0	0	0	0	0	0	0	0	0	0	0	0	0	0	0	0	0	0	0	0
d__Bacteria;p__Firmicutes;c__Clostridia;o__Lachnospirales;f__Lachnospiraceae;g__Lachnospira;s__Lachnospira_unclassified	0	0	0	0	0	0	0	0	0	0	159	0	0	0	0	0	0	0	0	0
d__Bacteria;p__Firmicutes;c__Clostridia;o__Clostridia_UCG-014;f__Clostridia_UCG-014_unclassified;g__Clostridia_UCG-014_unclassified;s__Clostridia_UCG-014_unclassified	0	0	0	0	0	0	0	0	0	0	0	0	0	43	0	0	0	0	0	0
d__Bacteria;p__Firmicutes;c__Clostridia;o__Lachnospirales;f__Lachnospiraceae;g__Fusicatenibacter;s__Fusicatenibacter_unclassified	24	0	40	0	0	0	0	0	0	25	0	0	0	0	0	0	0	0	0	0
d__Bacteria;p__Firmicutes;c__Clostridia;o__Lachnospirales;f__Lachnospiraceae;g__Lachnoclostridium;s__Lachnoclostridium_unclassified	0	0	0	0	0	0	0	0	0	0	0	0	0	0	0	0	0	0	0	0
d__Bacteria;p__Proteobacteria;c__Gammaproteobacteria;o__Pseudomonadales;f__Pseudomonadaceae;g__Pseudomonas;s__Pseudomonas_sp.	0	0	0	0	0	0	15	0	0	0	0	7	0	22	0	0	0	0	0	0
d__Bacteria;p__Firmicutes;c__Clostridia;o__Oscillospirales;f__Ruminococcaceae;g__Faecalibacterium;s__Faecalibacterium_unclassified	0	0	0	0	0	0	0	0	0	0	0	0	0	0	0	0	0	0	0	0
d__Bacteria;p__Proteobacteria;c__Gammaproteobacteria;o__Enterobacterales;f__Enterobacteriaceae;g__Klebsiella;s__Klebsiella_sp._OTU_DN13-s4	0	0	0	0	0	0	0	0	0	0	0	0	0	0	0	158	0	0	0	0
d__Bacteria;p__Bacteroidota;c__Bacteroidia;o__Bacteroidales;f__Bacteroidaceae;g__Bacteroidaceae_unclassified;s__Bacteroidaceae_unclassified	0	0	0	0	0	0	0	0	0	0	0	0	0	0	0	0	0	0	0	0
d__Bacteria;p__Bacteroidota;c__Bacteroidia;o__Bacteroidales;f__Bacteroidaceae;g__Bacteroides;s__Bacteroides_sp._ES-27	0	0	0	0	0	0	0	0	0	0	0	0	0	0	0	0	0	0	0	0
d__Bacteria;p__Firmicutes;c__Clostridia;o__Lachnospirales;f__Lachnospiraceae;g__Ruminococcus]_gnavus_group;s__Ruminococcus]_gnavus_group_unclassified	0	0	0	0	0	0	0	0	0	0	35	0	0	0	0	0	0	0	0	0
d__Bacteria;p__Firmicutes;c__Clostridia;o__Lachnospirales;f__Lachnospiraceae;g__Ruminococcus]_torques_group;s__Ruminococcus]_torques_group_unclassified	0	0	20	0	0	46	0	0	0	0	15	12	0	0	0	0	0	0	0	0
d__Bacteria;p__Firmicutes;c__Clostridia;o__Lachnospirales;f__Lachnospiraceae;g__Ruminococcus]_torques_group;s__Ruminococcus]_torques_group_unclassified	0	0	0	0	0	0	0	0	0	0	0	0	0	0	0	0	0	0	0	39
d__Bacteria;p__Bacteroidota;c__Bacteroidia;o__Bacteroidales;f__Bacteroidaceae;g__Bacteroides;s__Bacteroides_unclassified	0	0	0	0	0	0	0	0	0	0	0	0	0	0	0	0	0	0	0	0
d__Bacteria;p__Firmicutes;c__Clostridia;o__Oscillospirales;f__Oscillospiraceae;g__Oscillibacter;s__Oscillibacter_unclassified	0	0	13	0	0	0	0	0	5	0	0	0	10	0	0	7	0	0	0	0
d__Bacteria;p__Bacteroidota;c__Bacteroidia;o__Bacteroidales;f__Muribaculaceae;g__Muribaculaceae_unclassified;s__Muribaculaceae_unclassified	0	0	0	0	0	10	0	4	0	0	0	3	3	6	0	0	0	12	15	21
d__Bacteria;p__Firmicutes;c__Clostridia;o__Clostridiales;f__Lachnospiraceae;g__Lachnospiraceae_unclassified;s__Lachnospiraceae_unclassified	0	0	0	0	0	27	0	0	0	0	0	0	0	0	0	0	0	0	0	0
d__Bacteria;p__Firmicutes;c__Clostridia;o__Lachnospirales;f__Lachnospiraceae;g__Lachnospiraceae_NK4A136_group;s__Lachnospiraceae_NK4A136_group_unclassified	0	0	0	0	22	0	0	0	0	0	16	0	0	0	0	0	0	0	39	0
d__Bacteria;p__Firmicutes;c__Clostridia;o__Peptostreptococcales-Tissierellales;f__Family_XI;g__Parvimonas;s__Parvimonas_unclassified	0	0	0	0	0	15	0	0	0	0	0	0	23	0	0	0	0	0	0	33
d__Bacteria;p__Proteobacteria;c__Gammaproteobacteria;o__Burkholderiales;f__Sutterellaceae;g__Sutterella;s__Sutterella_unclassified	0	0	0	148	0	0	5	0	0	0	0	0	0	0	0	0	0	0	0	0
d__Bacteria;p__Proteobacteria;c__Gammaproteobacteria;o__Gammaproteobacteria_unclassified;f__Gammaproteobacteria_unclassified;g__Gammaproteobacteria_unclassified;s__Gammaproteobacteria_unclassified	0	0	0	0	0	0	0	0	0	0	0	0	0	0	0	0	0	0	154	0
d__Bacteria;p__Proteobacteria;c__Gammaproteobacteria;o__Enterobacterales;f__Enterobacteriaceae;g__Klebsiella;s__Klebsiella_sp._enrichment_culture_clone_SRC_DSB6	0	0	0	0	0	0	0	0	0	0	0	0	0	0	0	0	0	0	154	0
d__Bacteria;p__Firmicutes;c__Clostridia;o__Oscillospirales;f__Ruminococcaceae;g__Subdoligranulum;s__Subdoligranulum_unclassified	0	0	0	0	0	0	0	0	0	0	0	0	0	0	0	0	0	0	0	96
d__Bacteria;p__Firmicutes;c__Clostridia;o__Oscillospirales;f__Ruminococcaceae;g__Faecalibacterium;s__Faecalibacterium_unclassified	0	0	0	0	0	0	0	0	0	0	0	0	0	0	0	0	0	0	0	0
d__Bacteria;p__Firmicutes;c__Clostridia;o__Clostridiales;f__Lachnospiraceae;g__Lachnospiraceae_unclassified;s__Lachnospiraceae_unclassified	0	0	0	5	0	0	0	0	0	0	8	0	0	0	0	3	0	19	0	3
d__Bacteria;p__Bacteroidota;c__Bacteroidia;o__Bacteroidales;f__Marinifilaceae;g__Odoribacter;s__Odoribacter_unclassified	0	7	6	2	5	9	4	6	6	0	3	3	0	3	10	6	2	0	0	10
d__Bacteria;p__Firmicutes;c__Clostridia;o__Lachnospirales;f__Lachnospiraceae;g__Roseburia;s__Roseburia_unclassified	0	0	0	0	0	0	0	0	0	0	0	0	0	0	0	0	0	0	0	0
d__Bacteria;p__Actinobacteriota;c__Actinobacteria;o__Actinomycetales;f__Actinomycetaceae;g__Actinomyces;s__Actinomyces_unclassified	76	39	0	0	0	0	0	38	0	0	0	0	0	0	0	0	0	0	0	0
d__Bacteria;p__Firmicutes;c__Clostridia;o__Clostridiales;f__Lachnospiraceae;g__Lachnospiraceae_unclassified;s__Lachnospiraceae_unclassified	0	0	4	0	16	0	7	9	7	9	0	6	0	0	0	0	0	0	0	0
d__Bacteria;p__Firmicutes;c__Clostridia;o__Clostridiales;f__Eubacteriaceae;g__Eubacterium;s__uncultured_Eubacterium_sp.	0	0	0	0	0	0	0	0	0	0	0	0	0	0	0	0	0	0	0	0
d__Bacteria;p__Firmicutes;c__Clostridia;o__Oscillospirales;f__Eubacterium]_coprostanoligenes_group;g__Eubacterium]_coprostanoligenes_group_unclassified;s__Eubacterium]_coprostanoligenes_group_unclassified	13	0	0	0	0	0	0	0	0	0	0	0	0	0	0	0	0	16	0	0
d__Bacteria;p__Firmicutes;c__Clostridia;o__Oscillospirales;f__Ruminococcaceae;g__Faecalibacterium;s__Faecalibacterium_unclassified	0	0	0	0	0	0	0	0	0	0	0	0	151	0	0	0	0	0	0	0
d__Bacteria;p__Firmicutes;c__Clostridia;o__Clostridiales;f__Lachnospiraceae;g__Lachnospiraceae_unclassified;s__Lachnospiraceae_unclassified	0	0	0	0	0	0	0	0	0	0	0	0	0	0	0	0	0	0	0	0
d__Bacteria;p__Fusobacteriota;c__Fusobacteriia;o__Fusobacteriales;f__Fusobacteriaceae;g__Fusobacterium;s__Fusobacterium_unclassified	0	0	0	0	0	0	0	0	0	0	0	0	0	0	0	0	0	0	0	0
d__Bacteria;p__Firmicutes;c__Bacilli;o__Lactobacillales;f__Streptococcaceae;g__Streptococcus;s__Streptococcus_sp._HGH0055	0	0	0	0	0	0	0	0	0	0	0	0	0	0	0	0	111	0	0	0
d__Bacteria;p__Proteobacteria;c__Gammaproteobacteria;o__Enterobacterales;f__Enterobacteriaceae;g__Escherichia-Shigella;s__Escherichia-Shigella_unclassified	0	0	0	0	0	0	0	0	34	0	0	0	0	0	0	0	0	0	115	0
d__Bacteria;p__Firmicutes;c__Clostridia;o__Clostridiales;f__Clostridiaceae;g__Clostridium;s__uncultured_Clostridium_sp.	0	9	13	0	0	0	0	2	0	4	0	0	0	3	59	0	5	0	0	2
d__Bacteria;p__Bacteroidota;c__Bacteroidia;o__Bacteroidales;f__Bacteroidaceae;g__Bacteroides;s__Bacteroides_unclassified	0	0	0	0	0	0	0	0	0	0	0	0	0	0	0	0	0	0	0	0
d__Bacteria;p__Firmicutes;c__Clostridia;o__Oscillospirales;f__Ruminococcaceae;g__Faecalibacterium;s__Faecalibacterium_unclassified	0	0	0	0	0	0	0	0	0	0	0	0	0	0	0	0	0	0	0	0
d__Bacteria;p__Firmicutes;c__Clostridia;o__Oscillospirales;f__Ruminococcaceae;g__Faecalibacterium;s__Faecalibacterium_unclassified	0	0	0	0	0	0	0	0	136	13	0	0	0	0	0	0	0	0	0	0
d__Bacteria;p__Bacteroidota;c__Bacteroidia;o__Bacteroidales;f__Rikenellaceae;g__Alistipes;s__uncultured_Alistipes_sp.	0	0	8	4	2	9	0	5	8	7	0	5	4	6	0	9	0	0	3	2
d__Bacteria;p__Proteobacteria;c__Gammaproteobacteria;o__Burkholderiales;f__Burkholderiaceae;g__Lautropia;s__Lautropia_unclassified	19	0	0	0	0	0	0	22	0	0	0	0	0	0	27	0	0	0	0	0
d__Bacteria;p__Firmicutes;c__Clostridia;o__Lachnospirales;f__Lachnospiraceae;g__Lachnoclostridium;s__Lachnoclostridium_unclassified	0	0	0	0	0	85	0	0	0	0	0	0	0	0	0	0	0	0	0	0
d__Bacteria;p__Proteobacteria;c__Gammaproteobacteria;o__Enterobacterales;f__Pasteurellaceae;g__Haemophilus;s__Haemophilus_unclassified	0	0	0	0	35	0	0	0	0	0	0	0	0	0	0	0	0	0	0	0
d__Bacteria;p__Proteobacteria;c__Gammaproteobacteria;o__Enterobacterales;f__Enterobacteriaceae;g__Raoultella;s__Raoultella_terrigena	0	0	0	0	0	0	0	62	0	0	0	0	0	0	0	0	0	0	0	0
d__Bacteria;p__Bacteroidota;c__Bacteroidia;o__Bacteroidales;f__Prevotellaceae;g__Prevotella_9;s__Prevotella_9_unclassified	0	0	10	6	6	11	0	9	9	8	0	0	0	0	0	0	3	0	3	5
d__Bacteria;p__Actinobacteriota;c__Actinobacteria;o__Bifidobacteriales;f__Bifidobacteriaceae;g__Alloscardovia;s__Alloscardovia_unclassified	0	0	0	0	0	0	0	0	0	0	0	0	0	0	0	0	0	0	0	0
d__Bacteria;p__Fusobacteriota;c__Fusobacteriia;o__Fusobacteriales;f__Leptotrichiaceae;g__Leptotrichia;s__Leptotrichia_unclassified	0	0	0	0	0	0	0	0	0	0	0	0	0	0	0	0	0	11	12	0
d__Bacteria;p__Bacteroidota;c__Bacteroidia;o__Bacteroidales;f__Prevotellaceae;g__Prevotellaceae_unclassified;s__Prevotellaceae_unclassified	0	0	0	0	0	0	0	0	0	0	0	0	24	0	0	0	0	0	0	44
d__Bacteria;p__Firmicutes;c__Clostridia;o__Lachnospirales;f__Lachnospiraceae;g__Agathobacter;s__Agathobacter_unclassified	0	13	0	0	0	0	0	0	0	0	0	0	0	0	0	0	0	0	0	46
d__Bacteria;p__Bacteroidota;c__Bacteroidia;o__Bacteroidales;f__Bacteroidaceae;g__Bacteroides;s__uncultured_Bacteroides_sp.	0	0	0	0	0	2	0	0	0	0	0	0	0	0	0	0	0	4	0	6
d__Bacteria;p__Firmicutes;c__Clostridia;o__Clostridiales;f__Lachnospiraceae;g__Dorea;s__Candidatus_Dorea_massiliensis	0	0	0	0	8	0	0	0	0	0	0	0	6	0	24	0	6	39	7	9
d__Bacteria;p__Proteobacteria;c__Gammaproteobacteria;o__Burkholderiales;f__Sutterellaceae;g__Parasutterella;s__Parasutterella_unclassified	0	0	0	0	0	0	0	0	0	0	0	23	23	0	12	0	22	0	0	0
d__Bacteria;p__Firmicutes;c__Clostridia;o__Lachnospirales;f__Lachnospiraceae;g__Lachnoclostridium;s__Lachnoclostridium_unclassified	0	0	0	0	0	53	0	0	0	0	0	0	0	0	0	0	0	0	0	0
d__Bacteria;p__Firmicutes;c__Clostridia;o__Lachnospirales;f__Lachnospiraceae;g__Eubacterium]_fissicatena_group;s__Eubacterium]_fissicatena_group_unclassified	0	0	0	0	0	0	0	0	0	10	10	0	8	0	0	0	0	0	0	8
d__Bacteria;p__Actinobacteriota;c__Actinobacteria;o__Actinomycetales;f__Actinomycetaceae;g__Actinomyces;s__Actinomyces_unclassified	0	0	0	0	0	0	0	0	0	0	0	0	0	0	0	0	0	0	0	0
d__Bacteria;p__Actinobacteriota;c__Actinobacteria;o__Actinomycetales;f__Actinomycetaceae;g__Actinomyces;s__Actinomyces_unclassified	0	0	0	0	0	0	0	0	0	0	0	0	16	20	0	0	0	0	0	0
d__Bacteria;p__Firmicutes;c__Negativicutes;o__Veillonellales-Selenomonadales;f__Veillonellaceae;g__Veillonella;s__Veillonella_unclassified	0	0	0	0	0	0	0	0	0	0	0	0	0	0	0	145	0	0	0	0
d__Bacteria;p__Firmicutes;c__Clostridia;o__Lachnospirales;f__Lachnospiraceae;g__Roseburia;s__Roseburia_unclassified	0	0	0	0	0	0	0	0	0	0	0	0	0	0	0	0	0	0	0	0
d__Bacteria;p__Bacteroidota;c__Bacteroidia;o__Bacteroidales;f__Rs-E47_termite_group;g__Rs-E47_termite_group_unclassified;s__Rs-E47_termite_group_unclassified	3	4	5	0	0	0	0	0	4	5	4	0	4	0	4	0	5	0	0	4
d__Bacteria;p__Firmicutes;c__Firmicutes_unclassified;o__Firmicutes_unclassified;f__Firmicutes_unclassified;g__Firmicutes_unclassified;s__Firmicutes_unclassified	13	7	0	0	0	0	0	22	0	10	3	0	0	0	12	0	4	0	0	5
d__Bacteria;p__Proteobacteria;c__Gammaproteobacteria;o__Enterobacterales;f__Enterobacteriaceae;g__Citrobacter;s__Citrobacter_amalonaticus	0	0	0	0	0	0	0	0	0	0	0	0	0	0	0	0	0	0	53	0
d__Bacteria;p__Bacteroidota;c__Bacteroidia;o__Bacteroidales;f__Prevotellaceae;g__Prevotella_9;s__Prevotella_9_unclassified	0	0	0	0	0	0	0	0	0	0	0	0	0	0	0	0	0	0	0	98
d__Bacteria;p__Bacteroidota;c__Bacteroidia;o__Bacteroidales;f__Prevotellaceae;g__Prevotella_9;s__Prevotella_9_unclassified	0	0	0	0	0	0	0	0	0	0	0	0	0	0	0	0	0	0	0	0
d__Bacteria;p__Firmicutes;c__Bacilli;o__Lactobacillales;f__Enterococcaceae;g__Enterococcus;s__Enterococcus_avium	0	0	0	0	0	0	0	0	0	0	0	0	0	0	0	0	0	0	143	0
d__Bacteria;p__Firmicutes;c__Clostridia;o__Oscillospirales;f__Ruminococcaceae;g__Faecalibacterium;s__Faecalibacterium_unclassified	0	0	0	0	0	0	0	0	0	0	0	0	0	0	0	0	0	0	0	0
d__Bacteria;p__Bacteroidota;c__Bacteroidia;o__Bacteroidales;f__Prevotellaceae;g__Paraprevotella;s__Paraprevotella_unclassified	4	4	3	7	4	4	0	3	7	0	6	5	5	4	5	10	9	0	0	0
d__Bacteria;p__Actinobacteriota;c__Coriobacteriia;o__Coriobacteriales;f__Atopobiaceae;g__Atopobium;s__Atopobium_unclassified	0	0	0	0	0	0	0	0	0	0	4	0	0	12	0	5	0	8	0	13
d__Bacteria;p__Firmicutes;c__Clostridia;o__Clostridia_unclassified;f__Clostridia_unclassified;g__Clostridia_unclassified;s__Clostridia_unclassified	0	0	0	0	0	0	0	0	0	0	0	0	0	0	0	0	0	61	0	0
d__Bacteria;p__Bacteroidota;c__Bacteroidia;o__Bacteroidales;f__Muribaculaceae;g__Muribaculaceae_unclassified;s__Muribaculaceae_unclassified	10	9	0	0	17	15	0	0	0	0	0	6	3	6	7	0	0	7	0	8
d__Bacteria;p__Firmicutes;c__Clostridia;o__Clostridia_UCG-014;f__Clostridia_UCG-014_unclassified;g__Clostridia_UCG-014_unclassified;s__Clostridia_UCG-014_unclassified	0	0	0	0	0	0	9	0	0	0	0	0	0	0	0	0	0	0	0	0
d__Bacteria;p__Firmicutes;c__Clostridia;o__Clostridiales;f__Lachnospiraceae;g__Lachnospiraceae_unclassified;s__Lachnospiraceae_unclassified	0	0	0	0	0	0	0	0	0	110	0	0	0	0	0	0	32	0	0	0
d__Bacteria;p__Firmicutes;c__Clostridia;o__Lachnospirales;f__Lachnospiraceae;g__Coprococcus;s__Coprococcus_unclassified	0	0	0	0	0	0	0	0	0	0	0	0	0	0	0	0	0	0	0	0
d__Bacteria;p__Desulfobacterota;c__Desulfovibrionia;o__Desulfovibrionales;f__Desulfovibrionaceae;g__Desulfovibrionaceae_unclassified;s__Desulfovibrionaceae_unclassified	0	35	0	0	0	0	0	35	0	0	0	0	0	0	0	0	0	0	0	0
d__Bacteria;p__Firmicutes;c__Bacilli;o__Staphylococcales;f__Gemellaceae;g__Gemella;s__Gemella_unclassified	0	0	0	0	0	0	4	0	0	0	0	0	0	13	0	0	0	11	10	15
d__Bacteria;p__Firmicutes;c__Clostridia;o__Lachnospirales;f__Lachnospiraceae;g__Roseburia;s__Roseburia_unclassified	0	0	0	0	0	0	0	0	0	0	0	0	0	0	0	0	0	0	0	0
d__Bacteria;p__Firmicutes;c__Clostridia;o__Lachnospirales;f__Lachnospiraceae;g__Dorea;s__Dorea_unclassified	0	0	0	0	0	0	0	0	0	0	0	0	0	0	0	0	0	0	0	0
d__Bacteria;p__Firmicutes;c__Clostridia;o__Oscillospirales;f__Oscillospiraceae;g__Flavonifractor;s__Flavonifractor_unclassified	0	0	114	0	0	0	0	0	0	0	0	0	0	0	0	0	0	0	0	0
d__Bacteria;p__Firmicutes;c__Bacilli;o__Lactobacillales;f__Streptococcaceae;g__Streptococcus;s__uncultured_Streptococcus_sp.	0	0	0	0	0	0	0	0	0	0	0	0	0	0	0	0	0	0	0	57
d__Bacteria;p__Proteobacteria;c__Gammaproteobacteria;o__Enterobacterales;f__Pasteurellaceae;g__Haemophilus;s__Haemophilus_unclassified	0	0	0	4	0	0	0	48	0	0	0	0	0	0	0	0	0	0	0	8
d__Bacteria;p__Bacteroidota;c__Bacteroidia;o__Bacteroidales;f__Marinifilaceae;g__Butyricimonas;s__Butyricimonas_unclassified	0	0	15	0	0	0	0	0	0	33	0	6	0	0	0	0	0	0	0	0
d__Bacteria;p__Firmicutes;c__Clostridia;o__Oscillospirales;f__Butyricicoccaceae;g__Butyricicoccaceae_unclassified;s__Butyricicoccaceae_unclassified	0	0	0	0	0	0	0	0	0	27	0	0	87	4	0	7	0	0	0	0
d__Bacteria;p__Firmicutes;c__Negativicutes;o__Veillonellales-Selenomonadales;f__Veillonellaceae;g__Megasphaera;s__Megasphaera_unclassified	0	0	0	0	0	0	0	0	0	0	0	0	0	0	0	0	0	0	0	0
d__Bacteria;p__Actinobacteriota;c__Coriobacteriia;o__Coriobacteriales;f__Eggerthellaceae;g__Senegalimassilia;s__Senegalimassilia_unclassified	0	0	0	0	0	0	0	0	0	140	0	0	0	0	0	0	0	0	0	0
d__Bacteria;p__Firmicutes;c__Bacilli;o__Lactobacillales;f__Lactobacillaceae;g__Leuconostoc;s__Leuconostoc_unclassified	0	3	0	0	0	3	0	0	5	2	0	6	8	7	9	11	7	0	5	3
d__Bacteria;p__Firmicutes;c__Clostridia;o__Lachnospirales;f__Lachnospiraceae;g__Eubacterium]_xylanophilum_group;s__Eubacterium]_xylanophilum_group_unclassified	0	0	0	0	11	0	0	6	0	0	0	7	0	0	8	13	0	0	10	0
d__Bacteria;p__Firmicutes;c__Clostridia;o__Clostridiales;f__Lachnospiraceae;g__Lachnospiraceae_unclassified;s__Lachnospiraceae_unclassified	0	30	0	0	0	0	0	49	0	0	0	0	0	0	0	0	13	0	0	0
d__Bacteria;p__Bacteroidota;c__Bacteroidia;o__Bacteroidales;f__Tannerellaceae;g__Parabacteroides;s__Parabacteroides_unclassified	0	0	0	0	0	0	0	0	0	0	0	0	0	0	0	0	0	0	0	0
d__Bacteria;p__Firmicutes;c__Firmicutes_unclassified;o__Firmicutes_unclassified;f__Firmicutes_unclassified;g__Firmicutes_unclassified;s__Firmicutes_unclassified	0	0	0	0	0	0	0	0	0	0	0	0	0	0	0	0	0	0	0	0
d__Bacteria;p__Proteobacteria;c__Alphaproteobacteria;o__Caulobacterales;f__Caulobacteraceae;g__Caulobacteraceae_unclassified;s__Caulobacteraceae_unclassified	0	0	0	0	0	0	0	0	0	0	6	5	7	9	7	0	5	0	0	0
d__Bacteria;p__Bacteroidota;c__Bacteroidia;o__Bacteroidales;f__Tannerellaceae;g__Parabacteroides;s__Parabacteroides_unclassified	0	0	0	0	0	0	0	0	0	0	0	0	0	0	0	0	0	0	0	0
d__Bacteria;p__Desulfobacterota;c__Desulfovibrionia;o__Desulfovibrionales;f__Desulfovibrionaceae;g__Desulfovibrio;s__Desulfovibrio_unclassified	137	0	0	0	0	0	0	0	0	0	0	0	0	0	0	0	0	0	0	0
d__Bacteria;p__Bacteroidota;c__Bacteroidia;o__Bacteroidales;f__Rikenellaceae;g__Alistipes;s__Alistipes_shahii	11	0	0	0	0	0	0	0	0	0	0	0	0	0	0	0	0	0	0	0
d__Bacteria;p__Bacteroidota;c__Bacteroidia;o__Bacteroidales;f__Tannerellaceae;g__Parabacteroides;s__Parabacteroides_unclassified	0	0	0	0	0	0	0	0	0	0	0	0	0	0	0	0	0	0	0	43
d__Bacteria;p__Firmicutes;c__Clostridia;o__Oscillospirales;f__Ruminococcaceae;g__Faecalibacterium;s__Faecalibacterium_unclassified	0	0	0	0	0	0	0	0	0	0	0	0	0	0	0	0	0	0	0	0
d__Bacteria;p__Firmicutes;c__Clostridia;o__Lachnospirales;f__Lachnospiraceae;g__Lachnospiraceae_UCG-004;s__Lachnospiraceae_UCG-004_unclassified	0	0	0	0	0	0	0	0	0	0	0	0	0	135	0	0	0	0	0	0
d__Bacteria;p__Firmicutes;c__Clostridia;o__Lachnospirales;f__Lachnospiraceae;g__Lachnospiraceae_UCG-003;s__Lachnospiraceae_UCG-003_unclassified	0	0	0	0	0	0	0	0	0	0	0	0	0	0	0	0	0	0	0	0
d__Bacteria;p__Firmicutes;c__Clostridia;o__Lachnospirales;f__Lachnospiraceae;g__Agathobacter;s__Agathobacter_unclassified	0	0	0	0	0	0	0	0	0	0	0	0	37	0	0	0	0	0	0	0
d__Bacteria;p__Firmicutes;c__Clostridia;o__Lachnospirales;f__Lachnospiraceae;g__Agathobacter;s__Agathobacter_unclassified	0	0	5	0	0	0	0	0	17	0	0	0	0	0	0	0	0	0	0	21
d__Bacteria;p__Firmicutes;c__Clostridia;o__Oscillospirales;f__Oscillospiraceae;g__Flavonifractor;s__Flavonifractor_unclassified	0	0	0	0	0	0	0	0	0	0	0	0	0	0	0	0	0	0	0	0
d__Bacteria;p__Fusobacteriota;c__Fusobacteriia;o__Fusobacteriales;f__Fusobacteriaceae;g__Fusobacterium;s__Fusobacterium_unclassified	0	0	0	0	0	0	0	0	0	0	0	0	0	0	0	0	0	0	0	0
d__Bacteria;p__Firmicutes;c__Bacilli;o__Erysipelotrichales;f__Erysipelotrichaceae;g__Dubosiella;s__Dubosiella_unclassified	0	0	15	12	12	9	0	12	15	10	0	7	0	0	0	0	0	0	0	0
d__Bacteria;p__Firmicutes;c__Clostridia;o__Lachnospirales;f__Lachnospiraceae;g__Lachnospiraceae_UCG-004;s__Lachnospiraceae_UCG-004_unclassified	0	0	0	0	0	0	0	0	0	0	0	0	0	0	0	0	0	0	0	0
d__Bacteria;p__Firmicutes;c__Bacilli;o__Lactobacillales;f__Lactobacillaceae;g__Weissella;s__Weissella_unclassified	0	0	29	0	20	25	0	21	0	37	0	0	0	0	0	0	0	0	0	0
d__Bacteria;p__Firmicutes;c__Clostridia;o__Lachnospirales;f__Lachnospiraceae;g__Coprococcus;s__Coprococcus_unclassified	0	0	0	0	0	0	0	0	0	0	0	0	0	0	0	0	0	0	0	0
d__Bacteria;p__Firmicutes;c__Bacilli;o__Lactobacillales;f__Streptococcaceae;g__Streptococcus;s__uncultured_Streptococcus_sp.	0	0	0	10	0	0	0	0	0	6	11	0	14	13	0	12	17	0	0	0
d__Bacteria;p__Firmicutes;c__Clostridia;o__Oscillospirales;f__Oscillospiraceae;g__Colidextribacter;s__Colidextribacter_unclassified	8	0	0	0	0	0	0	0	0	0	0	0	0	0	0	0	0	0	0	0
d__Bacteria;p__Firmicutes;c__Bacilli;o__Bacillales;f__Bacillaceae;g__Bacillus;s__Bacillus_cereus	0	3	0	0	0	0	15	0	0	0	0	0	0	18	0	0	0	0	0	0
d__Bacteria;p__Firmicutes;c__Clostridia;o__Lachnospirales;f__Lachnospiraceae;g__Ruminococcus]_gnavus_group;s__Ruminococcus]_gnavus_group_unclassified	0	0	0	0	0	0	0	0	0	0	0	0	0	0	0	0	0	131	0	0
d__Bacteria;p__Firmicutes;c__Clostridia;o__Oscillospirales;f__Ruminococcaceae;g__Subdoligranulum;s__Subdoligranulum_unclassified	0	0	0	0	0	0	0	0	0	0	0	0	71	0	34	0	0	0	0	0
d__Bacteria;p__Myxococcota;c__Myxococcia;o__Myxococcales;f__Anaeromyxobacteraceae;g__Anaeromyxobacter;s__Anaeromyxobacter_unclassified	5	0	0	0	0	0	0	0	0	0	11	23	14	21	13	15	0	0	0	0
d__Bacteria;p__Firmicutes;c__Clostridia;o__Clostridiales;f__Clostridiales_unclassified;g__Clostridiales_unclassified;s__Clostridiales_unclassified	0	0	0	0	8	0	0	0	0	0	12	0	0	0	0	0	0	0	0	0
d__Bacteria;p__Firmicutes;c__Bacilli;o__Staphylococcales;f__Gemellaceae;g__Gemella;s__Gemella_unclassified	0	5	0	0	0	0	0	0	0	0	0	0	0	0	0	0	0	0	0	0
d__Bacteria;p__Bacteroidota;c__Bacteroidia;o__Bacteroidales;f__Prevotellaceae;g__Prevotella;s__uncultured_Prevotella_sp.	0	0	0	0	0	0	0	0	130	0	0	0	0	0	0	0	0	0	0	0
d__Bacteria;p__Desulfobacterota;c__Desulfovibrionia;o__Desulfovibrionales;f__Desulfovibrionaceae;g__Bilophila;s__Bilophila_unclassified	0	4	3	4	0	0	3	0	7	4	0	0	0	4	0	0	0	3	0	4
d__Bacteria;p__Proteobacteria;c__Gammaproteobacteria;o__Burkholderiales;f__Neisseriaceae;g__Neisseria;s__Neisseria_unclassified	0	0	0	0	0	0	0	0	0	0	0	0	0	0	0	0	0	37	51	41
d__Bacteria;p__Firmicutes;c__Clostridia;o__Clostridiales;f__Oscillospiraceae;g__Oscillibacter;s__Oscillibacter_sp.	0	0	8	0	11	10	5	6	7	0	0	0	0	0	0	0	0	10	5	5
d__Bacteria;p__Bacteroidota;c__Bacteroidia;o__Bacteroidales;f__Muribaculaceae;g__Muribaculum;s__Muribaculum_sp.	0	4	0	0	0	8	10	5	0	0	0	0	0	0	6	6	11	4	0	10
d__Bacteria;p__Proteobacteria;c__Gammaproteobacteria;o__Enterobacterales;f__Pasteurellaceae;g__Haemophilus;s__Haemophilus_unclassified	0	0	0	0	0	0	0	0	0	0	0	0	0	0	0	0	19	0	0	0
d__Bacteria;p__Firmicutes;c__Clostridia;o__Clostridiales;f__Ruminococcaceae;g__Ruminococcus;s__Ruminococcus_sp._Marseille-P3120	0	0	0	0	0	0	0	0	0	0	0	0	0	0	0	0	0	0	0	0
d__Bacteria;p__Proteobacteria;c__Gammaproteobacteria;o__Enterobacterales;f__Erwiniaceae;g__Pantoea;s__Pantoea_sp._Sc1	0	0	0	0	0	0	20	3	0	0	0	0	0	13	0	0	0	0	0	0
d__Bacteria;p__Firmicutes;c__Clostridia;o__Oscillospirales;f__Ruminococcaceae;g__Faecalibacterium;s__Faecalibacterium_unclassified	0	0	0	0	0	0	0	0	0	0	0	0	0	0	0	0	0	0	0	0
d__Bacteria;p__Firmicutes;c__Clostridia;o__Clostridiales;f__Lachnospiraceae;g__Lachnospiraceae_unclassified;s__Lachnospiraceae_unclassified	0	0	0	0	0	0	0	0	0	0	0	0	0	0	0	0	0	0	0	0
d__Bacteria;p__Firmicutes;c__Clostridia;o__Oscillospirales;f__Ruminococcaceae;g__Faecalibacterium;s__Faecalibacterium_unclassified	0	0	0	0	0	0	0	0	0	0	0	0	0	0	0	0	0	0	0	0
d__Bacteria;p__Firmicutes;c__Negativicutes;o__Veillonellales-Selenomonadales;f__Selenomonadaceae;g__Megamonas;s__Megamonas_unclassified	0	0	0	0	0	0	0	0	0	0	0	0	0	0	0	0	0	0	0	0
d__Bacteria;p__Firmicutes;c__Clostridia;o__Oscillospirales;f__Butyricicoccaceae;g__UCG-009;s__UCG-009_unclassified	4	7	0	0	0	4	0	0	0	0	0	3	6	7	6	4	8	2	0	2
d__Bacteria;p__Firmicutes;c__Clostridia;o__Peptostreptococcales-Tissierellales;f__Peptostreptococcaceae;g__Romboutsia;s__Romboutsia_unclassified	0	0	0	0	0	0	0	25	0	0	0	0	0	0	0	0	0	102	0	0
d__Bacteria;p__Firmicutes;c__Clostridia;o__Lachnospirales;f__Lachnospiraceae;g__Eubacterium]_ruminantium_group;s__Eubacterium]_ruminantium_group_unclassified	0	0	0	0	0	0	0	0	0	0	0	0	40	0	0	0	0	0	0	0
d__Bacteria;p__Firmicutes;c__Clostridia;o__Lachnospirales;f__Lachnospiraceae;g__Fusicatenibacter;s__Fusicatenibacter_unclassified	24	0	0	0	0	0	0	0	0	0	0	0	0	38	0	0	0	0	0	0
d__Bacteria;p__Bacteroidota;c__Bacteroidia;o__Bacteroidales;f__Rikenellaceae;g__Alistipes;s__Alistipes_unclassified	0	0	0	0	0	0	0	0	0	0	0	0	0	0	0	0	0	0	0	0
d__Bacteria;p__Firmicutes;c__Clostridia;o__Lachnospirales;f__Lachnospiraceae;g__Eubacterium]_eligens_group;s__Eubacterium]_eligens_group_unclassified	0	0	0	0	0	0	0	0	127	0	0	0	0	0	0	0	0	0	0	0
d__Bacteria;p__Firmicutes;c__Clostridia;o__Oscillospirales;f__Ruminococcaceae;g__Faecalibacterium;s__Faecalibacterium_unclassified	0	0	0	0	0	0	0	0	0	127	0	0	0	0	0	0	0	0	0	0
d__Bacteria;p__Firmicutes;c__Clostridia;o__Lachnospirales;f__Lachnospiraceae;g__Coprococcus;s__Coprococcus_unclassified	0	0	0	0	0	0	0	0	0	0	0	0	0	0	0	0	0	0	0	0
d__Bacteria;p__Firmicutes;c__Firmicutes_unclassified;o__Firmicutes_unclassified;f__Firmicutes_unclassified;g__Firmicutes_unclassified;s__Firmicutes_unclassified	12	6	6	6	7	0	8	0	0	0	5	0	0	0	11	0	0	0	0	0
d__Bacteria;p__Bacteroidota;c__Bacteroidia;o__Bacteroidales;f__Rikenellaceae;g__Alistipes;s__Alistipes_unclassified	3	0	9	4	8	0	0	10	0	9	0	4	7	7	8	5	0	5	0	6
d__Bacteria;p__Firmicutes;c__Clostridia;o__Lachnospirales;f__Lachnospiraceae;g__Agathobacter;s__Agathobacter_unclassified	0	0	0	0	0	0	0	0	0	0	0	0	0	0	0	0	0	0	0	23
d__Bacteria;p__Bacteroidota;c__Bacteroidia;o__Bacteroidales;f__Tannerellaceae;g__Parabacteroides;s__Parabacteroides_unclassified	0	0	0	0	0	0	0	0	0	0	0	0	0	0	0	0	0	0	0	0
d__Bacteria;p__Firmicutes;c__Clostridia;o__Lachnospirales;f__Lachnospiraceae;g__Blautia;s__Blautia_unclassified	0	0	0	0	0	0	0	0	0	0	0	0	0	0	0	0	0	0	0	0
d__Bacteria;p__Bacteroidota;c__Bacteroidia;o__Bacteroidales;f__Muribaculaceae;g__Muribaculum;s__Muribaculum_sp.	112	0	0	0	0	0	0	0	0	0	0	0	0	0	0	0	0	0	0	0
d__Bacteria;p__Bacteroidota;c__Bacteroidia;o__Bacteroidales;f__Prevotellaceae;g__Prevotella_9;s__Prevotella_9_unclassified	0	0	0	0	0	0	0	0	0	0	0	0	0	0	0	0	0	0	0	0
d__Bacteria;p__Firmicutes;c__Clostridia;o__Clostridiales;f__Lachnospiraceae;g__Lachnospiraceae_unclassified;s__Lachnospiraceae_unclassified	0	0	0	26	26	39	14	21	0	0	0	0	0	0	0	0	0	0	0	0
d__Bacteria;p__Firmicutes;c__Clostridia;o__Oscillospirales;f__Ruminococcaceae;g__Faecalibacterium;s__Faecalibacterium_unclassified	0	47	0	52	0	0	0	27	0	0	0	0	0	0	0	0	0	0	0	0
d__Bacteria;p__Firmicutes;c__Clostridia;o__Peptostreptococcales-Tissierellales;f__Anaerovoracaceae;g__Family_XIII_AD3011_group;s__Family_XIII_AD3011_group_unclassified	14	20	7	0	0	0	0	0	0	0	0	0	16	0	0	0	0	0	0	0
d__Bacteria;p__Firmicutes;c__Clostridia;o__Oscillospirales;f__Ruminococcaceae;g__Faecalibacterium;s__Faecalibacterium_unclassified	0	0	0	0	0	0	0	0	0	0	0	0	0	0	0	0	0	0	0	0
d__Bacteria;p__Firmicutes;c__Clostridia;o__Clostridiales;f__Lachnospiraceae;g__Lachnospiraceae_unclassified;s__Lachnospiraceae_unclassified	0	0	0	0	0	0	16	6	0	0	6	0	0	0	5	0	0	0	0	0
d__Bacteria;p__Firmicutes;c__Clostridia;o__Lachnospirales;f__Lachnospiraceae;g__Eubacterium]_ventriosum_group;s__Eubacterium]_ventriosum_group_unclassified	9	0	0	0	11	0	12	0	0	0	0	0	0	0	27	0	0	0	0	0
d__Bacteria;p__Firmicutes;c__Clostridia;o__Oscillospirales;f__Ruminococcaceae;g__CAG-352;s__CAG-352_unclassified	0	0	0	0	0	0	0	0	0	0	0	0	0	0	0	0	0	26	27	16
d__Bacteria;p__Proteobacteria;c__Gammaproteobacteria;o__Enterobacterales;f__Enterobacteriaceae;g__Klebsiella;s__uncultured_Klebsiella_sp.	0	0	0	0	0	0	0	0	0	0	0	0	0	0	0	80	0	0	44	0
d__Bacteria;p__Bacteroidota;c__Bacteroidia;o__Bacteroidales;f__Prevotellaceae;g__Prevotella_9;s__Prevotella_9_unclassified	0	0	0	0	0	0	0	0	0	0	0	0	0	0	0	0	0	0	0	90
d__Bacteria;p__Firmicutes;c__Firmicutes_unclassified;o__Firmicutes_unclassified;f__Firmicutes_unclassified;g__Firmicutes_unclassified;s__Firmicutes_unclassified	0	80	0	0	0	0	0	27	0	0	0	0	0	3	0	0	5	0	2	4
d__Bacteria;p__Firmicutes;c__Firmicutes_unclassified;o__Firmicutes_unclassified;f__Firmicutes_unclassified;g__Firmicutes_unclassified;s__Firmicutes_unclassified	0	0	0	0	0	0	0	0	0	0	0	0	0	0	123	0	0	0	0	0
d__Bacteria;p__Firmicutes;c__Clostridia;o__Lachnospirales;f__Lachnospiraceae;g__Ruminococcus]_gnavus_group;s__Ruminococcus]_gnavus_group_unclassified	0	0	0	0	0	0	0	0	0	0	0	0	0	0	0	0	0	0	0	0
d__Bacteria;p__Firmicutes;c__Negativicutes;o__Veillonellales-Selenomonadales;f__Veillonellaceae;g__Veillonella;s__Veillonella_unclassified	0	0	0	0	0	0	0	0	0	0	0	0	0	0	0	0	0	0	0	0
d__Bacteria;p__Firmicutes;c__Clostridia;o__Oscillospirales;f__Oscillospiraceae;g__Oscillibacter;s__Oscillibacter_unclassified	0	0	0	0	0	0	0	0	0	0	0	0	0	0	0	0	0	0	0	0
d__Bacteria;p__Proteobacteria;c__Gammaproteobacteria;o__Xanthomonadales;f__Xanthomonadaceae;g__Stenotrophomonas;s__Stenotrophomonas_maltophilia	0	0	0	0	0	0	16	0	0	0	0	0	0	30	0	0	0	0	0	0
d__Bacteria;p__Bacteroidota;c__Bacteroidia;o__Bacteroidales;f__Prevotellaceae;g__Prevotella;s__Prevotella_unclassified	0	0	0	0	0	0	0	0	0	0	0	0	0	0	0	0	0	0	0	53
d__Bacteria;p__Firmicutes;c__Firmicutes_unclassified;o__Firmicutes_unclassified;f__Firmicutes_unclassified;g__Firmicutes_unclassified;s__Firmicutes_unclassified	0	0	0	0	0	0	0	0	0	0	0	0	0	0	0	0	0	0	0	0
d__Bacteria;p__Bacteroidota;c__Bacteroidia;o__Bacteroidales;f__Muribaculaceae;g__Muribaculaceae_unclassified;s__Muribaculaceae_unclassified	0	0	0	0	0	0	0	0	0	0	0	0	0	0	0	0	0	0	0	0
d__Bacteria;p__Bacteroidota;c__Bacteroidia;o__Bacteroidales;f__Bacteroidaceae;g__Bacteroides;s__Bacteroides_ovatus	0	0	0	0	0	0	0	0	0	0	0	0	0	0	0	0	0	0	0	0
d__Bacteria;p__Cyanobacteria;c__Cyanobacteriia;o__Chloroplast;f__Chloroplast_unclassified;g__Chloroplast_unclassified;s__Chloroplast_unclassified	0	0	0	0	0	0	0	0	0	0	0	0	0	0	0	0	0	0	0	0
d__Bacteria;p__Firmicutes;c__Clostridia;o__Clostridiales;f__Lachnospiraceae;g__Lachnospiraceae_unclassified;s__Lachnospiraceae_unclassified	0	0	0	0	0	0	0	0	0	0	0	0	0	0	0	0	0	0	0	0
d__Bacteria;p__Firmicutes;c__Clostridia;o__Clostridiales;f__Lachnospiraceae;g__Lachnospiraceae_unclassified;s__Lachnospiraceae_unclassified	0	0	0	0	0	0	0	0	0	0	0	0	0	0	0	0	0	0	0	0
d__Bacteria;p__Firmicutes;c__Clostridia;o__Peptostreptococcales-Tissierellales;f__Peptostreptococcaceae;g__Romboutsia;s__Romboutsia_unclassified	0	0	0	0	0	0	0	0	0	0	0	0	0	0	0	0	0	121	0	0
d__Bacteria;p__Firmicutes;c__Clostridia;o__Clostridiales;f__Lachnospiraceae;g__Lachnospiraceae_unclassified;s__Lachnospiraceae_unclassified	0	0	0	0	0	8	0	0	0	0	0	0	0	0	0	0	0	0	0	0
d__Bacteria;p__Firmicutes;c__Clostridia;o__Oscillospirales;f__Ruminococcaceae;g__Ruminococcus;s__Ruminococcus_unclassified	0	0	0	0	0	3	0	0	0	0	0	0	7	0	0	0	0	0	0	0
d__Bacteria;p__Firmicutes;c__Bacilli;o__Lactobacillales;f__Aerococcaceae;g__Abiotrophia;s__Abiotrophia_defectiva	0	0	0	4	5	0	5	0	0	0	0	0	0	0	0	0	0	9	0	13
d__Bacteria;p__Proteobacteria;c__Gammaproteobacteria;o__Enterobacterales;f__Enterobacteriaceae;g__Klebsiella;s__uncultured_Klebsiella_sp.	0	0	0	0	0	0	0	0	0	0	0	0	0	0	0	0	0	0	120	0
d__Bacteria;p__Bacteroidota;c__Bacteroidia;o__Bacteroidales;f__Prevotellaceae;g__Prevotella_9;s__Prevotella_9_unclassified	0	0	0	0	0	0	0	0	0	0	0	0	0	0	0	0	0	0	0	83
d__Bacteria;p__Firmicutes;c__Clostridia;o__Clostridiales;f__Lachnospiraceae;g__Lachnospiraceae_unclassified;s__Lachnospiraceae_unclassified	0	0	40	0	0	0	0	0	0	5	0	0	0	0	0	0	0	0	0	15
d__Bacteria;p__Proteobacteria;c__Gammaproteobacteria;o__Pseudomonadales;f__Moraxellaceae;g__Psychrobacter;s__Psychrobacter_sp._163B7_12AMannit	0	0	0	0	0	0	0	0	0	0	0	0	0	0	0	0	0	0	0	0
d__Bacteria;p__Fusobacteriota;c__Fusobacteriia;o__Fusobacteriales;f__Fusobacteriaceae;g__Fusobacterium;s__Fusobacterium_unclassified	0	0	0	0	0	0	0	0	0	0	0	0	0	0	0	0	0	0	0	0
d__Bacteria;p__Bacteroidota;c__Bacteroidia;o__Bacteroidales;f__Bacteroidaceae;g__Bacteroides;s__uncultured_Bacteroides_sp.	0	0	0	0	0	0	0	0	0	0	0	0	0	0	0	0	0	0	0	0
d__Bacteria;p__Actinobacteriota;c__Actinobacteria;o__Actinomycetales;f__Actinomycetaceae;g__Actinomyces;s__Actinomyces_unclassified	0	0	0	0	0	0	0	0	0	0	0	0	0	0	0	0	0	0	0	0
d__Bacteria;p__Firmicutes;c__Clostridia;o__Oscillospirales;f__Oscillospiraceae;g__Intestinimonas;s__Intestinimonas_unclassified	6	0	0	0	0	0	0	0	0	11	0	0	0	0	11	0	0	0	0	0
d__Bacteria;p__Firmicutes;c__Clostridia;o__Clostridiales;f__Lachnospiraceae;g__Lachnospiraceae_unclassified;s__Lachnospiraceae_unclassified	0	0	0	0	0	0	9	13	0	0	0	0	0	8	0	0	0	12	13	15
d__Bacteria;p__Bacteroidota;c__Bacteroidia;o__Bacteroidales;f__Prevotellaceae;g__Prevotella_9;s__Prevotella_9_unclassified	0	0	0	0	0	0	0	0	0	0	0	0	0	0	0	0	0	0	0	13
d__Bacteria;p__Firmicutes;c__Clostridia;o__Oscillospirales;f__Ruminococcaceae;g__Negativibacillus;s__Negativibacillus_unclassified	0	0	0	0	0	0	0	0	0	0	0	0	119	0	0	0	0	0	0	0
d__Bacteria;p__Firmicutes;c__Bacilli;o__Erysipelotrichales;f__Erysipelotrichaceae;g__Holdemanella;s__Holdemanella_unclassified	0	0	0	0	0	0	0	0	0	0	0	0	119	0	0	0	0	0	0	0
d__Bacteria;p__Firmicutes;c__Clostridia;o__Oscillospirales;f__Butyricicoccaceae;g__Butyricicoccus;s__Butyricicoccus_unclassified	0	0	0	0	0	0	0	0	0	0	0	0	0	0	0	0	0	0	0	0
d__Bacteria;p__Firmicutes;c__Clostridia;o__Clostridiales;f__Clostridiaceae;g__Clostridium;s__Clostridium_sp._Culture-1	0	0	0	0	0	0	0	0	0	0	0	0	0	0	0	0	0	0	0	0
d__Bacteria;p__Firmicutes;c__Clostridia;o__Lachnospirales;f__Lachnospiraceae;g__Lachnospiraceae_UCG-010;s__Lachnospiraceae_UCG-010_unclassified	0	0	0	0	0	0	0	0	0	0	0	0	0	0	0	0	0	0	0	0
d__Bacteria;p__Firmicutes;c__Clostridia;o__Oscillospirales;f__Ruminococcaceae;g__Faecalibacterium;s__Faecalibacterium_unclassified	0	55	0	0	0	0	0	31	0	0	0	0	0	0	0	0	0	0	0	0
d__Bacteria;p__Firmicutes;c__Clostridia;o__Lachnospirales;f__Lachnospiraceae;g__Coprococcus;s__Coprococcus_unclassified	0	35	0	0	0	0	0	84	0	0	0	0	0	0	0	0	0	0	0	0
d__Bacteria;p__Bacteroidota;c__Bacteroidia;o__Bacteroidales;f__Tannerellaceae;g__Parabacteroides;s__Parabacteroides_gordonii	0	0	0	0	0	0	0	0	0	0	0	92	0	0	0	0	0	0	0	0
d__Bacteria;p__Actinobacteriota;c__Actinobacteria;o__Pseudonocardiales;f__Pseudonocardiaceae;g__Prauserella;s__Prauserella_unclassified	0	0	0	0	0	0	0	0	0	0	0	0	0	0	0	0	0	0	0	0
d__Bacteria;p__Chloroflexi;c__KD4-96;o__KD4-96_unclassified;f__KD4-96_unclassified;g__KD4-96_unclassified;s__KD4-96_unclassified	0	0	0	15	19	10	0	0	0	0	0	15	0	0	0	9	0	0	0	9
d__Bacteria;p__Firmicutes;c__Clostridia;o__Clostridiales;f__Ruminococcaceae;g__Ruminococcaceae_unclassified;s__Ruminococcaceae_unclassified	2	0	7	0	0	0	7	0	0	0	0	0	0	0	0	2	5	0	0	0
d__Bacteria;p__Firmicutes;c__Clostridia;o__Lachnospirales;f__Lachnospiraceae;g__Agathobacter;s__Agathobacter_unclassified	0	0	0	0	0	0	0	0	0	0	0	0	0	0	0	0	0	0	0	0
d__Bacteria;p__Fusobacteriota;c__Fusobacteriia;o__Fusobacteriales;f__Fusobacteriaceae;g__Fusobacterium;s__Fusobacterium_unclassified	0	0	0	0	0	0	0	0	0	0	0	0	0	0	0	0	0	0	0	0
d__Bacteria;p__Actinobacteriota;c__Coriobacteriia;o__Coriobacteriales;f__Eggerthellaceae;g__Gordonibacter;s__Gordonibacter_unclassified	0	7	0	0	6	0	0	2	0	8	2	0	0	0	8	0	0	3	2	16
d__Bacteria;p__Firmicutes;c__Bacilli;o__Lactobacillales;f__Streptococcaceae;g__Streptococcus;s__Streptococcus_acidominimus	5	10	0	0	0	5	0	0	0	6	0	4	3	4	3	6	12	0	0	2
d__Bacteria;p__Proteobacteria;c__Gammaproteobacteria;o__Enterobacterales;f__Enterobacteriaceae;g__Escherichia-Shigella;s__Escherichia-Shigella_unclassified	0	0	0	0	0	0	0	0	26	0	0	0	0	0	0	0	0	0	91	0
d__Bacteria;p__Bacteroidota;c__Bacteroidia;o__Bacteroidales;f__Prevotellaceae;g__Prevotella;s__Prevotella_unclassified	0	0	0	0	0	0	0	0	0	0	0	0	0	0	0	0	0	0	0	48
d__Bacteria;p__Bacteroidota;c__Bacteroidia;o__Bacteroidales;f__Barnesiellaceae;g__Barnesiella;s__Barnesiella_unclassified	0	0	0	0	0	0	0	0	0	0	0	0	0	0	117	0	0	0	0	0
d__Bacteria;p__Firmicutes;c__Clostridia;o__Peptostreptococcales-Tissierellales;f__Peptostreptococcaceae;g__Peptoclostridium;s__Peptoclostridium_unclassified	0	0	0	0	0	0	0	0	0	0	0	0	0	0	0	0	0	0	0	0
d__Bacteria;p__Proteobacteria;c__Gammaproteobacteria;o__Burkholderiales;f__Sutterellaceae;g__Parasutterella;s__Parasutterella_unclassified	0	0	0	0	0	0	0	0	0	0	27	0	0	26	15	22	0	0	0	0
d__Bacteria;p__Proteobacteria;c__Gammaproteobacteria;o__Burkholderiales;f__Sutterellaceae;g__Sutterella;s__Sutterella_unclassified	0	0	0	0	0	0	0	0	0	0	0	0	0	0	0	0	0	0	0	0
d__Bacteria;p__Firmicutes;c__Negativicutes;o__Veillonellales-Selenomonadales;f__Veillonellaceae;g__Megasphaera;s__Megasphaera_unclassified	0	0	0	0	0	0	0	0	0	0	0	0	0	0	0	0	0	19	24	22
d__Bacteria;p__Bacteroidota;c__Bacteroidia;o__Bacteroidales;f__Prevotellaceae;g__Prevotella;s__Prevotella_unclassified	0	0	0	0	0	0	0	0	0	0	0	0	0	0	0	0	0	0	3	50
d__Bacteria;p__Firmicutes;c__Clostridia;o__Lachnospirales;f__Lachnospiraceae;g__Coprococcus;s__Coprococcus_unclassified	0	0	0	0	0	0	0	0	0	0	0	0	116	0	0	0	0	0	0	0
d__Bacteria;p__Firmicutes;c__Clostridia;o__Lachnospirales;f__Lachnospiraceae;g__Lachnospiraceae_NK4A136_group;s__Lachnospiraceae_NK4A136_group_unclassified	0	0	0	0	0	0	0	0	0	9	0	0	0	0	0	0	0	0	0	0
d__Bacteria;p__Firmicutes;c__Clostridia;o__Lachnospirales;f__Lachnospiraceae;g__Roseburia;s__Roseburia_unclassified	0	0	0	0	0	0	0	0	0	0	0	0	0	0	0	0	0	0	0	0
d__Bacteria;p__Bacteroidota;c__Bacteroidia;o__Bacteroidales;f__Rikenellaceae;g__Alistipes;s__Alistipes_unclassified	0	0	0	0	0	0	0	0	0	0	0	0	0	0	0	0	0	0	0	0
d__Bacteria;p__Firmicutes;c__Firmicutes_unclassified;o__Firmicutes_unclassified;f__Firmicutes_unclassified;g__Firmicutes_unclassified;s__Firmicutes_unclassified	0	0	0	0	0	0	0	0	0	0	0	0	0	0	0	0	0	0	0	0
d__Bacteria;p__Proteobacteria;c__Gammaproteobacteria;o__Steroidobacterales;f__Steroidobacteraceae;g__Steroidobacteraceae_unclassified;s__Steroidobacteraceae_unclassified	0	0	0	0	0	0	0	0	0	0	7	7	0	0	7	7	0	2	5	5
d__Bacteria;p__Firmicutes;c__Clostridia;o__Lachnospirales;f__Lachnospiraceae;g__Agathobacter;s__Agathobacter_unclassified	0	0	0	0	16	0	0	18	34	0	0	0	0	0	0	0	0	0	0	0
d__Bacteria;p__Fusobacteriota;c__Fusobacteriia;o__Fusobacteriales;f__Fusobacteriaceae;g__Fusobacterium;s__Fusobacterium_unclassified	0	0	0	0	0	0	0	0	0	0	0	115	0	0	0	0	0	0	0	0
d__Bacteria;p__Firmicutes;c__Clostridia;o__Clostridia_UCG-014;f__Clostridia_UCG-014_unclassified;g__Clostridia_UCG-014_unclassified;s__Clostridia_UCG-014_unclassified	0	13	0	15	15	12	0	0	9	10	0	0	0	9	0	13	0	0	0	0
d__Bacteria;p__Bacteroidota;c__Bacteroidia;o__Bacteroidales;f__Bacteroidaceae;g__Bacteroides;s__Bacteroides_unclassified	0	0	0	0	0	0	0	0	0	0	0	0	0	0	0	115	0	0	0	0
d__Bacteria;p__Proteobacteria;c__Gammaproteobacteria;o__Enterobacterales;f__Enterobacteriaceae;g__Escherichia-Shigella;s__Escherichia-Shigella_unclassified	0	0	0	0	0	0	0	0	0	0	0	0	0	0	0	0	0	0	0	0
d__Bacteria;p__Firmicutes;c__Firmicutes_unclassified;o__Firmicutes_unclassified;f__Firmicutes_unclassified;g__Firmicutes_unclassified;s__Firmicutes_unclassified	0	0	0	0	0	0	0	0	0	0	0	0	0	0	0	0	0	0	0	0
d__Bacteria;p__Firmicutes;c__Clostridia;o__Lachnospirales;f__Lachnospiraceae;g__Lachnospiraceae_UCG-004;s__Lachnospiraceae_UCG-004_unclassified	0	0	0	0	0	0	0	0	0	0	0	0	0	0	0	0	0	0	0	0
d__Bacteria;p__Firmicutes;c__Clostridia;o__Lachnospirales;f__Lachnospiraceae;g__Dorea;s__Dorea_unclassified	0	0	0	0	0	115	0	0	0	0	0	0	0	0	0	0	0	0	0	0
d__Bacteria;p__Firmicutes;c__Clostridia;o__Lachnospirales;f__Lachnospiraceae;g__Lachnospiraceae_UCG-010;s__Lachnospiraceae_UCG-010_unclassified	0	0	0	0	0	0	0	0	0	0	0	0	0	0	0	0	0	0	0	0
d__Bacteria;p__Bacteroidota;c__Bacteroidia;o__Bacteroidales;f__Bacteroidaceae;g__Bacteroides;s__Bacteroides_salyersiae	0	0	0	0	0	0	0	0	0	0	0	0	0	0	0	0	0	0	0	0
d__Bacteria;p__Firmicutes;c__Negativicutes;o__Veillonellales-Selenomonadales;f__Veillonellaceae;g__Dialister;s__Dialister_unclassified	0	0	0	0	0	34	0	0	0	0	0	0	0	0	0	0	0	0	0	0
d__Bacteria;p__Firmicutes;c__Clostridia;o__Peptostreptococcales-Tissierellales;f__Family_XI;g__Finegoldia;s__Finegoldia_unclassified	0	0	0	0	7	0	0	0	0	0	0	5	2	0	0	9	0	21	8	0
d__Bacteria;p__Actinobacteriota;c__Actinobacteria;o__Micrococcales;f__Micrococcaceae;g__Rothia;s__Rothia_unclassified	0	0	0	0	0	0	0	0	0	0	0	0	0	4	0	0	29	6	0	18
d__Bacteria;p__Firmicutes;c__Clostridia;o__Clostridiales;f__Clostridiales_unclassified;g__Clostridiales_unclassified;s__Clostridiales_unclassified	58	4	0	0	0	0	3	0	0	6	0	0	3	0	0	0	0	0	0	0
d__Bacteria;p__Firmicutes;c__Clostridia;o__Lachnospirales;f__Lachnospiraceae;g__Lachnoclostridium;s__Lachnoclostridium_unclassified	0	0	0	0	59	0	0	0	0	0	0	0	0	0	55	0	0	0	0	0
d__Bacteria;p__Firmicutes;c__Clostridia;o__Oscillospirales;f__Oscillospiraceae;g__UCG-002;s__UCG-002_unclassified	0	0	0	0	0	0	0	0	0	0	0	0	0	0	0	0	114	0	0	0
d__Bacteria;p__Firmicutes;c__Clostridia;o__Lachnospirales;f__Lachnospiraceae;g__Lachnospiraceae_UCG-010;s__Lachnospiraceae_UCG-010_unclassified	0	0	0	0	0	0	0	23	0	0	0	0	0	0	0	0	5	0	0	0
d__Bacteria;p__Fusobacteriota;c__Fusobacteriia;o__Fusobacteriales;f__Fusobacteriaceae;g__Fusobacterium;s__Fusobacterium_unclassified	0	0	0	0	0	0	0	0	0	0	0	0	0	0	0	0	0	0	0	0
d__Bacteria;p__Firmicutes;c__Clostridia;o__Clostridia_UCG-014;f__Clostridia_UCG-014_unclassified;g__Clostridia_UCG-014_unclassified;s__Clostridia_UCG-014_unclassified	0	60	0	0	0	0	0	54	0	0	0	0	0	0	0	0	0	0	0	0
d__Bacteria;p__Proteobacteria;c__Gammaproteobacteria;o__Enterobacterales;f__Enterobacteriaceae;g__Escherichia-Shigella;s__Escherichia-Shigella_unclassified	0	0	0	0	0	0	0	0	114	0	0	0	0	0	0	0	0	0	0	0
d__Bacteria;p__Firmicutes;c__Erysipelotrichia;o__Erysipelotrichales;f__Erysipelotrichaceae;g__Erysipelatoclostridium;s__Erysipelatoclostridium_sp._SNUG30386	0	0	0	0	0	0	0	0	0	0	113	0	0	0	0	0	0	0	0	0
d__Bacteria;p__Bacteroidota;c__Bacteroidia;o__Bacteroidales;f__Bacteroidaceae;g__Bacteroides;s__Bacteroides_sp._HGA0250	0	0	0	0	0	0	0	0	0	0	0	0	0	0	0	0	0	113	0	0
d__Bacteria;p__Proteobacteria;c__Gammaproteobacteria;o__Enterobacterales;f__Enterobacteriaceae;g__Escherichia-Shigella;s__Escherichia-Shigella_unclassified	0	0	0	0	0	0	0	0	0	0	0	0	113	0	0	0	0	0	0	0
d__Bacteria;p__Firmicutes;c__Clostridia;o__Oscillospirales;f__Oscillospiraceae;g__Intestinimonas;s__Intestinimonas_unclassified	0	0	0	0	0	0	0	0	0	0	0	0	33	0	0	0	13	0	0	0
d__Bacteria;p__Firmicutes;c__Clostridia;o__Clostridiales;f__Clostridiales_unclassified;g__Clostridiales_unclassified;s__Clostridiales_unclassified	8	0	12	0	0	0	0	3	0	18	0	0	4	0	14	0	3	0	0	0
d__Bacteria;p__Firmicutes;c__Negativicutes;o__Veillonellales-Selenomonadales;f__Selenomonadaceae;g__Megamonas;s__Megamonas_unclassified	0	0	0	0	0	0	0	0	0	0	0	0	0	0	0	0	0	0	0	0
d__Bacteria;p__Bacteroidota;c__Bacteroidia;o__Bacteroidales;f__Prevotellaceae;g__Prevotella_9;s__Prevotella_9_unclassified	0	0	0	113	0	0	0	0	0	0	0	0	0	0	0	0	0	0	0	0
d__Bacteria;p__Bacteroidota;c__Bacteroidia;o__Bacteroidales;f__Prevotellaceae;g__Alloprevotella;s__Alloprevotella_unclassified	0	0	0	113	0	0	0	0	0	0	0	0	0	0	0	0	0	0	0	0
d__Bacteria;p__Bacteroidota;c__Bacteroidia;o__Bacteroidales;f__Bacteroidaceae;g__Bacteroides;s__Bacteroides_unclassified	0	0	0	0	0	0	0	0	0	0	112	0	0	0	0	0	0	0	0	0
d__Bacteria;p__Firmicutes;c__Bacilli;o__Lactobacillales;f__Lactobacillaceae;g__Limosilactobacillus;s__Limosilactobacillus_unclassified	0	0	0	0	5	0	5	6	7	0	0	4	4	13	0	0	0	0	0	3
d__Bacteria;p__Proteobacteria;c__Betaproteobacteria;o__Betaproteobacteria_unclassified;f__Betaproteobacteria_unclassified;g__Betaproteobacteria_unclassified;s__Betaproteobacteria_unclassified	0	0	19	0	0	0	0	0	0	0	0	0	0	0	0	0	0	0	0	0
d__Bacteria;p__Firmicutes;c__Clostridia;o__Clostridia_UCG-014;f__Clostridia_UCG-014_unclassified;g__Clostridia_UCG-014_unclassified;s__Clostridia_UCG-014_unclassified	0	0	0	0	0	0	0	0	0	0	0	0	112	0	0	0	0	0	0	0
d__Bacteria;p__Myxococcota;c__Myxococcia;o__Myxococcales;f__Anaeromyxobacteraceae;g__Anaeromyxobacter;s__Anaeromyxobacter_unclassified	0	0	0	0	0	0	0	0	0	0	0	0	0	0	0	0	7	0	0	0
d__Bacteria;p__Proteobacteria;c__Gammaproteobacteria;o__Enterobacterales;f__Enterobacteriaceae;g__Cronobacter;s__Cronobacter_sakazakii	0	0	0	0	0	0	0	0	0	0	0	0	0	0	0	0	0	0	0	0
d__Bacteria;p__Bacteroidota;c__Bacteroidia;o__Bacteroidales;f__Muribaculaceae;g__Muribaculaceae_unclassified;s__Muribaculaceae_unclassified	0	0	0	0	0	0	0	0	112	0	0	0	0	0	0	0	0	0	0	0
d__Bacteria;p__Firmicutes;c__Clostridia;o__Lachnospirales;f__Lachnospiraceae;g__Eubacterium]_xylanophilum_group;s__Eubacterium]_xylanophilum_group_unclassified	0	0	0	0	0	0	0	0	0	0	13	0	0	0	0	0	0	12	0	0
d__Bacteria;p__Firmicutes;c__Clostridia;o__Oscillospirales;f__Ruminococcaceae;g__Ruminococcaceae_unclassified;s__Ruminococcaceae_unclassified	4	5	0	0	0	3	0	0	0	8	3	0	3	0	0	0	0	0	6	0
d__Bacteria;p__Firmicutes;c__Clostridia;o__Lachnospirales;f__Lachnospiraceae;g__Lachnospiraceae_NK4A136_group;s__Lachnospiraceae_NK4A136_group_unclassified	0	0	0	0	0	0	10	0	0	4	0	0	0	0	0	0	0	12	0	8
d__Bacteria;p__Firmicutes;c__Firmicutes_unclassified;o__Firmicutes_unclassified;f__Firmicutes_unclassified;g__Firmicutes_unclassified;s__Firmicutes_unclassified	0	0	0	0	0	14	0	0	0	0	0	0	0	0	0	0	0	0	0	0
d__Bacteria;p__Actinobacteriota;c__Actinobacteria;o__Actinomycetales;f__Actinomycetaceae;g__Actinomyces;s__Actinomyces_unclassified	0	0	0	0	0	0	0	0	0	0	0	0	0	0	0	0	0	0	0	33
d__Bacteria;p__Bacteroidota;c__Bacteroidia;o__Bacteroidales;f__Muribaculaceae;g__Muribaculum;s__Muribaculum_sp.	0	0	0	0	0	10	0	8	0	0	0	0	12	0	0	0	0	0	0	0
d__Bacteria;p__Firmicutes;c__Clostridia;o__Lachnospirales;f__Lachnospiraceae;g__Lachnospiraceae_NK4A136_group;s__Lachnospiraceae_NK4A136_group_unclassified	0	0	0	0	0	0	0	0	0	0	0	0	0	0	0	0	0	0	0	0
d__Bacteria;p__Firmicutes;c__Bacilli;o__Erysipelotrichales;f__Erysipelatoclostridiaceae;g__Erysipelotrichaceae_UCG-003;s__Erysipelotrichaceae_UCG-003_unclassified	0	0	0	0	0	0	0	0	0	0	0	0	0	0	0	0	0	0	0	0
d__Bacteria;p__Firmicutes;c__Clostridia;o__Lachnospirales;f__Lachnospiraceae;g__Roseburia;s__Roseburia_unclassified	0	0	0	0	0	0	0	0	0	0	0	0	0	0	0	0	0	0	0	0
d__Bacteria;p__Firmicutes;c__Clostridia;o__Lachnospirales;f__Lachnospiraceae;g__Agathobacter;s__Agathobacter_unclassified	0	0	0	0	0	0	0	40	71	0	0	0	0	0	0	0	0	0	0	0
d__Bacteria;p__Firmicutes;c__Clostridia;o__Clostridiales;f__Lachnospiraceae;g__Lachnoclostridium;s__Lachnoclostridium_edouardi	0	0	0	0	0	0	0	0	0	61	0	0	0	0	0	0	0	0	0	0
d__Bacteria;p__Bacteroidota;c__Bacteroidia;o__Bacteroidales;f__Prevotellaceae;g__Alloprevotella;s__Alloprevotella_unclassified	0	2	0	0	0	0	0	0	0	0	6	0	3	3	3	0	0	0	0	0
d__Bacteria;p__Firmicutes;c__Clostridia;o__Lachnospirales;f__Lachnospiraceae;g__Lachnospiraceae_UCG-010;s__Lachnospiraceae_UCG-010_unclassified	0	0	0	0	0	0	0	0	0	0	0	0	0	0	0	0	0	0	0	0
d__Bacteria;p__Bacteroidota;c__Bacteroidia;o__Bacteroidales;f__Tannerellaceae;g__Parabacteroides;s__Parabacteroides_distasonis	0	0	0	0	0	0	0	0	0	0	0	0	0	0	0	0	0	0	0	0
d__Bacteria;p__Firmicutes;c__Clostridia;o__Lachnospirales;f__Lachnospiraceae;g__Tuzzerella;s__Tuzzerella_unclassified	0	0	0	0	0	2	0	0	0	2	7	6	0	6	8	7	10	0	4	3
d__Bacteria;p__Bacteroidota;c__Bacteroidia;o__Bacteroidales;f__Prevotellaceae;g__Prevotellaceae_Ga6A1_group;s__Prevotellaceae_Ga6A1_group_unclassified	8	7	0	3	6	5	0	0	0	0	0	3	0	0	0	3	3	0	0	0
d__Bacteria;p__Bacteroidota;c__Bacteroidia;o__Bacteroidales;f__Bacteroidaceae;g__Bacteroides;s__uncultured_Bacteroides_sp.	0	0	0	0	0	0	0	0	0	0	0	0	0	0	0	0	0	109	0	0
d__Bacteria;p__Firmicutes;c__Clostridia;o__Clostridiales;f__Lachnospiraceae;g__Lachnoclostridium;s__Clostridium]_aldenense	0	0	0	0	0	0	0	0	0	0	0	0	0	0	0	0	0	46	0	0
d__Bacteria;p__Firmicutes;c__Bacilli;o__Lactobacillales;f__Enterococcaceae;g__Enterococcus;s__Enterococcus_avium	0	0	0	0	0	0	0	0	0	0	0	0	0	0	0	0	0	0	0	0
d__Bacteria;p__Firmicutes;c__Clostridia;o__Oscillospirales;f__Ruminococcaceae;g__Faecalibacterium;s__Faecalibacterium_unclassified	0	0	0	0	0	0	0	0	0	0	0	0	0	0	0	0	0	0	0	0
d__Bacteria;p__Cyanobacteria;c__Cyanobacteriia;o__Chloroplast;f__Chloroplast_unclassified;g__Chloroplast_unclassified;s__Chloroplast_unclassified	32	22	0	0	0	0	0	0	0	0	0	0	0	0	0	0	0	0	0	0
d__Bacteria;p__Firmicutes;c__Clostridia;o__Clostridiales;f__Lachnospiraceae;g__Lachnospiraceae_unclassified;s__Lachnospiraceae_unclassified	0	0	0	0	0	0	0	0	0	0	0	0	0	0	0	0	0	0	0	0
d__Bacteria;p__Actinobacteriota;c__Actinobacteria;o__Propionibacteriales;f__Propionibacteriaceae;g__Cutibacterium;s__Cutibacterium_unclassified	10	3	0	0	0	0	0	5	0	0	0	0	2	0	10	0	0	0	0	2
d__Bacteria;p__Bacteroidota;c__Bacteroidia;o__Bacteroidales;f__Muribaculaceae;g__Muribaculaceae_unclassified;s__Muribaculaceae_unclassified	0	0	0	0	0	4	0	0	5	0	0	0	0	0	0	7	0	0	0	17
d__Bacteria;p__Proteobacteria;c__Gammaproteobacteria;o__Burkholderiales;f__Comamonadaceae;g__Azohydromonas;s__Azohydromonas_unclassified	0	0	6	0	0	0	11	0	0	0	0	0	0	20	0	0	0	0	0	0
d__Bacteria;p__Firmicutes;c__Clostridia;o__Lachnospirales;f__Lachnospiraceae;g__Fusicatenibacter;s__Fusicatenibacter_unclassified	0	0	0	0	0	0	0	0	0	0	0	0	0	40	0	0	0	0	0	0
d__Bacteria;p__Proteobacteria;c__Gammaproteobacteria;o__Burkholderiales;f__Sutterellaceae;g__Sutterella;s__Sutterella_unclassified	0	0	0	0	0	0	0	0	0	0	0	0	0	0	0	0	0	0	0	0
d__Bacteria;p__Firmicutes;c__Clostridia;o__Clostridiales;f__Clostridiales_unclassified;g__Clostridiales_unclassified;s__Clostridiales_unclassified	0	6	0	11	8	0	11	6	13	13	0	7	0	8	6	11	0	0	0	0
d__Bacteria;p__Firmicutes;c__Bacilli;o__Lactobacillales;f__Lactobacillaceae;g__Lactobacillus;s__Lactobacillus_coryniformis	0	10	0	0	3	4	0	0	0	10	0	0	0	0	0	0	13	0	0	7
d__Bacteria;p__Firmicutes;c__Clostridia;o__Oscillospirales;f__UCG-010;g__UCG-010_unclassified;s__UCG-010_unclassified	3	0	5	0	3	3	0	5	0	6	0	0	4	5	0	6	3	3	0	0
d__Bacteria;p__Firmicutes;c__Negativicutes;o__Acidaminococcales;f__Acidaminococcaceae;g__Phascolarctobacterium;s__Phascolarctobacterium_succinatutens	0	0	0	0	0	0	0	0	0	0	0	0	0	0	0	0	0	0	0	0
d__Bacteria;p__Bacteroidota;c__Bacteroidia;o__Bacteroidales;f__Prevotellaceae;g__Prevotella_9;s__Prevotella_9_unclassified	0	0	0	0	0	0	0	0	107	0	0	0	0	0	0	0	0	0	0	0
d__Bacteria;p__Bacteroidota;c__Bacteroidia;o__Bacteroidales;f__Rikenellaceae;g__Rikenellaceae_RC9_gut_group;s__Rikenellaceae_RC9_gut_group_unclassified	2	0	3	0	3	0	5	5	0	0	7	3	0	5	6	0	0	4	4	0
d__Bacteria;p__Firmicutes;c__Clostridia;o__Lachnospirales;f__Lachnospiraceae;g__Lachnospiraceae_NK4A136_group;s__Lachnospiraceae_NK4A136_group_unclassified	0	0	0	0	0	0	0	0	0	0	0	0	0	24	0	0	0	0	0	0
d__Bacteria;p__Firmicutes;c__Clostridia;o__Lachnospirales;f__Lachnospiraceae;g__Lachnospira;s__Lachnospira_unclassified	0	0	0	0	0	0	0	0	0	0	0	96	0	0	0	0	0	0	0	0
d__Bacteria;p__Bacteroidota;c__Bacteroidia;o__Bacteroidales;f__Prevotellaceae;g__Prevotella_9;s__Prevotella_9_unclassified	0	0	0	0	0	0	0	0	0	0	0	0	0	0	0	0	0	0	0	0
d__Bacteria;p__Proteobacteria;c__Gammaproteobacteria;o__Pseudomonadales;f__Moraxellaceae;g__Acinetobacter;s__Acinetobacter_sp.	21	0	0	0	0	0	0	0	0	0	0	0	0	0	0	0	0	0	0	0
d__Bacteria;p__Proteobacteria;c__Alphaproteobacteria;o__Sphingomonadales;f__Sphingomonadaceae;g__Sphingomonas;s__Sphingomonas_melonis	0	0	0	0	0	0	0	0	8	0	0	0	0	0	0	0	0	0	0	0
d__Bacteria;p__Fusobacteriota;c__Fusobacteriia;o__Fusobacteriales;f__Fusobacteriaceae;g__Fusobacterium;s__Fusobacterium_unclassified	0	0	0	0	0	0	0	0	0	0	0	0	0	0	0	0	0	0	0	0
d__Bacteria;p__Firmicutes;c__Clostridia;o__Oscillospirales;f__Ruminococcaceae;g__Subdoligranulum;s__Subdoligranulum_unclassified	0	0	0	0	0	0	106	0	0	0	0	0	0	0	0	0	0	0	0	0
d__Bacteria;p__Bacteroidota;c__Bacteroidia;o__Bacteroidales;f__Rikenellaceae;g__Alistipes;s__Alistipes_unclassified	0	40	0	0	0	0	0	0	0	0	0	0	0	0	0	0	0	0	0	0
d__Bacteria;p__Firmicutes;c__Clostridia;o__Clostridia_vadinBB60_group;f__Clostridia_vadinBB60_group_unclassified;g__Clostridia_vadinBB60_group_unclassified;s__Clostridia_vadinBB60_group_unclassified	0	0	0	0	0	0	0	0	0	4	0	2	0	0	0	0	0	2	3	3
d__Bacteria;p__Proteobacteria;c__Gammaproteobacteria;o__Enterobacterales;f__Pasteurellaceae;g__Haemophilus;s__Haemophilus_unclassified	0	0	0	0	0	0	0	0	0	0	0	0	0	0	0	2	0	0	19	0
d__Bacteria;p__Actinobacteriota;c__Actinobacteria;o__Micrococcales;f__Micrococcaceae;g__Rothia;s__Rothia_unclassified	5	4	2	8	0	7	4	7	4	3	0	0	4	0	0	0	0	3	6	0
d__Bacteria;p__Bacteroidota;c__Bacteroidota_unclassified;o__Bacteroidota_unclassified;f__Bacteroidota_unclassified;g__Bacteroidota_unclassified;s__Bacteroidota_unclassified	0	0	0	0	0	0	0	0	12	0	0	0	0	0	0	0	0	0	0	0
d__Bacteria;p__Firmicutes;c__Clostridia;o__Clostridiales;f__Lachnospiraceae;g__Tyzzerella;s__Tyzzerella_sp.	0	5	0	8	0	0	2	0	9	0	0	0	0	0	0	0	0	10	0	6
d__Bacteria;p__Firmicutes;c__Clostridia;o__Clostridiales;f__Lachnospiraceae;g__Lachnospiraceae_unclassified;s__Lachnospiraceae_unclassified	0	0	0	0	0	0	0	0	0	0	0	0	67	0	0	0	0	0	0	0
d__Bacteria;p__Firmicutes;c__Clostridia;o__Lachnospirales;f__Lachnospiraceae;g__Fusicatenibacter;s__Fusicatenibacter_unclassified	0	0	0	0	0	0	0	0	0	0	0	0	0	105	0	0	0	0	0	0
d__Bacteria;p__Firmicutes;c__Clostridia;o__Oscillospirales;f__Oscillospiraceae;g__Colidextribacter;s__Colidextribacter_unclassified	44	0	0	0	0	0	0	0	0	0	0	0	0	0	0	0	0	0	0	0
d__Bacteria;p__Firmicutes;c__Negativicutes;o__Veillonellales-Selenomonadales;f__Selenomonadaceae;g__Selenomonadaceae_unclassified;s__Selenomonadaceae_unclassified	0	0	0	0	0	0	0	0	0	0	0	0	0	0	0	0	0	0	0	0
d__Bacteria;p__Firmicutes;c__Clostridia;o__Lachnospirales;f__Lachnospiraceae;g__Lachnoclostridium;s__Lachnoclostridium_unclassified	0	0	0	0	0	0	0	0	0	0	0	0	0	0	0	0	0	0	0	0
d__Bacteria;p__Firmicutes;c__Clostridia;o__Lachnospirales;f__Lachnospiraceae;g__Dorea;s__Dorea_unclassified	0	0	0	0	0	0	0	0	0	0	0	0	0	0	0	0	0	0	0	0
d__Bacteria;p__Firmicutes;c__Clostridia;o__Oscillospirales;f__Oscillospiraceae;g__UCG-002;s__UCG-002_unclassified	0	0	0	0	0	0	0	0	0	0	0	0	0	0	0	0	0	0	0	0
d__Bacteria;p__Cyanobacteria;c__Cyanobacteriia;o__Cyanobacteriales;f__Coleofasciculaceae;g__Microcoleus_PCC-7113;s__Microcoleus_PCC-7113_unclassified	0	0	0	0	0	0	8	9	0	0	9	9	0	0	7	5	4	0	8	0
d__Bacteria;p__Proteobacteria;c__Gammaproteobacteria;o__Xanthomonadales;f__Rhodanobacteraceae;g__Chujaibacter;s__Chujaibacter_unclassified	0	7	7	8	0	0	0	16	16	9	0	0	0	0	0	0	0	0	6	0
d__Bacteria;p__Cyanobacteria;c__Cyanobacteriia;o__Chloroplast;f__Chloroplast_unclassified;g__Chloroplast_unclassified;s__Chloroplast_unclassified	0	0	0	0	0	0	0	0	0	0	0	0	0	0	0	0	0	0	0	0
d__Bacteria;p__Proteobacteria;c__Gammaproteobacteria;o__Enterobacterales;f__Enterobacteriaceae;g__Klebsiella;s__uncultured_Klebsiella_sp.	0	0	0	0	0	0	0	0	0	0	0	0	69	0	0	0	0	0	0	0
d__Bacteria;p__Firmicutes;c__Clostridia;o__Oscillospirales;f__Oscillospiraceae;g__UCG-003;s__UCG-003_unclassified	0	0	0	0	0	0	0	0	0	0	0	0	0	0	0	0	0	0	0	0
d__Bacteria;p__Firmicutes;c__Clostridia;o__Oscillospirales;f__Oscillospiraceae;g__UCG-002;s__UCG-002_unclassified	0	0	0	0	0	0	0	0	0	0	0	0	0	0	0	0	0	0	0	0
d__Bacteria;p__Firmicutes;c__Clostridia;o__Clostridiales;f__Lachnospiraceae;g__Faecalicatena;s__Faecalicatena_orotica	21	0	0	0	0	0	0	0	0	0	0	0	0	0	0	0	0	0	0	0
d__Bacteria;p__Actinobacteriota;c__Actinobacteria;o__Actinomycetales;f__Actinomycetaceae;g__Actinomyces;s__Actinomyces_unclassified	84	0	0	20	0	0	0	0	0	0	0	0	0	0	0	0	0	0	0	0
d__Bacteria;p__Firmicutes;c__Clostridia;o__Lachnospirales;f__Lachnospiraceae;g__Agathobacter;s__Agathobacter_unclassified	0	0	0	0	0	0	0	0	0	0	0	0	0	0	0	0	0	0	0	0
d__Bacteria;p__Firmicutes;c__Clostridia;o__Lachnospirales;f__Lachnospiraceae;g__Coprococcus;s__Coprococcus_unclassified	0	0	104	0	0	0	0	0	0	0	0	0	0	0	0	0	0	0	0	0
d__Bacteria;p__Proteobacteria;c__Alphaproteobacteria;o__Rhizobiales;f__Rhizobiales_Incertae_Sedis;g__Phreatobacter;s__Phreatobacter_unclassified	0	0	3	0	0	0	0	0	2	0	4	4	3	0	7	7	0	0	3	4
d__Bacteria;p__Firmicutes;c__Clostridia;o__Lachnospirales;f__Lachnospiraceae;g__Lachnoclostridium;s__Lachnoclostridium_unclassified	0	0	0	0	0	41	0	0	0	0	0	0	0	0	0	0	0	0	0	0
d__Bacteria;p__Bacteroidota;c__Bacteroidia;o__Bacteroidales;f__Bacteroidaceae;g__Bacteroides;s__Bacteroides_ovatus	0	0	0	0	0	0	0	0	0	0	0	0	0	0	0	0	0	0	0	0
d__Bacteria;p__Bacteroidota;c__Bacteroidia;o__Bacteroidales;f__Rikenellaceae;g__Alistipes;s__Alistipes_unclassified	0	0	0	0	0	0	0	0	0	0	0	0	0	0	72	0	0	0	0	0
d__Bacteria;p__Proteobacteria;c__Gammaproteobacteria;o__Enterobacterales;f__Enterobacteriaceae;g__Klebsiella;s__Klebsiella_oxytoca	0	0	0	0	0	0	0	0	0	0	0	83	0	0	0	0	0	0	0	0
d__Bacteria;p__Firmicutes;c__Clostridia;o__Clostridiales;f__Lachnospiraceae;g__Lachnoclostridium;s__Lachnoclostridium_edouardi	0	0	0	0	37	0	0	0	0	0	0	0	0	0	0	0	0	0	0	0
d__Bacteria;p__Firmicutes;c__Clostridia;o__Lachnospirales;f__Lachnospiraceae;g__Lachnoclostridium;s__Lachnoclostridium_unclassified	0	0	0	0	0	30	0	0	0	0	0	0	0	0	0	0	0	0	0	0
d__Bacteria;p__Firmicutes;c__Clostridia;o__Lachnospirales;f__Lachnospiraceae;g__Lachnoclostridium;s__Lachnoclostridium_unclassified	0	0	0	0	0	48	0	0	0	0	0	0	0	0	0	0	0	0	0	0
d__Bacteria;p__Actinobacteriota;c__Actinobacteria;o__Micrococcales;f__Brevibacteriaceae;g__Brevibacterium;s__Brevibacterium_unclassified	0	0	0	0	0	0	0	0	0	0	0	0	0	0	0	0	0	0	0	0
d__Bacteria;p__Firmicutes;c__Clostridia;o__Oscillospirales;f__Oscillospiraceae;g__Oscillospiraceae_unclassified;s__Oscillospiraceae_unclassified	0	0	0	9	0	0	0	0	0	0	0	0	0	0	0	0	0	0	0	0
d__Bacteria;p__Bacteroidota;c__Bacteroidia;o__Bacteroidales;f__Tannerellaceae;g__Parabacteroides;s__Parabacteroides_sp.	0	0	0	0	0	0	0	0	0	15	0	0	0	0	0	0	0	25	0	0
d__Bacteria;p__Bacteroidota;c__Bacteroidia;o__Bacteroidales;f__Muribaculaceae;g__Muribaculaceae_unclassified;s__Muribaculaceae_unclassified	0	4	0	0	0	5	0	0	4	0	0	0	0	0	0	3	0	2	0	3
d__Bacteria;p__Bacteroidota;c__Bacteroidia;o__Bacteroidales;f__Rikenellaceae;g__Alistipes;s__Alistipes_unclassified	0	0	0	0	0	0	0	0	0	0	0	0	0	0	0	0	34	0	0	0
d__Bacteria;p__Firmicutes;c__Bacilli;o__Lactobacillales;f__Lactobacillaceae;g__Lactobacillus;s__Lactobacillus_crispatus	0	0	0	0	0	0	0	0	0	0	0	0	0	0	0	0	0	0	0	0
d__Bacteria;p__Firmicutes;c__Clostridia;o__Lachnospirales;f__Lachnospiraceae;g__Lachnospira;s__Lachnospira_unclassified	0	0	0	0	0	0	0	0	0	0	0	0	0	0	0	0	0	0	0	0
d__Bacteria;p__Firmicutes;c__Clostridia;o__Lachnospirales;f__Lachnospiraceae;g__Lachnospira;s__Lachnospira_unclassified	0	0	0	0	0	0	0	0	0	0	0	0	0	0	0	0	0	0	0	0
d__Bacteria;p__Bacteroidota;c__Bacteroidia;o__Bacteroidales;f__Bacteroidaceae;g__Bacteroides;s__Bacteroides_unclassified	0	0	0	0	0	0	0	0	0	102	0	0	0	0	0	0	0	0	0	0
d__Bacteria;p__Firmicutes;c__Negativicutes;o__Acidaminococcales;f__Acidaminococcaceae;g__Phascolarctobacterium;s__Phascolarctobacterium_unclassified	0	0	0	0	0	0	0	0	0	0	16	0	14	27	24	0	11	0	0	0
d__Bacteria;p__Firmicutes;c__Clostridia;o__Clostridiales;f__Clostridiales_unclassified;g__Clostridiales_unclassified;s__Clostridiales_unclassified	0	7	0	0	0	0	0	0	0	0	3	0	0	0	0	0	5	0	0	0
d__Bacteria;p__Proteobacteria;c__Gammaproteobacteria;o__Burkholderiales;f__Sutterellaceae;g__Sutterella;s__Sutterella_unclassified	0	0	7	0	0	0	0	0	0	34	0	0	0	0	0	0	0	0	0	0
d__Bacteria;p__Firmicutes;c__Bacilli;o__Lactobacillales;f__Streptococcaceae;g__Streptococcus;s__uncultured_Streptococcus_sp.	0	0	0	0	0	0	0	0	0	0	0	0	0	0	0	0	24	0	0	37
d__Bacteria;p__Firmicutes;c__Clostridia;o__Lachnospirales;f__Lachnospiraceae;g__Ruminococcus]_torques_group;s__Ruminococcus]_torques_group_unclassified	0	0	0	0	0	0	0	0	0	0	0	0	65	0	0	0	0	0	0	17
d__Bacteria;p__Bacteroidota;c__Bacteroidia;o__Bacteroidales;f__Prevotellaceae;g__Paraprevotella;s__Paraprevotella_unclassified	0	0	0	0	0	0	0	0	0	66	0	0	35	0	0	0	0	0	0	0
d__Bacteria;p__Firmicutes;c__Clostridia;o__Lachnospirales;f__Lachnospiraceae;g__Coprococcus;s__Coprococcus_unclassified	0	0	0	0	0	0	0	0	0	0	0	0	42	0	0	0	0	0	0	0
d__Bacteria;p__Firmicutes;c__Clostridia;o__Lachnospirales;f__Lachnospiraceae;g__Lachnospiraceae_UCG-004;s__Lachnospiraceae_UCG-004_unclassified	0	0	0	0	0	0	0	0	0	0	0	0	0	22	0	0	0	0	0	0
d__Bacteria;p__Bacteroidota;c__Bacteroidia;o__Bacteroidales;f__Tannerellaceae;g__Parabacteroides;s__Parabacteroides_sp._J1502	0	0	0	0	0	0	0	0	0	0	0	0	0	0	75	0	0	0	0	0
d__Bacteria;p__Firmicutes;c__Clostridia;o__Lachnospirales;f__Lachnospiraceae;g__Tuzzerella;s__Tuzzerella_unclassified	0	0	0	0	0	0	0	0	0	0	0	0	0	0	0	0	0	0	0	0
d__Bacteria;p__Firmicutes;c__Firmicutes_unclassified;o__Firmicutes_unclassified;f__Firmicutes_unclassified;g__Firmicutes_unclassified;s__Firmicutes_unclassified	0	0	0	0	0	0	0	0	0	0	0	0	0	0	0	0	0	0	0	0
d__Bacteria;p__Bacteroidota;c__Bacteroidia;o__Bacteroidales;f__Barnesiellaceae;g__Coprobacter;s__Coprobacter_secundus	0	0	7	0	0	0	14	0	0	0	0	0	0	0	0	0	0	0	0	0
d__Bacteria;p__Firmicutes;c__Negativicutes;o__Veillonellales-Selenomonadales;f__Veillonellaceae;g__Dialister;s__Dialister_unclassified	0	0	0	0	0	0	0	0	0	101	0	0	0	0	0	0	0	0	0	0
d__Bacteria;p__Firmicutes;c__Bacilli;o__Erysipelotrichales;f__Erysipelatoclostridiaceae;g__Erysipelatoclostridium;s__Erysipelatoclostridium_unclassified	12	9	4	0	7	0	9	0	0	6	0	0	4	5	3	3	3	0	0	0
d__Bacteria;p__Actinobacteriota;c__Actinobacteria;o__Micrococcales;f__Micrococcaceae;g__Rothia;s__Rothia_unclassified	15	0	0	0	0	0	0	0	0	0	0	0	0	0	0	0	0	0	0	0
d__Bacteria;p__Firmicutes;c__Clostridia;o__Clostridia_UCG-014;f__Clostridia_UCG-014_unclassified;g__Clostridia_UCG-014_unclassified;s__Clostridia_UCG-014_unclassified	0	0	0	0	0	0	0	0	0	0	0	0	70	0	0	0	0	0	0	0
d__Bacteria;p__Firmicutes;c__Clostridia;o__Clostridiales;f__Oscillospiraceae;g__Oscillibacter;s__uncultured_Oscillibacter_sp.	0	0	0	0	0	11	0	0	0	10	0	0	0	0	0	0	0	0	0	15
d__Bacteria;p__Firmicutes;c__Clostridia;o__Clostridiales;f__Lachnospiraceae;g__Lachnospiraceae_unclassified;s__Lachnospiraceae_unclassified	0	0	0	0	33	0	0	17	0	0	0	0	0	0	0	0	0	0	0	0
d__Bacteria;p__Bacteroidota;c__Bacteroidia;o__Bacteroidales;f__Bacteroidaceae;g__Bacteroides;s__Bacteroides_acidifaciens	0	0	0	0	0	0	0	0	0	0	0	0	0	0	0	0	0	0	0	0
d__Bacteria;p__Firmicutes;c__Clostridia;o__Lachnospirales;f__Lachnospiraceae;g__Lachnoclostridium;s__Lachnoclostridium_unclassified	0	0	0	0	0	23	0	0	0	0	0	0	0	0	0	0	0	0	0	0
d__Bacteria;p__Firmicutes;c__Clostridia;o__Clostridiales;f__Lachnospiraceae;g__Lachnoclostridium;s__Lachnoclostridium_sp.	0	7	0	0	0	0	7	0	0	4	0	0	0	10	0	0	0	12	11	0
d__Bacteria;p__Bacteroidota;c__Bacteroidia;o__Bacteroidales;f__Bacteroidaceae;g__Bacteroides;s__Bacteroides_unclassified	0	0	0	0	0	0	0	0	0	72	0	0	0	0	0	0	0	27	0	0
d__Bacteria;p__Firmicutes;c__Clostridia;o__Lachnospirales;f__Lachnospiraceae;g__Lachnospiraceae_UCG-010;s__Lachnospiraceae_UCG-010_unclassified	0	0	0	0	0	0	0	0	0	0	0	0	0	0	0	0	0	0	0	65
d__Bacteria;p__Proteobacteria;c__Gammaproteobacteria;o__Burkholderiales;f__Comamonadaceae;g__Alicycliphilus;s__Alicycliphilus_unclassified	16	0	0	0	0	0	0	16	0	0	0	0	0	0	16	0	0	0	0	0
d__Bacteria;p__Firmicutes;c__Clostridia;o__Lachnospirales;f__Lachnospiraceae;g__Agathobacter;s__Agathobacter_unclassified	0	0	0	0	0	0	0	0	52	0	0	0	0	0	0	0	0	0	0	0
d__Bacteria;p__Firmicutes;c__Clostridia;o__Clostridiales;f__Clostridiaceae;g__Clostridium_sensu_stricto_1;s__Clostridium_sensu_stricto_1_unclassified	0	0	0	0	0	0	15	0	0	0	0	0	0	0	0	0	0	18	0	25
d__Bacteria;p__Firmicutes;c__Bacilli;o__Lactobacillales;f__Enterococcaceae;g__Enterococcus;s__Enterococcus_unclassified	0	0	0	0	0	0	0	0	0	0	0	0	0	0	0	0	0	0	98	0
d__Bacteria;p__Firmicutes;c__Bacilli;o__Lactobacillales;f__Streptococcaceae;g__Streptococcus;s__uncultured_Streptococcus_sp.	0	0	0	0	0	0	0	0	0	0	0	0	0	0	0	0	0	0	0	35
d__Bacteria;p__Firmicutes;c__Negativicutes;o__Veillonellales-Selenomonadales;f__Veillonellaceae;g__Veillonella;s__Veillonella_unclassified	0	0	0	0	0	0	0	0	0	0	0	0	0	0	0	0	0	0	0	0
d__Bacteria;p__Firmicutes;c__Clostridia;o__Lachnospirales;f__Lachnospiraceae;g__Ruminococcus]_gnavus_group;s__Ruminococcus]_gnavus_group_unclassified	0	0	0	0	0	0	0	0	0	0	0	0	0	0	0	0	0	0	0	0
d__Bacteria;p__Firmicutes;c__Clostridia;o__Monoglobales;f__Monoglobaceae;g__Monoglobus;s__Monoglobus_unclassified	0	0	0	0	0	0	0	0	0	0	0	0	0	0	0	0	0	0	0	0
d__Bacteria;p__Bacteroidota;c__Bacteroidia;o__Bacteroidales;f__Prevotellaceae;g__Alloprevotella;s__Alloprevotella_unclassified	0	0	0	98	0	0	0	0	0	0	0	0	0	0	0	0	0	0	0	0
d__Bacteria;p__Firmicutes;c__Clostridia;o__Oscillospirales;f__Ruminococcaceae;g__Faecalibacterium;s__Faecalibacterium_unclassified	0	0	0	98	0	0	0	0	0	0	0	0	0	0	0	0	0	0	0	0
d__Bacteria;p__Actinobacteriota;c__Actinobacteria;o__Actinomycetales;f__Actinomycetaceae;g__Actinomyces;s__Actinomyces_unclassified	0	0	0	0	0	0	98	0	0	0	0	0	0	0	0	0	0	0	0	0
d__Bacteria;p__Bacteroidota;c__Bacteroidia;o__Bacteroidales;f__Barnesiellaceae;g__Barnesiella;s__Barnesiella_unclassified	0	0	0	0	0	0	0	0	0	0	0	0	0	0	0	0	0	0	0	0
d__Bacteria;p__Bacteroidota;c__Bacteroidia;o__Bacteroidales;f__Prevotellaceae;g__Prevotella_9;s__Prevotella_9_unclassified	0	0	0	0	0	0	0	0	0	0	0	13	0	0	0	0	0	0	0	0
d__Bacteria;p__Bacteroidota;c__Bacteroidia;o__Bacteroidales;f__Marinifilaceae;g__Butyricimonas;s__Butyricimonas_unclassified	0	0	0	0	0	0	0	0	0	0	0	0	21	0	0	0	0	0	0	0
d__Bacteria;p__Bacteroidota;c__Bacteroidia;o__Bacteroidales;f__Rikenellaceae;g__Alistipes;s__Alistipes_unclassified	0	0	0	0	0	0	0	0	0	0	0	0	0	0	0	0	0	0	0	0
d__Bacteria;p__Firmicutes;c__Clostridia;o__Lachnospirales;f__Lachnospiraceae;g__Fusicatenibacter;s__Fusicatenibacter_unclassified	0	0	0	0	0	0	0	0	0	0	0	0	0	0	0	0	0	0	0	0
d__Bacteria;p__Firmicutes;c__Clostridia;o__Lachnospirales;f__Lachnospiraceae;g__Lachnospiraceae_UCG-010;s__Lachnospiraceae_UCG-010_unclassified	0	0	97	0	0	0	0	0	0	0	0	0	0	0	0	0	0	0	0	0
d__Bacteria;p__Bacteroidota;c__Bacteroidia;o__Bacteroidales;f__Prevotellaceae;g__Prevotellaceae_Ga6A1_group;s__Prevotellaceae_Ga6A1_group_unclassified	0	0	0	0	0	0	0	0	0	0	0	0	0	0	0	0	0	0	0	73
d__Bacteria;p__Firmicutes;c__Negativicutes;o__Veillonellales-Selenomonadales;f__Selenomonadaceae;g__Megamonas;s__Megamonas_unclassified	0	0	0	0	0	0	0	0	0	0	0	0	0	0	0	0	0	0	0	0
d__Bacteria;p__Firmicutes;c__Bacilli;o__Lactobacillales;f__Lactobacillaceae;g__Fructilactobacillus;s__Fructilactobacillus_unclassified	0	0	0	0	0	0	0	0	0	0	0	0	0	0	0	0	0	0	0	0
d__Bacteria;p__Firmicutes;c__Clostridia;o__Lachnospirales;f__Lachnospiraceae;g__Eubacterium]_ruminantium_group;s__Eubacterium]_ruminantium_group_unclassified	0	0	0	0	0	0	0	0	0	0	0	0	0	0	0	0	0	0	0	0
d__Bacteria;p__Bacteroidota;c__Bacteroidia;o__Bacteroidales;f__Prevotellaceae;g__Prevotella_9;s__Prevotella_9_unclassified	0	0	0	0	0	0	0	0	0	0	19	0	0	12	0	14	0	0	0	0
d__Bacteria;p__Firmicutes;c__Clostridia;o__Oscillospirales;f__Ruminococcaceae;g__CAG-352;s__CAG-352_unclassified	0	0	0	0	0	0	0	0	0	0	0	0	0	0	0	0	0	0	0	0
d__Bacteria;p__Firmicutes;c__Clostridia;o__Clostridia_UCG-014;f__Clostridia_UCG-014_unclassified;g__Clostridia_UCG-014_unclassified;s__Clostridia_UCG-014_unclassified	0	0	0	0	0	0	0	0	0	0	0	0	0	0	0	0	0	0	0	0
d__Bacteria;p__Proteobacteria;c__Gammaproteobacteria;o__Enterobacterales;f__Enterobacteriaceae;g__Enterobacter;s__Enterobacter_asburiae	0	0	0	0	0	0	0	0	0	0	0	0	0	0	0	0	0	0	95	0
d__Bacteria;p__Firmicutes;c__Bacilli;o__Lactobacillales;f__Streptococcaceae;g__Streptococcus;s__uncultured_Streptococcus_sp.	0	0	0	0	0	0	0	0	0	0	0	0	0	0	0	0	49	0	0	0
d__Bacteria;p__Firmicutes;c__Clostridia;o__Clostridiales;f__Clostridiales_Family_XIII._Incertae_Sedis;g__Anaerovorax;s__uncultured_Anaerovorax_sp.	0	0	0	0	0	0	0	0	0	0	0	0	0	0	0	0	0	0	0	0
d__Bacteria;p__Fusobacteriota;c__Fusobacteriia;o__Fusobacteriales;f__Fusobacteriaceae;g__Fusobacterium;s__Fusobacterium_unclassified	0	0	0	49	0	0	0	0	0	0	0	0	0	0	0	0	0	0	0	0
d__Bacteria;p__Firmicutes;c__Negativicutes;o__Veillonellales-Selenomonadales;f__Veillonellaceae;g__Veillonella;s__Veillonella_unclassified	0	0	0	0	0	0	0	0	0	0	0	0	0	0	0	0	0	0	0	0
d__Bacteria;p__Proteobacteria;c__Gammaproteobacteria;o__Pseudomonadales;f__Pseudomonadaceae;g__Pseudomonas;s__uncultured_Pseudomonas_sp.	0	0	6	5	0	0	0	0	0	0	7	0	0	0	0	0	0	8	0	0
d__Bacteria;p__Firmicutes;c__Bacilli;o__Lactobacillales;f__Lactobacillaceae;g__Ligilactobacillus;s__Ligilactobacillus_unclassified	0	0	0	4	0	5	0	0	0	0	6	0	9	0	0	0	0	0	4	6
d__Bacteria;p__Firmicutes;c__Bacilli;o__Lactobacillales;f__Streptococcaceae;g__Streptococcus;s__uncultured_Streptococcus_sp.	23	0	0	0	0	0	0	0	0	0	0	0	0	0	0	0	11	0	0	0
d__Bacteria;p__Firmicutes;c__Clostridia;o__Oscillospirales;f__Ruminococcaceae;g__Subdoligranulum;s__Subdoligranulum_unclassified	0	0	0	0	0	0	0	0	0	0	0	0	0	0	49	0	0	0	0	0
d__Bacteria;p__Firmicutes;c__Clostridia;o__Peptostreptococcales-Tissierellales;f__Anaerovoracaceae;g__Eubacterium]_nodatum_group;s__Eubacterium]_nodatum_group_unclassified	10	0	0	0	0	0	0	0	0	0	0	0	0	6	2	3	0	13	15	0
d__Bacteria;p__Firmicutes;c__Clostridia;o__Clostridiales;f__Lachnospiraceae;g__Acetatifactor;s__Acetatifactor_sp.	2	5	0	4	5	5	2	0	2	0	0	0	5	0	0	0	0	0	0	4
d__Bacteria;p__Fusobacteriota;c__Fusobacteriia;o__Fusobacteriales;f__Fusobacteriaceae;g__Fusobacterium;s__Fusobacterium_unclassified	0	0	0	0	0	0	16	0	0	0	0	0	0	11	0	0	0	0	0	0
d__Bacteria;p__Firmicutes;c__Firmicutes_unclassified;o__Firmicutes_unclassified;f__Firmicutes_unclassified;g__Firmicutes_unclassified;s__Firmicutes_unclassified	0	0	0	0	53	0	0	0	0	0	0	0	0	0	0	0	0	0	0	0
d__Bacteria;p__Firmicutes;c__Clostridia;o__Oscillospirales;f__Ruminococcaceae;g__Faecalibacterium;s__Faecalibacterium_unclassified	0	0	0	0	0	0	0	0	0	0	0	0	0	0	0	0	0	0	0	0
d__Bacteria;p__Firmicutes;c__Bacilli;o__Erysipelotrichales;f__Erysipelatoclostridiaceae;g__Erysipelotrichaceae_UCG-003;s__Erysipelotrichaceae_UCG-003_unclassified	0	0	0	0	0	0	0	0	0	53	0	0	0	0	0	0	0	0	0	0
d__Bacteria;p__Firmicutes;c__Clostridia;o__Lachnospirales;f__Lachnospiraceae;g__Roseburia;s__Roseburia_unclassified	0	0	0	0	0	0	0	0	0	0	0	0	0	0	0	0	0	0	0	0
d__Bacteria;p__Firmicutes;c__Clostridia;o__Oscillospirales;f__Ruminococcaceae;g__Ruminococcus;s__Ruminococcus_unclassified	0	0	0	0	0	94	0	0	0	0	0	0	0	0	0	0	0	0	0	0
d__Bacteria;p__Firmicutes;c__Clostridia;o__Lachnospirales;f__Lachnospiraceae;g__Agathobacter;s__Agathobacter_unclassified	0	0	22	0	0	0	0	0	0	0	0	0	0	0	0	0	0	0	0	35
d__Bacteria;p__Firmicutes;c__Clostridia;o__Lachnospirales;f__Lachnospiraceae;g__Roseburia;s__Roseburia_unclassified	0	0	0	0	0	0	0	0	0	0	0	0	0	0	0	0	54	0	0	0
d__Bacteria;p__Bacteroidota;c__Bacteroidia;o__Bacteroidales;f__Tannerellaceae;g__Parabacteroides;s__Parabacteroides_unclassified	8	0	0	0	0	0	0	0	0	0	0	0	0	0	0	0	0	0	0	0
d__Bacteria;p__Firmicutes;c__Clostridia;o__Lachnospirales;f__Lachnospiraceae;g__Agathobacter;s__Agathobacter_unclassified	0	0	0	0	0	56	0	0	0	0	0	0	0	0	0	0	0	0	0	0
d__Bacteria;p__Proteobacteria;c__Gammaproteobacteria;o__Enterobacterales;f__Enterobacteriaceae;g__Escherichia-Shigella;s__Escherichia-Shigella_unclassified	0	0	0	0	0	0	0	0	0	0	0	0	0	0	0	0	0	0	0	0
d__Bacteria;p__Firmicutes;c__Clostridia;o__Lachnospirales;f__Lachnospiraceae;g__Agathobacter;s__Agathobacter_unclassified	0	0	0	0	16	77	0	0	0	0	0	0	0	0	0	0	0	0	0	0
d__Bacteria;p__Proteobacteria;c__Gammaproteobacteria;o__Enterobacterales;f__Enterobacteriaceae;g__Enterobacter;s__Enterobacter_cloacae	0	0	0	0	0	0	0	0	0	0	92	0	0	0	0	0	0	0	0	0
d__Bacteria;p__Bacteroidota;c__Bacteroidia;o__Bacteroidales;f__Marinifilaceae;g__Odoribacter;s__Odoribacter_unclassified	0	5	0	0	0	0	0	0	5	0	0	0	0	0	5	4	0	5	3	5
d__Bacteria;p__Bacteroidota;c__Bacteroidia;o__Bacteroidales;f__Rikenellaceae;g__Rikenella;s__Rikenella_unclassified	3	0	6	0	0	5	0	0	6	2	0	0	0	0	0	0	2	6	0	3
d__Bacteria;p__Bacteroidota;c__Bacteroidia;o__Bacteroidales;f__Muribaculaceae;g__Muribaculaceae_unclassified;s__Muribaculaceae_unclassified	6	0	0	0	0	0	0	0	0	0	0	0	0	0	0	0	2	7	0	0
d__Bacteria;p__Bacteroidota;c__Bacteroidia;o__Bacteroidales;f__Prevotellaceae;g__Prevotella_9;s__Prevotella_9_unclassified	0	0	0	0	0	0	0	0	0	0	0	0	0	0	0	0	0	0	0	0
d__Bacteria;p__Cyanobacteria;c__Cyanobacteriia;o__Chloroplast;f__Chloroplast_unclassified;g__Chloroplast_unclassified;s__Chloroplast_unclassified	5	0	0	0	0	0	0	0	0	0	0	0	81	0	0	0	0	0	0	0
d__Bacteria;p__Firmicutes;c__Clostridia;o__Lachnospirales;f__Lachnospiraceae;g__Lachnospiraceae_NK4A136_group;s__Lachnospiraceae_NK4A136_group_unclassified	0	20	0	0	0	0	0	0	0	25	0	0	0	0	0	0	10	0	0	0
d__Bacteria;p__Fusobacteriota;c__Fusobacteriia;o__Fusobacteriales;f__Fusobacteriaceae;g__Fusobacterium;s__Fusobacterium_unclassified	0	0	0	0	0	0	0	0	0	0	0	0	0	0	0	0	0	0	0	0
d__Bacteria;p__Proteobacteria;c__Gammaproteobacteria;o__Enterobacterales;f__Enterobacteriaceae;g__Escherichia-Shigella;s__Escherichia-Shigella_unclassified	0	0	0	0	0	0	0	0	0	0	0	0	0	0	0	0	0	0	0	0
d__Bacteria;p__Bacteroidota;c__Bacteroidia;o__Bacteroidales;f__Tannerellaceae;g__Parabacteroides;s__Parabacteroides_unclassified	0	0	0	0	0	0	0	0	12	0	0	0	0	0	0	0	0	0	0	0
d__Bacteria;p__Firmicutes;c__Clostridia;o__Lachnospirales;f__Lachnospiraceae;g__Ruminococcus]_torques_group;s__Ruminococcus]_torques_group_unclassified	0	0	0	0	0	0	0	0	0	0	0	0	0	0	0	0	0	0	0	0
d__Bacteria;p__Bacteroidota;c__Bacteroidia;o__Bacteroidales;f__Tannerellaceae;g__Parabacteroides;s__Parabacteroides_unclassified	0	0	0	0	0	0	0	0	0	0	0	0	0	0	0	0	0	0	0	0
d__Bacteria;p__Proteobacteria;c__Gammaproteobacteria;o__Enterobacterales;f__Pseudoalteromonadaceae;g__Pseudoalteromonas;s__Pseudoalteromonas_unclassified	0	0	0	0	0	7	0	0	0	0	7	6	0	0	0	0	0	0	6	6
d__Bacteria;p__Firmicutes;c__Clostridia;o__Lachnospirales;f__Lachnospiraceae;g__Lachnospiraceae_NK4A136_group;s__Lachnospiraceae_NK4A136_group_unclassified	0	13	0	0	0	0	0	0	0	13	0	0	0	0	0	0	11	0	11	0
d__Bacteria;p__Firmicutes;c__Firmicutes_unclassified;o__Firmicutes_unclassified;f__Firmicutes_unclassified;g__Firmicutes_unclassified;s__Firmicutes_unclassified	0	0	0	0	0	0	0	0	0	89	0	0	0	0	0	0	0	0	0	0
d__Bacteria;p__Firmicutes;c__Clostridia;o__Clostridiales;f__Lachnospiraceae;g__Anaerotignum;s__Anaerotignum_sp.	0	0	0	0	0	0	0	0	0	16	0	0	17	13	0	0	0	0	0	0
d__Bacteria;p__Firmicutes;c__Clostridia;o__Lachnospirales;f__Lachnospiraceae;g__Agathobacter;s__Agathobacter_unclassified	0	0	0	0	0	0	0	12	0	0	0	0	23	0	0	0	0	0	0	28
d__Bacteria;p__Actinobacteriota;c__Actinobacteria;o__Bifidobacteriales;f__Bifidobacteriaceae;g__Bifidobacterium;s__Bifidobacterium_unclassified	0	0	0	0	0	0	51	0	0	0	0	0	0	0	0	0	40	0	0	0
d__Bacteria;p__Firmicutes;c__Clostridia;o__Lachnospirales;f__Lachnospiraceae;g__Roseburia;s__Roseburia_unclassified	0	0	0	0	0	0	0	0	0	0	0	0	0	0	0	0	0	0	0	0
d__Bacteria;p__Firmicutes;c__Clostridia;o__Clostridiales;f__Clostridiaceae;g__Clostridium;s__uncultured_Clostridium_sp.	0	0	0	0	18	0	0	28	21	0	0	0	0	0	0	0	0	0	0	0
d__Bacteria;p__Firmicutes;c__Clostridia;o__Clostridiales;f__Clostridiaceae;g__Clostridium_sensu_stricto_1;s__Clostridium_sensu_stricto_1_unclassified	0	0	0	7	5	0	0	0	0	0	8	0	0	0	0	0	0	6	0	0
d__Bacteria;p__Actinobacteriota;c__Actinobacteria;o__Actinomycetales;f__Actinomycetaceae;g__Actinomyces;s__Actinomyces_unclassified	0	0	0	0	0	0	0	0	0	0	0	0	0	0	0	0	0	0	0	0
d__Bacteria;p__Bacteroidota;c__Bacteroidia;o__Bacteroidales;f__Muribaculaceae;g__Muribaculum;s__Muribaculum_sp.	0	4	0	6	0	5	2	0	0	0	0	0	0	0	0	0	2	0	0	3
d__Bacteria;p__Bacteroidota;c__Bacteroidia;o__Bacteroidales;f__Muribaculaceae;g__Muribaculaceae_unclassified;s__Muribaculaceae_unclassified	0	0	9	5	0	0	0	0	7	5	0	0	0	0	0	0	0	5	5	11
d__Bacteria;p__Firmicutes;c__Clostridia;o__Clostridiales;f__Lachnospiraceae;g__Eisenbergiella;s__Eisenbergiella_sp.	0	0	0	0	0	0	0	0	0	9	0	0	0	0	0	0	0	0	0	0
d__Bacteria;p__Firmicutes;c__Negativicutes;o__Veillonellales-Selenomonadales;f__Veillonellaceae;g__Veillonella;s__Veillonella_unclassified	0	0	0	0	0	0	0	0	0	0	0	0	0	0	0	34	0	0	0	18
d__Bacteria;p__Bacteroidota;c__Bacteroidia;o__Bacteroidales;f__Muribaculaceae;g__Muribaculaceae_unclassified;s__Muribaculaceae_unclassified	6	3	0	4	5	5	7	0	0	5	0	5	0	6	0	0	4	3	4	2
d__Bacteria;p__Firmicutes;c__Clostridia;o__Oscillospirales;f__Ruminococcaceae;g__Faecalibacterium;s__Faecalibacterium_unclassified	0	49	0	0	0	0	0	0	0	0	0	0	41	0	0	0	0	0	0	0
d__Bacteria;p__Firmicutes;c__Bacilli;o__Erysipelotrichales;f__Erysipelotrichaceae;g__Holdemanella;s__Holdemanella_unclassified	0	0	0	0	0	0	0	0	0	0	0	0	0	0	0	0	0	0	0	0
d__Bacteria;p__Firmicutes;c__Clostridia;o__Clostridiales;f__Lachnospiraceae;g__Anaerotignum;s__Anaerotignum_sp.	0	0	0	0	0	0	24	0	0	18	0	0	0	0	0	0	0	0	0	0
d__Bacteria;p__Firmicutes;c__Bacilli;o__Lactobacillales;f__Streptococcaceae;g__Streptococcus;s__Streptococcus_anginosus	0	0	0	15	0	22	0	0	36	17	0	0	0	0	0	0	0	0	0	0
d__Bacteria;p__Firmicutes;c__Clostridia;o__Oscillospirales;f__Ruminococcaceae;g__Negativibacillus;s__Negativibacillus_unclassified	0	0	90	0	0	0	0	0	0	0	0	0	0	0	0	0	0	0	0	0
d__Bacteria;p__Firmicutes;c__Clostridia;o__Lachnospirales;f__Lachnospiraceae;g__Lachnospiraceae_UCG-004;s__Lachnospiraceae_UCG-004_unclassified	0	0	0	0	0	0	0	0	0	0	55	0	0	0	0	0	0	0	0	0
d__Bacteria;p__Bacteroidota;c__Bacteroidia;o__Bacteroidales;f__Bacteroidaceae;g__Bacteroides;s__Bacteroides_stercorirosoris	0	0	0	0	0	0	0	0	0	0	0	0	0	0	0	0	0	0	0	0
d__Bacteria;p__Firmicutes;c__Clostridia;o__Lachnospirales;f__Lachnospiraceae;g__Fusicatenibacter;s__Fusicatenibacter_unclassified	0	0	0	0	0	0	0	0	0	0	0	0	0	0	0	0	0	0	0	0
d__Bacteria;p__Firmicutes;c__Clostridia;o__Oscillospirales;f__Oscillospiraceae;g__UCG-002;s__UCG-002_unclassified	0	0	0	0	0	0	0	0	0	0	0	0	89	0	0	0	0	0	0	0
d__Bacteria;p__Firmicutes;c__Clostridia;o__Oscillospirales;f__Ruminococcaceae;g__Faecalibacterium;s__Faecalibacterium_unclassified	0	0	0	0	0	0	51	0	0	0	0	0	0	0	0	0	0	0	0	0
d__Bacteria;p__Proteobacteria;c__Gammaproteobacteria;o__Enterobacterales;f__Pasteurellaceae;g__Haemophilus;s__Haemophilus_unclassified	0	0	0	0	0	0	0	0	0	0	0	0	0	0	0	0	0	0	0	0
d__Bacteria;p__Proteobacteria;c__Gammaproteobacteria;o__Enterobacterales;f__Pasteurellaceae;g__Haemophilus;s__Haemophilus_unclassified	0	0	0	0	0	0	0	0	0	0	0	0	0	0	0	0	0	0	0	0
d__Bacteria;p__Firmicutes;c__Clostridia;o__Lachnospirales;f__Lachnospiraceae;g__Coprococcus;s__Coprococcus_unclassified	0	0	89	0	0	0	0	0	0	0	0	0	0	0	0	0	0	0	0	0
d__Bacteria;p__Proteobacteria;c__Gammaproteobacteria;o__Xanthomonadales;f__Xanthomonadaceae;g__Pseudoxanthomonas;s__Pseudoxanthomonas_unclassified	16	6	0	0	0	0	0	0	0	0	5	0	7	0	4	0	6	0	0	4
d__Bacteria;p__Firmicutes;c__Clostridia;o__Oscillospirales;f__Butyricicoccaceae;g__Butyricicoccus;s__Butyricicoccus_unclassified	0	0	0	0	0	0	0	0	0	0	53	0	0	0	0	0	0	0	9	0
d__Bacteria;p__Proteobacteria;c__Gammaproteobacteria;o__Enterobacterales;f__Enterobacteriaceae;g__Citrobacter;s__Citrobacter_sp._F3-1	44	0	0	0	0	0	0	0	0	0	12	0	0	0	0	0	0	0	0	0
d__Bacteria;p__Firmicutes;c__Clostridia;o__Clostridiales;f__Clostridiaceae;g__Clostridium;s__Clostridium_sp._Culture-1	0	0	0	0	0	0	0	0	0	0	0	0	0	0	0	0	10	12	0	0
d__Bacteria;p__Firmicutes;c__Clostridia;o__Lachnospirales;f__Lachnospiraceae;g__Lachnoclostridium;s__Lachnoclostridium_unclassified	0	0	0	0	0	0	0	0	0	0	0	0	0	0	0	0	0	0	0	0
d__Bacteria;p__Bacteroidota;c__Bacteroidia;o__Bacteroidales;f__Prevotellaceae;g__Prevotella_9;s__Prevotella_9_unclassified	0	0	0	88	0	0	0	0	0	0	0	0	0	0	0	0	0	0	0	0
d__Bacteria;p__Firmicutes;c__Clostridia;o__Oscillospirales;f__Ruminococcaceae;g__Faecalibacterium;s__Faecalibacterium_unclassified	0	0	0	88	0	0	0	0	0	0	0	0	0	0	0	0	0	0	0	0
d__Bacteria;p__Firmicutes;c__Clostridia;o__Oscillospirales;f__Ruminococcaceae;g__Faecalibacterium;s__Faecalibacterium_unclassified	0	0	0	0	0	0	0	0	0	88	0	0	0	0	0	0	0	0	0	0
d__Bacteria;p__Firmicutes;c__Clostridia;o__Oscillospirales;f__Ruminococcaceae;g__Faecalibacterium;s__Faecalibacterium_unclassified	88	0	0	0	0	0	0	0	0	0	0	0	0	0	0	0	0	0	0	0
d__Bacteria;p__Firmicutes;c__Clostridia;o__Lachnospirales;f__Lachnospiraceae;g__Lachnospiraceae_UCG-004;s__Lachnospiraceae_UCG-004_unclassified	0	0	0	0	0	0	0	0	0	0	52	0	0	0	0	0	0	0	0	0
d__Bacteria;p__Firmicutes;c__Clostridia;o__Lachnospirales;f__Lachnospiraceae;g__Blautia;s__Blautia_unclassified	0	0	26	0	0	0	0	0	0	0	42	0	0	0	0	0	0	0	0	0
d__Bacteria;p__Actinobacteriota;c__Actinobacteriota;o__Micromonosporales;f__Micromonosporaceae;g__Micromonospora;s__Micromonospora_echinospora	17	0	0	0	0	8	0	0	10	0	0	7	0	0	0	0	0	0	0	0
d__Bacteria;p__Firmicutes;c__Negativicutes;o__Veillonellales-Selenomonadales;f__Veillonellaceae;g__Dialister;s__Dialister_unclassified	0	0	0	0	0	0	0	0	0	0	0	0	0	0	0	0	0	18	0	0
d__Bacteria;p__Firmicutes;c__Clostridia;o__Oscillospirales;f__Oscillospiraceae;g__Oscillibacter;s__Oscillibacter_unclassified	0	19	0	0	0	0	0	0	0	0	0	0	0	0	0	0	0	0	15	0
d__Bacteria;p__Firmicutes;c__Clostridia;o__Oscillospirales;f__Ruminococcaceae;g__Ruminococcus;s__Ruminococcus_unclassified	0	0	6	8	11	4	4	8	8	9	0	0	3	2	0	3	0	6	5	0
d__Bacteria;p__Proteobacteria;c__Deltaproteobacteria;o__Desulfovibrionales;f__Desulfovibrionaceae;g__Desulfovibrio;s__Desulfovibrio_sp._UNSW3caefatS	0	0	0	0	0	0	0	0	0	0	0	0	0	2	0	0	0	10	7	7
d__Bacteria;p__Firmicutes;c__Clostridia;o__Clostridiales;f__Lachnospiraceae;g__Lachnospiraceae_unclassified;s__Lachnospiraceae_unclassified	0	0	0	9	0	7	0	12	0	0	0	0	0	0	0	4	0	9	0	0
d__Bacteria;p__Firmicutes;c__Clostridia;o__Oscillospirales;f__Oscillospiraceae;g__UCG-005;s__UCG-005_unclassified	0	0	0	0	0	0	0	0	0	0	0	0	0	0	87	0	0	0	0	0
d__Bacteria;p__Fusobacteriota;c__Fusobacteriia;o__Fusobacteriales;f__Fusobacteriaceae;g__Fusobacterium;s__Fusobacterium_unclassified	0	0	0	0	0	0	0	0	0	0	0	0	0	0	0	0	0	0	0	0
d__Bacteria;p__Bacteroidota;c__Bacteroidia;o__Bacteroidales;f__Marinifilaceae;g__Butyricimonas;s__Butyricimonas_unclassified	0	0	0	0	0	0	0	0	0	0	0	0	0	0	0	0	0	0	0	0
d__Bacteria;p__Firmicutes;c__Firmicutes_unclassified;o__Firmicutes_unclassified;f__Firmicutes_unclassified;g__Firmicutes_unclassified;s__Firmicutes_unclassified	0	0	0	0	0	0	0	0	0	0	51	0	0	0	0	0	0	0	0	0
d__Bacteria;p__Firmicutes;c__Clostridia;o__Clostridiales;f__Ruminococcaceae;g__Neobitarella;s__Neobitarella_massiliensis	3	0	5	0	0	0	0	0	0	2	0	0	8	0	22	0	0	0	0	0
d__Bacteria;p__Proteobacteria;c__Gammaproteobacteria;o__Enterobacterales;f__Enterobacteriaceae;g__Plesiomonas;s__Plesiomonas_unclassified	0	0	0	0	19	0	0	0	0	0	0	10	0	0	0	0	0	0	15	0
d__Bacteria;p__Firmicutes;c__Clostridia;o__Peptostreptococcales-Tissierellales;f__Peptostreptococcaceae;g__Peptostreptococcus;s__Peptostreptococcus_unclassified	0	0	0	0	14	0	0	0	0	0	0	12	0	0	0	0	0	0	12	0
d__Bacteria;p__Firmicutes;c__Bacilli;o__Lactobacillales;f__Carnobacteriaceae;g__Granulicatella;s__Granulicatella_elegans	0	0	0	0	3	0	0	0	0	0	0	0	0	0	0	5	0	6	11	5
d__Bacteria;p__Bacteroidota;c__Bacteroidia;o__Bacteroidales;f__Prevotellaceae;g__Prevotella_9;s__Prevotella_9_unclassified	0	0	0	0	0	0	0	0	0	0	0	0	0	0	0	0	0	0	0	57
d__Bacteria;p__Bacteroidota;c__Bacteroidia;o__Bacteroidales;f__Muribaculaceae;g__Muribaculaceae_unclassified;s__Muribaculaceae_unclassified	0	0	0	0	0	0	0	0	13	8	0	0	0	0	0	0	12	0	0	0
d__Bacteria;p__Firmicutes;c__Bacilli;o__Lactobacillales;f__Streptococcaceae;g__Streptococcus;s__Streptococcus_unclassified	33	0	4	0	0	0	0	0	0	0	0	0	0	0	0	0	2	0	0	0
d__Bacteria;p__Bacteroidota;c__Bacteroidia;o__Bacteroidales;f__Rikenellaceae;g__Alistipes;s__Alistipes_shahii	0	0	0	0	0	0	0	0	0	0	0	0	0	0	0	0	0	0	0	0
d__Bacteria;p__Bacteroidota;c__Bacteroidia;o__Bacteroidales;f__Prevotellaceae;g__Prevotella_9;s__Prevotella_9_unclassified	0	0	0	86	0	0	0	0	0	0	0	0	0	0	0	0	0	0	0	0
d__Bacteria;p__Firmicutes;c__Clostridia;o__Clostridiales;f__Ruminococcaceae;g__Ruminococcus;s__uncultured_Ruminococcus_sp.	0	0	0	0	0	0	0	0	86	0	0	0	0	0	0	0	0	0	0	0
d__Bacteria;p__Desulfobacterota;c__Desulfovibrionia;o__Desulfovibrionales;f__Desulfovibrionaceae;g__Desulfovibrio;s__Desulfovibrio_unclassified	0	0	0	0	0	0	6	11	0	0	68	0	0	0	0	0	0	0	0	0
d__Bacteria;p__Bacteroidota;c__Bacteroidia;o__Bacteroidales;f__Bacteroidaceae;g__Bacteroides;s__Bacteroides_unclassified	0	0	0	0	0	0	0	0	0	0	26	0	0	30	0	0	0	0	0	0
d__Bacteria;p__Firmicutes;c__Bacilli;o__Lactobacillales;f__Lactobacillaceae;g__Lactobacillus;s__Lactobacillus_sp._L-YJ	0	0	0	0	0	0	0	0	0	0	0	0	0	0	0	0	0	0	0	0
d__Bacteria;p__Bacteroidota;c__Bacteroidia;o__Bacteroidales;f__Rikenellaceae;g__Alistipes;s__Alistipes_unclassified	0	0	3	0	0	0	0	0	4	0	0	0	0	0	11	0	2	2	0	0
d__Bacteria;p__Actinobacteriota;c__Coriobacteriia;o__Coriobacteriales;f__Eggerthellaceae;g__Enterorhabdus;s__Enterorhabdus_unclassified	0	0	7	0	0	6	10	0	4	8	0	3	4	0	0	0	0	3	0	0
d__Bacteria;p__Proteobacteria;c__Gammaproteobacteria;o__Enterobacterales;f__Enterobacteriaceae;g__Klebsiella;s__Klebsiella_pneumoniae	0	0	0	0	0	0	0	0	0	0	0	0	0	0	0	0	0	0	85	0
d__Bacteria;p__Firmicutes;c__Clostridia;o__Clostridiales;f__Christensenellaceae;g__Christensenellaceae_unclassified;s__Christensenellaceae_unclassified	0	0	0	0	0	0	0	0	0	0	0	0	0	0	0	0	19	0	0	23
d__Bacteria;p__Bacteroidota;c__Bacteroidia;o__Bacteroidales;f__Bacteroidaceae;g__Bacteroides;s__Bacteroides_unclassified	0	0	0	0	0	0	0	0	0	0	0	0	0	0	0	0	0	0	0	50
d__Bacteria;p__Bacteroidota;c__Bacteroidia;o__Bacteroidales;f__Rikenellaceae;g__Alistipes;s__Alistipes_senegalensis	0	33	0	10	0	0	0	0	0	0	0	0	0	0	0	0	28	0	0	0
d__Bacteria;p__Firmicutes;c__Clostridia;o__Lachnospirales;f__Lachnospiraceae;g__Shuttleworthia;s__Shuttleworthia_unclassified	0	0	0	0	73	0	0	0	0	0	0	0	0	0	0	0	0	0	0	0
d__Bacteria;p__Firmicutes;c__Negativicutes;o__Veillonellales-Selenomonadales;f__Veillonellaceae;g__Veillonella;s__Veillonella_unclassified	0	0	0	0	0	0	0	0	0	0	0	0	0	0	0	0	0	0	0	0
d__Bacteria;p__Firmicutes;c__Clostridia;o__Lachnospirales;f__Lachnospiraceae;g__Dorea;s__Dorea_unclassified	0	0	0	0	0	0	0	0	0	0	0	0	0	0	0	0	0	0	0	0
d__Bacteria;p__Bacteroidota;c__Bacteroidia;o__Bacteroidales;f__Bacteroidaceae;g__Bacteroides;s__Bacteroides_unclassified	0	0	0	0	0	0	0	0	0	0	0	0	0	0	0	0	0	0	0	0
d__Bacteria;p__Bacteroidota;c__Bacteroidia;o__Bacteroidales;f__Marinifilaceae;g__Butyricimonas;s__Butyricimonas_unclassified	0	42	0	0	0	0	0	8	0	0	0	0	0	0	0	0	0	0	0	0
d__Bacteria;p__Bacteroidota;c__Bacteroidia;o__Bacteroidales;f__Bacteroidaceae;g__Bacteroides;s__Bacteroides_unclassified	0	0	0	0	0	0	0	0	0	0	0	0	0	0	0	0	0	0	0	0
d__Bacteria;p__Proteobacteria;c__Gammaproteobacteria;o__Enterobacterales;f__Enterobacteriaceae;g__Enterobacter;s__Enterobacter_cancerogenus	0	0	0	0	0	0	0	0	0	0	0	0	0	0	0	0	0	0	0	0
d__Bacteria;p__Firmicutes;c__Clostridia;o__Lachnospirales;f__Lachnospiraceae;g__Roseburia;s__Roseburia_unclassified	0	0	0	0	0	0	0	0	0	0	0	0	0	0	0	0	0	0	0	0
d__Bacteria;p__Firmicutes;c__Clostridia;o__Oscillospirales;f__Ruminococcaceae;g__Faecalibacterium;s__Faecalibacterium_unclassified	0	0	0	0	0	0	85	0	0	0	0	0	0	0	0	0	0	0	0	0
d__Bacteria;p__Firmicutes;c__Clostridia;o__Clostridiales;f__Clostridiaceae;g__Clostridium;s__Clostridium_sp._cTPY-17	0	0	0	0	0	0	0	0	0	0	0	0	0	0	0	0	0	0	0	0
d__Bacteria;p__Actinobacteriota;c__Actinobacteria;o__Actinomycetales;f__Actinomycetaceae;g__Actinomyces;s__Actinomyces_unclassified	7	0	6	0	0	0	0	0	0	0	0	0	0	2	0	0	2	0	0	0
d__Bacteria;p__Bacteroidota;c__Bacteroidia;o__Bacteroidales;f__Muribaculaceae;g__Muribaculaceae_unclassified;s__Muribaculaceae_unclassified	0	7	0	0	0	0	0	0	0	0	0	5	5	0	0	3	5	19	14	0
d__Bacteria;p__Firmicutes;c__Clostridia;o__Oscillospirales;f__Butyricicoccaceae;g__Butyricicoccus;s__Butyricicoccus_unclassified	0	0	0	0	0	0	0	0	0	0	0	0	0	0	0	25	0	0	0	0
d__Bacteria;p__Firmicutes;c__Negativicutes;o__Veillonellales-Selenomonadales;f__Veillonellaceae;g__Dialister;s__Dialister_unclassified	0	0	0	0	0	0	0	0	0	0	0	0	84	0	0	0	0	0	0	0
d__Bacteria;p__Firmicutes;c__Clostridia;o__Peptostreptococcales-Tissierellales;f__Anaerovoracaceae;g__Family_XIII_AD3011_group;s__Family_XIII_AD3011_group_unclassified	0	0	0	0	0	0	0	0	0	23	0	0	0	0	0	0	7	0	0	0
d__Bacteria;p__Firmicutes;c__Clostridia;o__Lachnospirales;f__Lachnospiraceae;g__Roseburia;s__Roseburia_unclassified	0	0	0	0	0	0	0	0	0	0	0	0	0	0	0	0	0	0	0	0
d__Bacteria;p__Bacteroidota;c__Bacteroidia;o__Bacteroidales;f__Barnesiellaceae;g__Coprobacter;s__Coprobacter_fastidiosus	0	0	0	0	0	0	0	0	0	0	0	0	0	0	0	0	0	0	0	0
d__Bacteria;p__Proteobacteria;c__Gammaproteobacteria;o__Burkholderiales;f__Sutterellaceae;g__Parasutterella;s__Parasutterella_unclassified	0	0	0	0	0	0	0	0	0	0	0	0	0	0	0	0	0	0	0	0
d__Bacteria;p__Firmicutes;c__Clostridia;o__Oscillospirales;f__Ruminococcaceae;g__Faecalibacterium;s__Faecalibacterium_unclassified	0	0	0	0	0	0	0	0	0	0	0	0	0	0	0	0	0	0	0	0
d__Bacteria;p__Firmicutes;c__Bacilli;o__Lactobacillales;f__Lactobacillaceae;g__HT002;s__HT002_unclassified	0	0	0	0	0	0	0	0	0	0	0	0	0	0	0	0	0	0	0	0
d__Bacteria;p__Bacteroidota;c__Bacteroidia;o__Bacteroidales;f__Bacteroidaceae;g__Bacteroides;s__uncultured_Bacteroides_sp.	0	0	0	0	0	0	0	0	0	0	0	0	0	0	0	0	0	0	0	0
d__Bacteria;p__Firmicutes;c__Bacilli;o__Lactobacillales;f__Enterococcaceae;g__Enterococcus;s__uncultured_Enterococcus_sp.	0	0	0	0	0	0	0	0	0	0	0	0	0	0	0	0	0	0	0	0
d__Bacteria;p__Firmicutes;c__Clostridia;o__Lachnospirales;f__Lachnospiraceae;g__Dorea;s__Dorea_unclassified	0	0	0	0	0	0	0	0	0	0	0	0	0	0	0	0	0	0	0	0
d__Bacteria;p__Desulfobacterota;c__Desulfovibrionia;o__Desulfovibrionales;f__Desulfovibrionaceae;g__Mailhella;s__Mailhella_unclassified	0	0	0	0	0	0	0	0	0	0	0	0	0	0	0	0	0	0	0	0
d__Bacteria;p__Bacteroidota;c__Bacteroidia;o__Bacteroidales;f__Muribaculaceae;g__Muribaculaceae_unclassified;s__Muribaculaceae_unclassified	0	0	0	0	0	0	3	3	3	0	6	0	0	2	0	0	0	0	0	12
d__Bacteria;p__Firmicutes;c__Clostridia;o__Lachnospirales;f__Lachnospiraceae;g__Lachnospiraceae_NK4A136_group;s__Lachnospiraceae_NK4A136_group_unclassified	0	20	0	0	0	0	0	0	0	0	0	0	0	0	0	0	0	0	0	0
d__Bacteria;p__Proteobacteria;c__Gammaproteobacteria;o__Burkholderiales;f__Sutterellaceae;g__Parasutterella;s__Parasutterella_unclassified	3	4	0	0	3	3	0	0	0	2	0	0	0	0	5	2	0	7	0	9
d__Bacteria;p__Actinobacteriota;c__Coriobacteriia;o__Coriobacteriales;f__Eggerthellaceae;g__Eggerthella;s__Eggerthella_unclassified	0	0	0	0	0	0	0	0	0	0	0	0	10	29	0	0	0	0	0	0
d__Bacteria;p__Bacteroidota;c__Bacteroidia;o__Bacteroidales;f__Muribaculaceae;g__Muribaculaceae_unclassified;s__Muribaculaceae_unclassified	0	0	0	4	10	4	7	11	0	7	0	0	0	0	4	0	0	0	0	0
d__Bacteria;p__Bacteroidota;c__Bacteroidota_unclassified;o__Bacteroidota_unclassified;f__Bacteroidota_unclassified;g__Bacteroidota_unclassified;s__Bacteroidota_unclassified	0	0	0	0	0	0	0	0	0	0	0	0	0	0	0	0	0	0	0	0
d__Bacteria;p__Firmicutes;c__Clostridia;o__Lachnospirales;f__Lachnospiraceae;g__Dorea;s__Dorea_unclassified	0	0	0	0	0	83	0	0	0	0	0	0	0	0	0	0	0	0	0	0
d__Bacteria;p__Actinobacteriota;c__Coriobacteriia;o__Coriobacteriales;f__Eggerthellaceae;g__Senegalimassilia;s__Senegalimassilia_unclassified	0	0	0	0	0	0	0	0	0	83	0	0	0	0	0	0	0	0	0	0
d__Bacteria;p__Bacteroidota;c__Bacteroidia;o__Bacteroidales;f__Bacteroidaceae;g__Bacteroides;s__Bacteroides_sp._dnLKV9	0	0	0	0	0	0	0	0	0	0	23	0	0	50	0	0	0	0	0	0
d__Bacteria;p__Actinobacteriota;c__Actinobacteria;o__Actinomycetales;f__Actinomycetaceae;g__Actinomyces;s__Actinomyces_unclassified	0	0	0	0	0	0	0	0	0	0	0	0	0	0	0	0	0	0	0	0
d__Bacteria;p__Acidobacteriota;c__Vicinamibacteria;o__Subgroup_17;f__Subgroup_17_unclassified;g__Subgroup_17_unclassified;s__Subgroup_17_unclassified	0	3	0	0	0	3	0	0	0	3	0	7	2	0	0	0	0	0	5	0
d__Bacteria;p__Firmicutes;c__Clostridia;o__Lachnospirales;f__Lachnospiraceae;g__Agathobacter;s__Agathobacter_unclassified	0	0	0	0	0	0	0	0	0	0	0	0	26	0	0	0	0	0	0	20
d__Bacteria;p__Firmicutes;c__Clostridia;o__Oscillospirales;f__Ruminococcaceae;g__Ruminococcus;s__Ruminococcus_unclassified	0	0	0	0	0	0	0	0	0	0	0	0	0	0	82	0	0	0	0	0
d__Bacteria;p__Firmicutes;c__Clostridia;o__Oscillospirales;f__Ruminococcaceae;g__Ruminococcus;s__Ruminococcus_unclassified	0	0	0	0	0	0	0	0	0	0	0	0	0	0	82	0	0	0	0	0
d__Bacteria;p__Firmicutes;c__Clostridia;o__Oscillospirales;f__Ruminococcaceae;g__Negativibacillus;s__Negativibacillus_unclassified	0	0	0	0	0	0	0	0	0	0	0	0	0	0	0	0	0	0	0	0
d__Bacteria;p__Firmicutes;c__Bacilli;o__Lactobacillales;f__Lactobacillaceae;g__HT002;s__HT002_unclassified	0	0	0	0	0	0	0	0	0	0	0	0	0	0	0	0	0	0	0	0
d__Bacteria;p__Firmicutes;c__Clostridia;o__Lachnospirales;f__Lachnospiraceae;g__Agathobacter;s__Agathobacter_unclassified	0	0	0	0	0	32	0	0	50	0	0	0	0	0	0	0	0	0	0	0
d__Bacteria;p__Proteobacteria;c__Gammaproteobacteria;o__Enterobacterales;f__Enterobacteriaceae;g__Escherichia-Shigella;s__Escherichia-Shigella_unclassified	0	0	0	0	0	0	0	0	0	0	81	0	0	0	0	0	0	0	0	0
d__Bacteria;p__Firmicutes;c__Clostridia;o__Oscillospirales;f__Butyricicoccaceae;g__Butyricicoccus;s__Butyricicoccus_unclassified	0	0	0	0	0	0	0	0	0	0	0	0	0	0	0	0	0	0	2	7
d__Bacteria;p__Bacteroidota;c__Bacteroidia;o__Bacteroidales;f__Prevotellaceae;g__Prevotella_7;s__Prevotella_7_unclassified	0	0	0	0	0	0	0	0	0	0	0	0	0	0	0	0	0	0	0	0
d__Bacteria;p__Firmicutes;c__Bacilli;o__Erysipelotrichales;f__Erysipelotrichaceae;g__Dubosiella;s__Dubosiella_unclassified	0	0	0	0	0	0	0	0	0	0	0	0	0	11	0	0	0	0	14	10
d__Bacteria;p__Firmicutes;c__Clostridia;o__Lachnospirales;f__Lachnospiraceae;g__Blautia;s__Blautia_unclassified	0	0	0	0	0	0	0	0	0	0	0	0	0	40	0	0	0	0	0	0
d__Bacteria;p__Bacteroidota;c__Bacteroidia;o__Bacteroidales;f__Prevotellaceae;g__Prevotella_9;s__Prevotella_9_unclassified	0	0	0	0	0	0	0	0	0	0	0	0	0	0	0	0	0	0	0	0
d__Bacteria;p__Bacteroidota;c__Bacteroidia;o__Bacteroidales;f__Bacteroidaceae;g__Bacteroides;s__Bacteroides_unclassified	0	0	0	0	0	0	0	0	0	0	0	0	0	0	0	0	0	0	0	0
d__Bacteria;p__Bacteroidota;c__Bacteroidia;o__Bacteroidales;f__Muribaculaceae;g__Muribaculaceae_unclassified;s__Muribaculaceae_unclassified	0	0	12	8	0	0	0	15	16	0	0	0	0	0	0	0	0	0	0	0
d__Bacteria;p__Firmicutes;c__Bacilli;o__Lactobacillales;f__Streptococcaceae;g__Streptococcus;s__Streptococcus_constellatus	0	0	0	0	9	0	0	0	0	0	0	0	0	0	0	0	18	0	0	0
d__Bacteria;p__Firmicutes;c__Clostridia;o__Clostridiales;f__Ruminococcaceae;g__Bittarella;s__Bittarella_massiliensis	0	4	3	0	0	7	0	0	0	2	0	0	5	0	3	0	0	0	0	0
d__Bacteria;p__Firmicutes;c__Clostridia;o__Lachnospirales;f__Lachnospiraceae;g__Fusicatenibacter;s__Fusicatenibacter_unclassified	0	0	0	0	0	0	0	0	0	0	0	0	0	53	0	0	0	0	0	0
d__Bacteria;p__Bacteroidota;c__Bacteroidia;o__Bacteroidales;f__Marinifilaceae;g__Butyricimonas;s__Butyricimonas_unclassified	0	0	0	0	0	0	0	0	0	0	0	0	0	0	0	0	6	0	0	0
d__Bacteria;p__Desulfobacterota;c__Desulfovibrionia;o__Desulfovibrionales;f__Desulfovibrionaceae;g__Mailhella;s__Mailhella_unclassified	0	0	0	0	0	0	0	0	0	0	0	0	0	0	0	0	0	0	0	0
d__Bacteria;p__Campylobacterota;c__Campylobacteria;o__Campylobacterales;f__Helicobacteraceae;g__Helicobacter;s__Helicobacter_unclassified	0	0	0	0	0	0	0	0	0	0	0	0	0	0	0	0	0	0	0	0
d__Bacteria;p__Proteobacteria;c__Gammaproteobacteria;o__Enterobacterales;f__Pasteurellaceae;g__Haemophilus;s__Haemophilus_unclassified	0	0	0	0	0	0	0	0	0	0	0	0	0	0	0	0	0	0	0	0
d__Bacteria;p__Firmicutes;c__Clostridia;o__Lachnospirales;f__Lachnospiraceae;g__Ruminococcus]_torques_group;s__Ruminococcus]_torques_group_unclassified	0	0	0	0	0	0	0	0	0	0	0	0	0	0	0	0	0	0	0	0
d__Bacteria;p__Actinobacteriota;c__Actinobacteria;o__Actinomycetales;f__Actinomycetaceae;g__Actinomyces;s__Actinomyces_unclassified	0	0	0	0	0	0	0	0	0	0	8	0	0	0	0	0	0	0	0	0
d__Bacteria;p__Firmicutes;c__Bacilli;o__Erysipelotrichales;f__Erysipelatoclostridiaceae;g__Erysipelotrichaceae_UCG-003;s__Erysipelotrichaceae_UCG-003_unclassified	0	0	0	0	0	0	0	0	0	0	0	0	0	41	0	0	0	0	0	0
d__Bacteria;p__Firmicutes;c__Clostridia;o__Peptostreptococcales-Tissierellales;f__Anaerovoracaceae;g__Family_XIII_AD3011_group;s__Family_XIII_AD3011_group_unclassified	0	0	0	0	0	0	0	0	0	32	0	0	29	0	0	0	0	0	0	12
d__Bacteria;p__Firmicutes;c__Bacilli;o__Lactobacillales;f__Streptococcaceae;g__Streptococcus;s__Streptococcus_unclassified	0	0	0	0	0	0	0	0	0	0	0	0	0	0	0	0	0	0	0	30
d__Bacteria;p__Bacteroidota;c__Bacteroidia;o__Bacteroidales;f__Prevotellaceae;g__Prevotella;s__Prevotella_unclassified	0	0	0	0	0	0	0	0	0	0	0	0	79	0	0	0	0	0	0	0
d__Bacteria;p__Actinobacteriota;c__Actinobacteria;o__Bifidobacteriales;f__Bifidobacteriaceae;g__Bifidobacterium;s__Bifidobacterium_unclassified	0	0	0	0	0	0	25	0	0	0	0	0	18	0	0	0	36	0	0	0
d__Bacteria;p__Firmicutes;c__Clostridia;o__Lachnospirales;f__Lachnospiraceae;g__Ruminococcus]_gnavus_group;s__Ruminococcus]_gnavus_group_unclassified	0	0	0	0	0	0	0	0	0	0	0	0	0	36	0	0	0	0	0	0
d__Bacteria;p__Bacteroidota;c__Bacteroidia;o__Bacteroidales;f__Muribaculaceae;g__Muribaculaceae_unclassified;s__Muribaculaceae_unclassified	0	0	0	0	0	0	0	0	0	0	0	0	0	0	0	0	79	0	0	0
d__Bacteria;p__Bacteroidota;c__Bacteroidia;o__Bacteroidales;f__Muribaculaceae;g__Muribaculaceae_unclassified;s__Muribaculaceae_unclassified	0	0	9	7	0	12	0	0	0	0	0	0	0	0	0	0	0	0	0	0
d__Bacteria;p__Firmicutes;c__Clostridia;o__Lachnospirales;f__Lachnospiraceae;g__Fusicatenibacter;s__Fusicatenibacter_unclassified	0	0	0	0	0	0	0	0	0	0	0	0	0	0	0	0	0	0	0	0
d__Bacteria;p__Firmicutes;c__Bacilli;o__Lactobacillales;f__Streptococcaceae;g__Streptococcus;s__uncultured_Streptococcus_sp.	0	0	0	0	0	0	0	0	0	0	0	0	0	0	0	0	0	0	0	0
d__Bacteria;p__Firmicutes;c__Negativicutes;o__Veillonellales-Selenomonadales;f__Veillonellaceae;g__Veillonella;s__Veillonella_unclassified	0	0	0	0	0	0	0	0	0	0	0	0	0	0	0	0	0	0	0	0
d__Bacteria;p__Firmicutes;c__Clostridia;o__Lachnospirales;f__Lachnospiraceae;g__Roseburia;s__Roseburia_unclassified	0	0	0	0	0	0	0	0	0	0	0	0	0	0	0	0	0	0	0	0
d__Bacteria;p__Firmicutes;c__Clostridia;o__Oscillospirales;f__Ruminococcaceae;g__Faecalibacterium;s__Faecalibacterium_unclassified	0	53	0	0	0	0	0	26	0	0	0	0	0	0	0	0	0	0	0	0
d__Bacteria;p__Firmicutes;c__Clostridia;o__Oscillospirales;f__Ruminococcaceae;g__Faecalibacterium;s__Faecalibacterium_unclassified	79	0	0	0	0	0	0	0	0	0	0	0	0	0	0	0	0	0	0	0
d__Bacteria;p__Firmicutes;c__Clostridia;o__Oscillospirales;f__Ruminococcaceae;g__Incertae_Sedis;s__Incertae_Sedis_unclassified	0	0	0	9	0	0	0	0	0	0	9	0	0	0	0	0	0	13	0	0
d__Bacteria;p__Bacteroidota;c__Bacteroidia;o__Bacteroidales;f__Muribaculaceae;g__Muribaculaceae_unclassified;s__Muribaculaceae_unclassified	0	6	0	0	0	0	0	0	0	0	0	0	0	0	0	0	0	0	0	14
d__Bacteria;p__Firmicutes;c__Firmicutes_unclassified;o__Firmicutes_unclassified;f__Firmicutes_unclassified;g__Firmicutes_unclassified;s__Firmicutes_unclassified	0	0	0	0	0	0	0	0	0	0	0	16	0	0	0	0	0	0	10	0
d__Bacteria;p__Firmicutes;c__Bacilli;o__Lactobacillales;f__Lactobacillaceae;g__Levilactobacillus;s__Levilactobacillus_unclassified	0	0	6	5	4	4	4	9	9	5	0	0	0	0	0	0	0	0	0	0
d__Bacteria;p__Firmicutes;c__Clostridia;o__Clostridiales;f__Lachnospiraceae;g__Lachnospiraceae_unclassified;s__Lachnospiraceae_unclassified	0	0	0	0	0	0	0	0	0	0	0	0	0	0	0	0	0	0	0	0
d__Bacteria;p__Firmicutes;c__Clostridia;o__Clostridiales;f__Ruminococcaceae;g__Pseudoflavonifractor;s__Pseudoflavonifractor_sp.	0	0	0	0	17	0	0	0	10	0	0	0	0	0	0	0	0	0	0	0
d__Bacteria;p__Firmicutes;c__Clostridia;o__Clostridiales;f__Clostridiaceae;g__Clostridium;s__Clostridium_sp._Marseille-P7770	0	0	0	0	0	54	0	0	0	0	0	0	0	0	0	0	0	0	0	0
d__Bacteria;p__Bacteroidota;c__Bacteroidia;o__Bacteroidales;f__Bacteroidaceae;g__Bacteroides;s__uncultured_Bacteroides_sp.	0	24	0	0	0	0	0	0	0	0	0	0	0	0	0	0	0	0	0	0
d__Bacteria;p__Fusobacteriota;c__Fusobacteriia;o__Fusobacteriales;f__Fusobacteriaceae;g__Fusobacterium;s__Fusobacterium_unclassified	0	0	0	0	0	0	0	0	0	0	0	0	0	0	0	0	0	0	0	0
d__Bacteria;p__Firmicutes;c__Clostridia;o__Lachnospirales;f__Lachnospiraceae;g__Dorea;s__Dorea_unclassified	0	0	0	0	0	0	0	0	0	0	0	0	0	0	0	0	0	0	0	0
d__Bacteria;p__Firmicutes;c__Firmicutes_unclassified;o__Firmicutes_unclassified;f__Firmicutes_unclassified;g__Firmicutes_unclassified;s__Firmicutes_unclassified	0	0	0	0	0	0	0	0	0	0	0	0	0	0	0	0	0	0	0	0
d__Bacteria;p__Firmicutes;c__Clostridia;o__Lachnospirales;f__Lachnospiraceae;g__Eisenbergiella;s__Eisenbergiella_unclassified	0	0	0	0	0	0	0	0	0	0	0	0	16	0	0	0	0	0	0	0
d__Bacteria;p__Bacteroidota;c__Bacteroidia;o__Bacteroidales;f__Rikenellaceae;g__Rikenella;s__Rikenella_unclassified	0	0	4	4	0	3	0	5	3	3	0	0	3	5	4	5	4	0	2	0
d__Bacteria;p__Bacteroidota;c__Bacteroidia;o__Bacteroidales;f__Rikenellaceae;g__Alistipes;s__Alistipes_unclassified	4	4	5	8	2	0	0	3	2	0	0	2	5	8	3	0	4	0	0	0
d__Bacteria;p__Firmicutes;c__Clostridia;o__Lachnospirales;f__Lachnospiraceae;g__Lachnospiraceae_NK4A136_group;s__Lachnospiraceae_NK4A136_group_unclassified	0	9	5	0	0	0	0	0	0	0	0	0	0	0	6	0	0	9	7	0
d__Bacteria;p__Firmicutes;c__Clostridia;o__Lachnospirales;f__Lachnospiraceae;g__Blautia;s__Blautia_unclassified	0	0	0	0	0	0	0	0	0	0	0	0	0	0	0	0	0	0	0	0
d__Bacteria;p__Firmicutes;c__Clostridia;o__Oscillospirales;f__Butyricicoccaceae;g__Butyricicoccus;s__Butyricicoccus_unclassified	0	0	0	0	0	0	0	0	0	0	0	0	0	0	0	0	0	0	0	33
d__Bacteria;p__Actinobacteriota;c__Actinobacteria;o__Corynebacteriales;f__Corynebacteriaceae;g__Lawsonella;s__Lawsonella_unclassified	12	0	0	0	0	0	0	6	0	0	0	0	0	0	10	0	0	0	0	0
d__Bacteria;p__Bacteroidota;c__Bacteroidia;o__Bacteroidales;f__Muribaculaceae;g__Muribaculaceae_unclassified;s__Muribaculaceae_unclassified	0	0	0	0	0	0	0	0	0	0	0	0	0	0	0	6	0	0	0	0
d__Bacteria;p__Firmicutes;c__Clostridia;o__Oscillospirales;f__Ruminococcaceae;g__CAG-352;s__CAG-352_unclassified	0	0	0	0	0	0	0	0	0	0	0	0	0	0	0	0	77	0	0	0
d__Bacteria;p__Firmicutes;c__Clostridia;o__Clostridiales;f__Clostridiaceae;g__Clostridium;s__uncultured_Clostridium_sp.	0	0	0	0	0	17	0	0	20	0	0	0	0	0	0	0	0	0	0	0
d__Bacteria;p__Firmicutes;c__Clostridia;o__Lachnospirales;f__Lachnospiraceae;g__Roseburia;s__Roseburia_unclassified	0	0	0	0	0	0	0	0	0	0	0	0	0	0	0	0	0	0	0	0
d__Bacteria;p__Firmicutes;c__Clostridia;o__Lachnospirales;f__Lachnospiraceae;g__Ruminococcus]_gnavus_group;s__Ruminococcus]_gnavus_group_unclassified	0	0	0	0	0	0	0	0	0	0	0	0	0	0	0	0	0	0	0	0
d__Bacteria;p__Firmicutes;c__Clostridia;o__Clostridiales;f__Lachnospiraceae;g__Lachnospiraceae_unclassified;s__Lachnospiraceae_unclassified	0	0	0	0	0	0	0	0	0	0	0	0	0	0	0	0	0	0	0	0
d__Bacteria;p__Bacteroidota;c__Bacteroidia;o__Bacteroidales;f__Bacteroidaceae;g__Bacteroides;s__uncultured_Bacteroides_sp.	0	0	0	0	0	0	0	0	0	0	0	0	0	0	0	0	0	0	0	0
d__Bacteria;p__Proteobacteria;c__Alphaproteobacteria;o__Sphingomonadales;f__Sphingomonadaceae;g__Sphingomonas;s__Sphingomonas_unclassified	0	0	7	0	0	6	10	10	7	0	0	5	0	0	0	0	0	0	0	0
d__Bacteria;p__Firmicutes;c__Clostridia;o__Lachnospirales;f__Lachnospiraceae;g__Lachnoclostridium;s__Lachnoclostridium_unclassified	0	0	0	0	0	0	0	0	0	0	0	0	0	0	0	0	0	0	0	0
d__Bacteria;p__Firmicutes;c__Firmicutes_unclassified;o__Firmicutes_unclassified;f__Firmicutes_unclassified;g__Firmicutes_unclassified;s__Firmicutes_unclassified	0	0	0	0	11	5	0	0	0	9	0	0	0	0	0	0	13	0	0	0
d__Bacteria;p__Proteobacteria;c__Gammaproteobacteria;o__Burkholderiales;f__Burkholderiaceae;g__Lautropia;s__Lautropia_unclassified	0	0	0	0	0	0	0	0	0	0	0	0	0	0	0	0	0	0	0	16
d__Bacteria;p__Bacteroidota;c__Bacteroidia;o__Bacteroidales;f__Muribaculaceae;g__Muribaculaceae_unclassified;s__Muribaculaceae_unclassified	0	0	0	10	0	7	0	0	0	0	0	0	0	0	0	4	0	0	15	0
d__Bacteria;p__Firmicutes;c__Clostridia;o__Lachnospirales;f__Lachnospiraceae;g__Dorea;s__Dorea_unclassified	0	0	0	0	0	0	0	0	0	0	0	0	76	0	0	0	0	0	0	0
d__Bacteria;p__Firmicutes;c__Firmicutes_unclassified;o__Firmicutes_unclassified;f__Firmicutes_unclassified;g__Firmicutes_unclassified;s__Firmicutes_unclassified	0	23	0	0	0	0	0	0	0	20	0	0	0	0	0	0	21	0	0	0
d__Bacteria;p__Bacteroidota;c__Bacteroidia;o__Bacteroidales;f__Muribaculaceae;g__Muribaculaceae_unclassified;s__Muribaculaceae_unclassified	0	0	0	0	0	0	0	0	0	0	0	0	0	0	0	0	0	0	0	0
d__Bacteria;p__Proteobacteria;c__Gammaproteobacteria;o__Pseudomonadales;f__Pseudomonadaceae;g__Pseudomonas;s__uncultured_Pseudomonas_sp.	0	0	0	0	0	0	0	0	0	0	0	0	0	0	0	0	0	0	0	0
d__Bacteria;p__Proteobacteria;c__Gammaproteobacteria;o__Burkholderiales;f__Sutterellaceae;g__Sutterella;s__Sutterella_unclassified	0	0	0	0	0	0	0	0	0	0	0	0	0	0	0	0	0	0	0	0
d__Bacteria;p__Firmicutes;c__Clostridia;o__Lachnospirales;f__Lachnospiraceae;g__Agathobacter;s__Agathobacter_unclassified	0	0	0	0	58	0	0	18	0	0	0	0	0	0	0	0	0	0	0	0
d__Bacteria;p__Firmicutes;c__Clostridia;o__Lachnospirales;f__Lachnospiraceae;g__Lachnospira;s__Lachnospira_unclassified	0	0	0	0	0	76	0	0	0	0	0	0	0	0	0	0	0	0	0	0
d__Bacteria;p__Firmicutes;c__Clostridia;o__Oscillospirales;f__Ruminococcaceae;g__Faecalibacterium;s__Faecalibacterium_unclassified	0	0	0	0	0	0	0	0	0	76	0	0	0	0	0	0	0	0	0	0
d__Bacteria;p__Bacteroidota;c__Bacteroidia;o__Bacteroidales;f__Bacteroidaceae;g__Bacteroides;s__Bacteroides_unclassified	0	0	0	0	0	0	0	0	0	0	0	0	0	0	0	0	0	0	0	0
d__Bacteria;p__Bacteroidota;c__Bacteroidia;o__Bacteroidales;f__Bacteroidaceae;g__Bacteroides;s__Bacteroides_unclassified	0	0	0	0	0	0	0	0	0	0	0	0	0	0	0	0	0	0	0	0
d__Bacteria;p__Firmicutes;c__Clostridia;o__Lachnospirales;f__Lachnospiraceae;g__Lachnospira;s__Lachnospira_unclassified	0	0	0	0	0	0	0	0	0	0	37	0	0	0	0	0	0	0	0	0
d__Bacteria;p__Firmicutes;c__Bacilli;o__Erysipelotrichales;f__Erysipelatoclostridiaceae;g__Erysipelotrichaceae_UCG-003;s__Erysipelotrichaceae_UCG-003_unclassified	0	0	0	0	0	0	0	0	0	0	0	0	0	0	0	0	0	0	0	0
d__Bacteria;p__Firmicutes;c__Firmicutes_unclassified;o__Firmicutes_unclassified;f__Firmicutes_unclassified;g__Firmicutes_unclassified;s__Firmicutes_unclassified	0	0	0	0	28	0	0	0	0	0	0	0	0	0	0	0	0	0	0	0
d__Bacteria;p__Firmicutes;c__Clostridia;o__Eubacteriales;f__Eubacteriaceae;g__Eubacterium;s__Eubacterium_unclassified	0	0	2	0	0	0	0	0	0	0	0	0	0	0	33	0	0	16	0	0
d__Bacteria;p__Firmicutes;c__Clostridia;o__Christensenellales;f__Christensenellaceae;g__Christensenellaceae_R-7_group;s__Christensenellaceae_R-7_group_unclassified	0	0	0	0	0	0	0	0	0	0	0	0	0	0	0	0	0	0	0	40
d__Bacteria;p__Bacteroidota;c__Bacteroidia;o__Bacteroidales;f__Prevotellaceae;g__Paraprevotella;s__Paraprevotella_unclassified	0	0	0	0	0	0	0	0	0	33	0	0	28	0	0	0	0	0	0	0
d__Bacteria;p__Proteobacteria;c__Gammaproteobacteria;o__Enterobacterales;f__Enterobacteriaceae;g__Citrobacter;s__Citrobacter_koseri	8	0	0	0	0	0	0	12	0	0	0	0	0	0	15	0	0	0	0	0
d__Bacteria;p__Bacteroidota;c__Bacteroidia;o__Bacteroidales;f__Bacteroidaceae;g__Bacteroides;s__Bacteroides_unclassified	0	0	0	0	0	0	0	0	0	0	0	0	0	0	0	75	0	0	0	0
d__Bacteria;p__Firmicutes;c__Clostridia;o__Peptostreptococcales-Tissierellales;f__Peptostreptococcaceae;g__Romboutsia;s__Romboutsia_unclassified	19	0	0	0	0	0	0	0	0	0	0	0	0	0	0	0	0	0	0	0
d__Bacteria;p__Firmicutes;c__Clostridia;o__Lachnospirales;f__Lachnospiraceae;g__Roseburia;s__Roseburia_unclassified	0	0	0	0	0	0	0	0	0	0	0	0	0	0	0	0	0	0	0	0
d__Bacteria;p__Firmicutes;c__Clostridia;o__Lachnospirales;f__Lachnospiraceae;g__Coprococcus;s__Coprococcus_unclassified	0	0	0	0	0	0	0	0	0	0	0	0	0	0	0	0	0	0	0	0
d__Bacteria;p__Firmicutes;c__Firmicutes_unclassified;o__Firmicutes_unclassified;f__Firmicutes_unclassified;g__Firmicutes_unclassified;s__Firmicutes_unclassified	0	0	0	0	39	0	0	0	0	0	0	0	0	0	0	0	0	0	0	0
d__Bacteria;p__Firmicutes;c__Clostridia;o__Lachnospirales;f__Lachnospiraceae;g__Lachnospira;s__Lachnospira_unclassified	0	0	0	0	0	0	0	0	0	0	0	0	0	0	0	0	0	0	0	0
d__Bacteria;p__Bacteroidota;c__Bacteroidia;o__Bacteroidales;f__Bacteroidaceae;g__Bacteroides;s__uncultured_Bacteroides_sp.	0	0	0	0	0	0	0	0	0	0	0	0	0	0	0	0	0	0	0	0
d__Bacteria;p__Firmicutes;c__Clostridia;o__Lachnospirales;f__Lachnospiraceae;g__Anaerostignum;s__Anaerostignum_unclassified	0	0	4	0	0	0	0	0	0	0	39	0	0	0	0	0	0	0	0	0
d__Bacteria;p__Actinobacteriota;c__Coriobacteriia;o__Coriobacteriales;f__Eggerthellaceae;g__Enterorhabdus;s__Enterorhabdus_unclassified	0	0	10	0	0	0	9	0	0	5	9	0	0	0	0	0	0	4	0	7
d__Bacteria;p__Bacteroidota;c__Bacteroidia;o__Bacteroidales;f__Bacteroidaceae;g__Bacteroides;s__Bacteroides_unclassified	0	0	0	0	0	0	0	0	0	0	23	0	0	0	0	0	0	0	0	0
d__Bacteria;p__Bacteroidota;c__Bacteroidia;o__Bacteroidales;f__Muribaculaceae;g__Muribaculaceae_unclassified;s__Muribaculaceae_unclassified	3	0	0	0	0	0	0	0	0	0	3	0	0	6	4	3	0	0	0	13
d__Bacteria;p__Firmicutes;c__Clostridia;o__Oscillospirales;f__Oscillospiraceae;g__Oscillospira;s__Oscillospira_unclassified	0	6	0	7	0	0	23	0	0	3	0	0	0	0	0	0	0	0	0	4
d__Bacteria;p__Bacteroidota;c__Bacteroidia;o__Bacteroidales;f__Marinifilaceae;g__Butyricimonas;s__Butyricimonas_unclassified	0	0	0	0	0	0	0	0	0	0	0	0	0	0	0	0	0	0	0	0
d__Bacteria;p__Proteobacteria;c__Deltaproteobacteria;o__Desulfovibrionales;f__Desulfovibrionaceae;g__Desulfovibrio;s__Desulfovibrio_sp.	0	0	0	0	0	0	0	0	11	0	0	0	0	0	0	0	0	0	0	9
d__Bacteria;p__Firmicutes;c__Clostridia;o__Lachnospirales;f__Lachnospiraceae;g__Tuzzerella;s__Tuzzerella_unclassified	0	0	0	0	0	0	0	0	0	0	0	0	0	0	0	0	0	0	0	0
d__Bacteria;p__Fusobacteriota;c__Fusobacteriia;o__Fusobacteriales;f__Fusobacteriaceae;g__Fusobacterium;s__Fusobacterium_unclassified	0	0	0	0	0	0	0	0	0	0	0	0	0	0	0	0	0	0	0	0
d__Bacteria;p__Firmicutes;c__Clostridia;o__Lachnospirales;f__Lachnospiraceae;g__Fusicatenibacter;s__Fusicatenibacter_unclassified	11	0	0	0	0	0	0	0	0	0	0	0	0	0	0	0	0	0	0	0
d__Bacteria;p__Firmicutes;c__Clostridia;o__Lachnospirales;f__Lachnospiraceae;g__Blautia;s__Blautia_unclassified	0	0	0	8	21	0	7	9	10	0	0	0	0	0	0	0	0	0	0	0
d__Bacteria;p__Firmicutes;c__Clostridia;o__Lachnospirales;f__Lachnospiraceae;g__Ruminococcus]_torques_group;s__Ruminococcus]_torques_group_unclassified	0	0	0	0	0	0	0	0	0	0	0	0	0	0	0	0	0	0	0	0
d__Bacteria;p__Fusobacteriota;c__Fusobacteriia;o__Fusobacteriales;f__Fusobacteriaceae;g__Fusobacterium;s__Fusobacterium_unclassified	0	0	0	0	0	0	0	0	0	0	0	0	0	0	0	0	0	0	0	0
d__Bacteria;p__Firmicutes;c__Clostridia;o__Clostridiales;f__Ruminococcaceae;g__Ruminococcus;s__Ruminococcus_sp.	0	0	0	0	0	0	0	0	0	0	0	0	0	0	0	0	0	0	0	0
d__Bacteria;p__Bacteroidota;c__Bacteroidota_unclassified;o__Bacteroidota_unclassified;f__Bacteroidota_unclassified;g__Bacteroidota_unclassified;s__Bacteroidota_unclassified	0	0	0	0	0	0	0	0	0	74	0	0	0	0	0	0	0	0	0	0
d__Bacteria;p__Proteobacteria;c__Gammaproteobacteria;o__Enterobacterales;f__Enterobacteriaceae;g__Klebsiella;s__Klebsiella_aerogenes	0	0	0	0	0	0	0	0	0	0	0	0	0	0	0	0	0	0	0	0
d__Bacteria;p__Firmicutes;c__Clostridia;o__Christensenellales;f__Christensenellaceae;g__Christensenellaceae_R-7_group;s__Christensenellaceae_R-7_group_unclassified	0	0	0	0	0	0	0	0	0	0	0	0	0	0	0	0	0	0	0	0
d__Bacteria;p__Firmicutes;c__Clostridia;o__Lachnospirales;f__Lachnospiraceae;g__Agathobacter;s__Agathobacter_unclassified	0	0	0	0	0	0	0	0	0	0	0	0	0	0	0	0	0	0	0	0
d__Bacteria;p__Firmicutes;c__Negativicutes;o__Veillonellales;f__Veillonellaceae;g__Veillonellaceae_unclassified;s__Veillonellaceae_unclassified	0	0	0	0	0	0	0	0	0	0	49	0	0	0	0	0	0	0	0	0
d__Bacteria;p__Firmicutes;c__Clostridia;o__Clostridia_UCG-014;f__Clostridia_UCG-014_unclassified;g__Clostridia_UCG-014_unclassified;s__Clostridia_UCG-014_unclassified	0	0	0	5	0	0	0	0	0	0	7	6	0	0	0	6	9	0	0	0
d__Bacteria;p__Bacteroidota;c__Bacteroidia;o__Bacteroidales;f__Bacteroidaceae;g__Bacteroides;s__Bacteroides_sp._SB5	11	0	0	5	0	0	0	0	0	0	0	0	0	0	9	0	0	6	0	0
d__Bacteria;p__Firmicutes;c__Clostridia;o__Oscillospirales;f__Butyricicoccaceae;g__UCG-009;s__UCG-009_unclassified	4	0	0	0	7	0	0	0	0	0	0	0	0	6	0	4	5	6	4	10
d__Bacteria;p__Firmicutes;c__Clostridia;o__Clostridiales;f__Lachnospiraceae;g__Lachnospiraceae_unclassified;s__Lachnospiraceae_unclassified	0	0	0	0	0	0	0	0	0	0	0	0	0	0	0	0	0	0	0	0
d__Bacteria;p__Bacteroidota;c__Bacteroidia;o__Bacteroidales;f__Muribaculaceae;g__Muribaculaceae_unclassified;s__Muribaculaceae_unclassified	6	0	0	0	0	0	0	0	0	4	0	0	0	0	0	4	3	7	0	5
d__Bacteria;p__Firmicutes;c__Clostridia;o__Oscillospirales;f__Ruminococcaceae;g__Faecalibacterium;s__Faecalibacterium_unclassified	0	0	0	0	0	0	0	0	0	0	0	0	0	0	0	0	0	0	0	73
d__Bacteria;p__Proteobacteria;c__Gammaproteobacteria;o__Burkholderiales;f__Sutterellaceae;g__Sutterella;s__Sutterella_unclassified	0	0	0	0	0	0	0	0	0	0	0	0	0	0	0	0	0	0	0	0
d__Bacteria;p__Bacteroidota;c__Bacteroidia;o__Bacteroidales;f__Prevotellaceae;g__Prevotella_9;s__Prevotella_9_unclassified	0	0	0	0	0	0	0	0	0	0	0	0	0	0	0	0	0	0	0	0
d__Bacteria;p__Firmicutes;c__Clostridia;o__Lachnospirales;f__Lachnospiraceae;g__Fusicatenibacter;s__Fusicatenibacter_unclassified	21	13	0	0	0	0	0	0	0	12	0	0	0	0	0	0	0	0	0	0
d__Bacteria;p__Firmicutes;c__Clostridia;o__Clostridiales;f__Clostridiaceae;g__Clostridium_sensu_stricto_1;s__Clostridium_sensu_stricto_1_unclassified	0	0	0	0	0	0	0	0	0	0	0	0	0	0	0	0	0	0	0	0
d__Bacteria;p__Firmicutes;c__Clostridia;o__Oscillospirales;f__Ruminococcaceae;g__Faecalibacterium;s__Faecalibacterium_unclassified	0	0	0	0	0	0	0	0	0	0	0	0	0	0	0	0	0	0	0	0
d__Bacteria;p__Bacteroidota;c__Bacteroidia;o__Bacteroidales;f__Marinifilaceae;g__Butyricimonas;s__Butyricimonas_unclassified	0	18	41	0	0	0	0	0	0	0	0	0	0	0	0	0	0	0	0	0
d__Bacteria;p__Campylobacterota;c__Campylobacteria;o__Campylobacterales;f__Campylobacteraceae;g__Campylobacter;s__Campylobacter_unclassified	0	0	0	0	0	0	0	0	0	0	0	0	0	0	0	0	0	0	0	0
d__Bacteria;p__Firmicutes;c__Clostridia;o__Monoglobales;f__Monoglobaceae;g__Monoglobus;s__Monoglobus_unclassified	0	0	0	0	0	0	0	0	0	12	0	0	0	0	0	0	0	0	0	0
d__Bacteria;p__Firmicutes;c__Negativicutes;o__Acidaminococcales;f__Acidaminococcaceae;g__Phascolarctobacterium;s__Phascolarctobacterium_faecium	0	0	0	0	0	0	0	0	0	0	0	0	0	0	0	0	0	72	0	0
d__Bacteria;p__Firmicutes;c__Clostridia;o__Clostridiales;f__Lachnospiraceae;g__Lachnospiraceae_unclassified;s__Lachnospiraceae_unclassified	0	0	0	0	0	0	0	0	5	0	0	0	0	0	0	0	0	8	0	0
d__Bacteria;p__Firmicutes;c__Firmicutes_unclassified;o__Firmicutes_unclassified;f__Firmicutes_unclassified;g__Firmicutes_unclassified;s__Firmicutes_unclassified	0	16	7	0	0	0	0	0	0	0	0	0	0	0	23	0	0	0	0	14
d__Bacteria;p__Bacteroidota;c__Bacteroidia;o__Bacteroidales;f__Tannerellaceae;g__Parabacteroides;s__Parabacteroides_distasonis	0	0	0	0	0	0	0	0	0	0	0	72	0	0	0	0	0	0	0	0
d__Bacteria;p__Proteobacteria;c__Gammaproteobacteria;o__Burkholderiales;f__Rhodocyclaceae;g__Methyloversatilis;s__Methyloversatilis_unclassified	0	0	0	0	0	0	0	0	0	0	0	0	9	0	0	0	0	0	0	0
d__Bacteria;p__Cyanobacteria;c__Cyanobacteriia;o__Chloroplast;f__Chloroplast_unclassified;g__Chloroplast_unclassified;s__Chloroplast_unclassified	0	0	0	0	0	0	0	0	0	0	0	0	0	0	0	0	72	0	0	0
d__Bacteria;p__Firmicutes;c__Bacilli;o__Lactobacillales;f__Lactobacillaceae;g__Ligilactobacillus;s__Ligilactobacillus_unclassified	0	0	0	0	0	0	0	0	25	0	0	0	0	0	0	0	4	0	0	0
d__Bacteria;p__Fusobacteriota;c__Fusobacteriia;o__Fusobacteriales;f__Fusobacteriaceae;g__Fusobacterium;s__Fusobacterium_unclassified	0	0	0	0	0	0	0	0	0	0	0	0	0	0	0	0	0	0	0	0
d__Bacteria;p__Firmicutes;c__Clostridia;o__Clostridiales;f__Lachnospiraceae;g__Lachnospiraceae_unclassified;s__Lachnospiraceae_unclassified	0	0	0	0	50	0	0	0	22	0	0	0	0	0	0	0	0	0	0	0
d__Bacteria;p__Firmicutes;c__Clostridia;o__Monoglobales;f__Monoglobaceae;g__Monoglobus;s__Monoglobus_unclassified	0	0	0	0	0	0	0	0	0	0	0	0	0	0	0	0	0	0	0	0
d__Bacteria;p__Proteobacteria;c__Gammaproteobacteria;o__Burkholderiales;f__Sutterellaceae;g__Sutterella;s__Sutterella_unclassified	0	0	0	0	0	0	0	0	0	0	0	0	0	0	0	0	0	0	0	0
d__Bacteria;p__Firmicutes;c__Clostridia;o__Lachnospirales;f__Lachnospiraceae;g__Anaerostipes;s__Anaerostipes_unclassified	0	0	0	0	0	0	0	0	0	0	0	0	0	4	0	0	0	7	0	0
d__Bacteria;p__Firmicutes;c__Clostridia;o__Oscillospirales;f__UCG-010;g__UCG-010_unclassified;s__UCG-010_unclassified	0	9	0	0	0	0	0	0	0	0	0	0	0	0	0	0	0	0	0	7
d__Bacteria;p__Firmicutes;c__Bacilli;o__Erysipelotrichales;f__Erysipelotrichaceae;g__Dielma;s__Dielma_unclassified	0	0	10	0	0	0	0	0	0	0	0	0	5	0	16	0	0	0	0	0
d__Bacteria;p__Firmicutes;c__Firmicutes_unclassified;o__Firmicutes_unclassified;f__Firmicutes_unclassified;g__Firmicutes_unclassified;s__Firmicutes_unclassified	0	14	0	0	0	0	17	7	0	0	0	0	3	0	0	0	0	0	0	0
d__Bacteria;p__Bacteroidota;c__Bacteroidia;o__Bacteroidales;f__Barnesiellaceae;g__Coprobacter;s__Coprobacter_fastidiosus	0	0	0	0	0	0	0	0	0	0	0	0	0	0	71	0	0	0	0	0
d__Bacteria;p__Bacteroidota;c__Bacteroidia;o__Bacteroidales;f__Bacteroidaceae;g__Bacteroides;s__Bacteroides_unclassified	0	0	0	0	0	0	0	0	0	0	0	0	0	0	71	0	0	0	0	0
d__Bacteria;p__Myxococcota;c__Myxococcia;o__Myxococcales;f__Anaeromyxobacteraceae;g__Anaeromyxobacter;s__Anaeromyxobacter_unclassified	0	0	0	0	0	0	0	0	0	0	0	0	0	0	0	8	7	0	0	0
d__Bacteria;p__Actinobacteriota;c__Actinobacteria;o__Actinomycetales;f__Actinomycetaceae;g__Actinomyces;s__Actinomyces_unclassified	0	0	0	0	0	0	0	0	0	0	0	0	0	0	0	0	32	0	0	0
d__Bacteria;p__Bacteroidota;c__Bacteroidia;o__Bacteroidales;f__Rikenellaceae;g__Alistipes;s__Alistipes_unclassified	0	0	0	0	0	0	22	0	0	0	0	0	0	0	0	0	0	0	0	0
d__Bacteria;p__Cyanobacteria;c__Cyanobacteriia;o__Cyanobacteriales;f__Coleofasciculaceae;g__Wilmottia_Ant-Ph58;s__Wilmottia_Ant-Ph58_unclassified	0	0	9	18	8	7	10	9	10	0	0	0	0	0	0	0	0	0	0	0
d__Bacteria;p__Firmicutes;c__Clostridia;o__Lachnospirales;f__Lachnospiraceae;g__Fusicatenibacter;s__Fusicatenibacter_unclassified	0	0	58	0	0	0	0	0	0	13	0	0	0	0	0	0	0	0	0	0
d__Bacteria;p__Firmicutes;c__Clostridia;o__Lachnospirales;f__Lachnospiraceae;g__Eubacterium]_ruminantium_group;s__Eubacterium]_ruminantium_group_unclassified	0	0	0	0	0	0	0	0	0	0	0	0	0	0	0	0	0	0	0	0
d__Bacteria;p__Firmicutes;c__Clostridia;o__Oscillospirales;f__Ruminococcaceae;g__Faecalibacterium;s__Faecalibacterium_unclassified	0	0	0	0	0	0	0	0	0	0	0	0	0	0	0	0	0	0	0	0
d__Bacteria;p__Firmicutes;c__Clostridia;o__Lachnospirales;f__Lachnospiraceae;g__Coprococcus;s__Coprococcus_unclassified	0	0	71	0	0	0	0	0	0	0	0	0	0	0	0	0	0	0	0	0
d__Bacteria;p__Bacteroidota;c__Bacteroidia;o__Bacteroidales;f__Prevotellaceae;g__Prevotella;s__Prevotella_unclassified	0	0	0	0	0	0	0	0	0	0	4	7	2	2	8	5	10	0	0	0
d__Bacteria;p__Firmicutes;c__Negativicutes;o__Veillonellales-Selenomonadales;f__Veillonellaceae;g__Dialister;s__Dialister_unclassified	0	0	0	0	0	29	0	0	0	0	0	0	0	0	0	0	0	0	0	0
d__Bacteria;p__Firmicutes;c__Clostridia;o__Clostridiales;f__Lachnospiraceae;g__Lachnospiraceae_unclassified;s__Lachnospiraceae_unclassified	0	0	0	0	0	0	0	0	0	6	0	0	0	0	0	0	0	0	0	0
d__Bacteria;p__Firmicutes;c__Clostridia;o__Lachnospirales;f__Lachnospiraceae;g__Dorea;s__Dorea_unclassified	0	0	0	0	0	0	0	0	0	0	0	0	0	0	0	0	0	0	0	0
d__Bacteria;p__Proteobacteria;c__Gammaproteobacteria;o__Burkholderiales;f__Comamonadaceae;g__Aquabacterium;s__Aquabacterium_unclassified	0	0	0	0	0	9	0	7	0	5	0	0	0	0	0	0	0	8	0	0
d__Bacteria;p__Actinobacteriota;c__Actinobacteria;o__Actinomycetales;f__Actinomycetaceae;g__Actinomyces;s__Actinomyces_unclassified	0	0	0	0	24	0	0	0	0	0	0	0	0	0	0	0	0	14	0	0
d__Bacteria;p__Bacteroidota;c__Bacteroidia;o__Bacteroidales;f__Prevotellaceae;g__Prevotella;s__Prevotella_stercorea	0	0	0	0	0	0	0	0	0	0	0	0	70	0	0	0	0	0	0	0
d__Bacteria;p__Firmicutes;c__Bacilli;o__Lactobacillales;f__Lactobacillaceae;g__Lactobacillus;s__uncultured_Lactobacillus_sp.	0	0	0	0	0	0	0	0	0	0	0	0	0	0	0	16	0	0	0	0
d__Bacteria;p__Firmicutes;c__Clostridia;o__Clostridia_UCG-014;f__Clostridia_UCG-014_unclassified;g__Clostridia_UCG-014_unclassified;s__Clostridia_UCG-014_unclassified	0	0	0	8	12	0	0	14	7	0	0	0	0	0	0	0	0	0	0	0
d__Bacteria;p__Firmicutes;c__Negativicutes;o__Veillonellales-Selenomonadales;f__Veillonellaceae;g__Veillonella;s__Veillonella_unclassified	0	0	0	0	0	0	0	0	0	0	0	0	0	0	0	0	0	0	0	0
d__Bacteria;p__Firmicutes;c__Negativicutes;o__Veillonellales-Selenomonadales;f__Veillonellaceae;g__Dialister;s__Dialister_unclassified	0	0	0	0	0	0	0	0	0	70	0	0	0	0	0	0	0	0	0	0
d__Bacteria;p__Firmicutes;c__Clostridia;o__Lachnospirales;f__Lachnospiraceae;g__Lachnospiraceae_ND3007_group;s__Lachnospiraceae_ND3007_group_unclassified	0	0	0	0	0	0	0	0	0	0	0	0	0	0	0	0	0	0	0	0
d__Bacteria;p__Firmicutes;c__Clostridia;o__Lachnospirales;f__Lachnospiraceae;g__Eubacterium]_ruminantium_group;s__Eubacterium]_ruminantium_group_unclassified	0	0	0	0	0	0	0	0	0	0	0	0	0	0	0	0	0	0	0	0
d__Bacteria;p__Bacteroidota;c__Bacteroidia;o__Bacteroidales;f__Bacteroidaceae;g__Bacteroides;s__Bacteroides_unclassified	0	0	0	0	0	0	0	0	0	0	0	0	0	0	0	0	0	0	0	0
d__Bacteria;p__Bacteroidota;c__Bacteroidia;o__Bacteroidales;f__Bacteroidales_unclassified;g__Bacteroidales_unclassified;s__Bacteroidales_unclassified	0	2	0	0	0	3	3	0	0	0	9	0	2	5	4	0	3	6	3	3
d__Bacteria;p__Firmicutes;c__Clostridia;o__Lachnospirales;f__Lachnospiraceae;g__GCA-900066575;s__GCA-900066575_unclassified	0	0	0	0	0	0	0	0	0	0	0	0	13	7	0	0	0	0	0	0
d__Bacteria;p__Firmicutes;c__Clostridia;o__Clostridia_UCG-014;f__Clostridia_UCG-014_unclassified;g__Clostridia_UCG-014_unclassified;s__Clostridia_UCG-014_unclassified	13	0	0	0	0	0	0	0	0	0	0	0	8	0	0	0	0	0	0	0
d__Bacteria;p__Firmicutes;c__Clostridia;o__Lachnospirales;f__Lachnospiraceae;g__Fusicatenibacter;s__Fusicatenibacter_unclassified	0	0	0	0	0	0	0	0	0	0	0	0	0	34	0	0	0	0	0	0
d__Bacteria;p__Firmicutes;c__Clostridia;o__Lachnospirales;f__Lachnospiraceae;g__Lachnoclostridium;s__Lachnoclostridium_unclassified	0	21	0	0	0	0	0	0	0	0	0	0	0	0	0	0	0	0	0	0
d__Bacteria;p__Actinobacteriota;c__Actinobacteria;o__Bifidobacteriales;f__Bifidobacteriaceae;g__Bifidobacterium;s__Bifidobacterium_unclassified	0	0	0	0	0	27	0	0	0	0	0	0	0	0	0	0	0	0	0	0
d__Bacteria;p__Fusobacteriota;c__Fusobacteriia;o__Fusobacteriales;f__Fusobacteriaceae;g__Fusobacterium;s__Fusobacterium_unclassified	0	0	0	0	0	0	0	0	0	0	0	0	0	0	0	0	0	0	0	0
d__Bacteria;p__Bacteroidota;c__Bacteroidia;o__Bacteroidales;f__Bacteroidaceae;g__Bacteroides;s__uncultured_Bacteroides_sp.	0	0	0	0	0	0	0	0	0	0	0	0	0	0	0	0	0	0	0	0
d__Bacteria;p__Proteobacteria;c__Gammaproteobacteria;o__Burkholderiales;f__Oxalobacteraceae;g__Janthinobacterium;s__Janthinobacterium_unclassified	0	0	0	7	0	0	0	0	0	0	14	0	0	0	0	0	0	0	0	0
d__Bacteria;p__Firmicutes;c__Firmicutes_unclassified;o__Firmicutes_unclassified;f__Firmicutes_unclassified;g__Firmicutes_unclassified;s__Firmicutes_unclassified	0	2	4	3	3	0	3	0	3	6	3	6	2	0	4	0	5	4	0	3
d__Bacteria;p__Proteobacteria;c__Gammaproteobacteria;o__Enterobacterales;f__Pasteurellaceae;g__Actinobacillus;s__Actinobacillus_unclassified	0	0	0	0	0	0	0	0	0	0	0	0	0	0	0	0	0	5	0	7
d__Bacteria;p__Bacteroidota;c__Bacteroidia;o__Bacteroidales;f__Bacteroidaceae;g__Bacteroides;s__Bacteroides_unclassified	0	0	0	0	0	0	0	0	0	33	0	0	0	0	0	0	0	35	0	0
d__Bacteria;p__Fusobacteriota;c__Fusobacteriia;o__Fusobacteriales;f__Fusobacteriaceae;g__Fusobacterium;s__Fusobacterium_unclassified	0	0	0	0	0	0	0	0	0	0	0	0	0	0	0	0	0	68	0	0
d__Bacteria;p__Actinobacteriota;c__Actinobacteria;o__Actinomycetales;f__Actinomycetaceae;g__Actinomyces;s__Actinomyces_unclassified	4	0	0	0	2	0	0	0	0	0	0	0	5	0	0	0	0	0	0	0
d__Bacteria;p__Proteobacteria;c__Gammaproteobacteria;o__Enterobacterales;f__Enterobacteriaceae;g__Klebsiella;s__Klebsiella_granulomatis	0	0	0	0	0	0	0	0	0	0	0	0	0	0	0	68	0	0	0	0
d__Bacteria;p__Firmicutes;c__Clostridia;o__Oscillospirales;f__Ruminococcaceae;g__Subdoligranulum;s__Subdoligranulum_unclassified	0	0	0	0	0	0	0	0	0	0	0	0	0	0	0	0	0	0	0	0
d__Bacteria;p__Proteobacteria;c__Gammaproteobacteria;o__Enterobacterales;f__Enterobacteriaceae;g__Kluyvera;s__Kluyvera_georgiana	59	0	0	0	0	0	0	0	0	0	0	0	0	0	0	0	0	0	0	0
d__Bacteria;p__Proteobacteria;c__Gammaproteobacteria;o__Enterobacterales;f__Enterobacteriaceae;g__Escherichia-Shigella;s__Escherichia-Shigella_unclassified	0	0	0	0	0	0	0	0	0	0	0	0	0	0	0	0	0	0	0	0
d__Bacteria;p__Bacteroidota;c__Bacteroidia;o__Bacteroidales;f__Bacteroidaceae;g__Bacteroides;s__Bacteroides_unclassified	0	0	0	0	0	0	0	0	0	0	0	0	0	0	0	0	0	0	0	0
d__Bacteria;p__Bacteroidota;c__Bacteroidia;o__Bacteroidales;f__Prevotellaceae;g__Alloprevotella;s__Alloprevotella_unclassified	0	0	0	0	0	0	0	0	0	0	0	0	0	0	0	0	0	0	0	0
d__Bacteria;p__Proteobacteria;c__Gammaproteobacteria;o__Enterobacterales;f__Enterobacteriaceae;g__Cronobacter;s__Cronobacter_sakazakii	0	0	0	0	0	0	0	0	0	0	0	0	0	0	0	0	0	0	0	0
d__Bacteria;p__Bacteroidota;c__Bacteroidia;o__Bacteroidales;f__Prevotellaceae;g__Prevotella_9;s__Prevotella_9_unclassified	0	0	0	68	0	0	0	0	0	0	0	0	0	0	0	0	0	0	0	0
d__Bacteria;p__Firmicutes;c__Clostridia;o__Christensenellales;f__Christensenellaceae;g__Christensenellaceae_R-7_group;s__Christensenellaceae_R-7_group_unclassified	0	0	0	0	0	0	68	0	0	0	0	0	0	0	0	0	0	0	0	0
d__Bacteria;p__Firmicutes;c__Clostridia;o__Lachnospirales;f__Lachnospiraceae;g__Agathobacter;s__Agathobacter_unclassified	0	0	0	0	0	0	0	0	0	0	0	0	0	0	0	0	0	0	0	0
d__Bacteria;p__Firmicutes;c__Clostridia;o__Clostridiales;f__Clostridiales_unclassified;g__Clostridiales_unclassified;s__Clostridiales_unclassified	4	5	0	0	0	0	0	0	0	0	0	0	0	3	0	3	0	0	2	3
d__Bacteria;p__Firmicutes;c__Clostridia;o__Oscillospirales;f__Oscillospiraceae;g__UCG-005;s__UCG-005_unclassified	0	0	0	0	0	0	0	0	0	0	0	0	0	0	0	0	0	0	0	0
d__Bacteria;p__Firmicutes;c__Clostridia;o__Clostridiales;f__Lachnospiraceae;g__Lachnospiraceae_unclassified;s__Lachnospiraceae_unclassified	0	3	0	0	0	3	0	0	0	3	0	0	0	0	0	0	0	0	2	2
d__Bacteria;p__Fusobacteriota;c__Fusobacteriia;o__Fusobacteriales;f__Fusobacteriaceae;g__Fusobacterium;s__Fusobacterium_unclassified	0	0	0	0	0	0	0	0	0	0	0	0	0	0	0	0	0	67	0	0
d__Bacteria;p__Firmicutes;c__Firmicutes_unclassified;o__Firmicutes_unclassified;f__Firmicutes_unclassified;g__Firmicutes_unclassified;s__Firmicutes_unclassified	0	0	0	7	0	0	0	0	0	0	0	0	0	0	8	0	0	15	0	0
d__Bacteria;p__Firmicutes;c__Clostridia;o__Oscillospirales;f__Oscillospiraceae;g__Intestinimonas;s__Intestinimonas_unclassified	20	11	0	0	0	0	0	0	0	0	0	0	0	0	0	0	0	11	9	0
d__Bacteria;p__Bacteroidota;c__Bacteroidia;o__Bacteroidales;f__Muribaculaceae;g__Muribaculaceae_unclassified;s__Muribaculaceae_unclassified	0	4	0	0	11	0	8	0	0	6	0	0	0	0	4	0	0	5	0	0
d__Bacteria;p__Bacteroidota;c__Bacteroidia;o__Bacteroidales;f__Bacteroidaceae;g__Bacteroides;s__Bacteroides_nordii	0	0	0	0	0	0	0	0	0	10	0	53	0	0	0	0	0	0	0	0
d__Bacteria;p__Firmicutes;c__Clostridia;o__Clostridiales;f__Lachnospiraceae;g__Lachnospiraceae_unclassified;s__Lachnospiraceae_unclassified	0	0	0	0	0	0	0	0	0	0	0	0	19	0	0	0	0	0	0	0
d__Bacteria;p__Firmicutes;c__Clostridia;o__Clostridiales;f__Clostridiales_unclassified;g__Clostridiales_unclassified;s__Clostridiales_unclassified	0	0	0	0	0	0	0	0	0	0	0	0	0	21	9	0	0	0	0	0
d__Bacteria;p__Actinobacteriota;c__Coriobacteriia;o__Eggerthellales;f__Eggerthellaceae;g__Adlercreutzia;s__Adlercreutzia_equolifaciens	0	0	0	0	0	0	0	0	0	0	0	0	0	0	11	0	0	0	0	0
d__Bacteria;p__Proteobacteria;c__Gammaproteobacteria;o__Burkholderiales;f__Comamonadaceae;g__Schlegelella;s__Schlegelella_unclassified	0	0	0	0	0	0	0	0	11	0	0	0	0	0	0	9	0	0	0	0
d__Bacteria;p__Firmicutes;c__Clostridia;o__Clostridiales;f__Lachnospiraceae;g__Lachnospiraceae_unclassified;s__Lachnospiraceae_unclassified	0	0	0	0	0	0	67	0	0	0	0	0	0	0	0	0	0	0	0	0
d__Bacteria;p__Firmicutes;c__Clostridia;o__Lachnospirales;f__Lachnospiraceae;g__Lachnospira;s__Lachnospira_unclassified	0	0	0	0	0	0	0	0	67	0	0	0	0	0	0	0	0	0	0	0
d__Bacteria;p__Firmicutes;c__Clostridia;o__Lachnospirales;f__Lachnospiraceae;g__Lachnospiraceae_UCG-004;s__Lachnospiraceae_UCG-004_unclassified	0	0	0	0	0	0	0	0	0	0	0	0	0	0	0	0	0	0	0	0
d__Bacteria;p__Firmicutes;c__Clostridia;o__Lachnospirales;f__Lachnospiraceae;g__Lachnospira;s__Lachnospira_unclassified	0	0	0	0	0	0	0	0	0	0	0	0	0	0	0	0	0	0	0	0
d__Bacteria;p__Firmicutes;c__Clostridia;o__Lachnospirales;f__Lachnospiraceae;g__Coprococcus;s__Coprococcus_unclassified	0	0	0	0	0	0	0	0	0	0	0	0	0	0	0	0	0	0	0	0
d__Bacteria;p__Firmicutes;c__Clostridia;o__Oscillospirales;f__Ruminococcaceae;g__Ruminococcus;s__Ruminococcus_unclassified	0	0	0	0	0	0	0	0	0	0	0	0	0	0	0	0	0	0	0	0
d__Bacteria;p__Firmicutes;c__Clostridia;o__Lachnospirales;f__Lachnospiraceae;g__Tyzzerella;s__Tyzzerella_unclassified	5	0	0	0	0	0	0	0	3	0	0	0	0	0	0	5	0	4	9	9
d__Bacteria;p__Firmicutes;c__Firmicutes_unclassified;o__Firmicutes_unclassified;f__Firmicutes_unclassified;g__Firmicutes_unclassified;s__Firmicutes_unclassified	0	0	0	0	0	0	0	0	0	0	0	0	53	0	0	0	13	0	0	0
d__Bacteria;p__Bacteroidota;c__Bacteroidia;o__Bacteroidales;f__Bacteroidaceae;g__Bacteroides;s__Bacteroides_caecimuris	0	0	0	0	0	0	0	0	0	0	0	0	0	37	0	0	0	0	0	0
d__Bacteria;p__Firmicutes;c__Bacilli;o__Staphylococcales;f__Staphylococcaceae;g__Staphylococcus;s__Staphylococcus_unclassified	0	0	0	0	0	0	0	0	0	0	0	0	0	0	0	19	0	0	0	0
d__Bacteria;p__Proteobacteria;c__Betaproteobacteria;o__Burkholderiales;f__Comamonadaceae;g__Pelomonas;s__uncultured_Pelomonas_sp.	0	0	0	0	0	0	0	0	0	0	0	0	0	0	0	0	0	0	0	0
d__Bacteria;p__Firmicutes;c__Clostridia;o__Monoglobales;f__Monoglobaceae;g__Monoglobus;s__Monoglobus_unclassified	0	0	0	0	0	0	0	0	0	0	0	0	0	0	0	0	0	0	0	0
d__Bacteria;p__Firmicutes;c__Negativicutes;o__Veillonellales-Selenomonadales;f__Selenomonadaceae;g__Megamonas;s__Megamonas_unclassified	0	0	0	0	0	0	0	0	0	0	0	0	0	0	0	0	0	0	0	0
d__Bacteria;p__Bacteroidota;c__Bacteroidia;o__Bacteroidales;f__Bacteroidaceae;g__Bacteroides;s__uncultured_Bacteroides_sp.	0	0	0	0	0	0	0	0	0	0	0	0	0	0	0	0	0	0	0	0
d__Bacteria;p__Bacteroidota;c__Bacteroidia;o__Bacteroidales;f__Bacteroidaceae;g__Bacteroides;s__Bacteroides_unclassified	0	0	0	0	0	0	0	0	0	0	0	0	0	0	0	0	0	0	0	0
d__Bacteria;p__Firmicutes;c__Clostridia;o__Christensenellales;f__Christensenellaceae;g__Christensenellaceae_R-7_group;s__Christensenellaceae_R-7_group_unclassified	0	0	0	0	0	0	0	0	0	0	0	0	0	0	0	0	0	0	0	0
d__Bacteria;p__Firmicutes;c__Clostridia;o__Oscillospirales;f__Ruminococcaceae;g__Ruminococcus;s__Ruminococcus_unclassified	0	0	0	0	0	0	0	0	0	0	0	0	0	0	0	0	0	0	0	0
d__Bacteria;p__Firmicutes;c__Clostridia;o__Oscillospirales;f__Ruminococcaceae;g__Faecalibacterium;s__Faecalibacterium_unclassified	0	0	0	0	0	0	0	0	0	0	0	0	0	0	0	0	0	0	0	0
d__Bacteria;p__Bacteroidota;c__Bacteroidia;o__Bacteroidales;f__Prevotellaceae;g__Prevotellaceae_UCG-001;s__Prevotellaceae_UCG-001_unclassified	3	0	3	5	4	5	6	5	3	0	0	0	2	0	0	5	0	0	0	0
d__Bacteria;p__Bacteroidota;c__Bacteroidia;o__Bacteroidales;f__Bacteroidaceae;g__Bacteroides;s__uncultured_Bacteroides_sp.	0	0	0	0	0	0	0	0	0	0	0	0	0	0	0	0	0	0	0	0
d__Bacteria;p__Firmicutes;c__Clostridia;o__Oscillospirales;f__Ruminococcaceae;g__Subdoligranulum;s__Subdoligranulum_unclassified	0	0	0	0	0	0	0	0	0	0	0	0	0	0	0	0	0	0	0	0
d__Bacteria;p__Bacteroidota;c__Bacteroidia;o__Bacteroidales;f__Prevotellaceae;g__Prevotella_7;s__Prevotella_7_unclassified	0	0	0	0	0	0	0	0	0	0	0	0	0	0	0	0	0	0	0	0
d__Bacteria;p__Actinobacteriota;c__Coriobacteriia;o__Coriobacteriales;f__Coriobacteriaceae;g__Collinsella;s__Collinsella_stercoris	0	0	0	0	0	0	0	0	0	0	0	0	0	0	0	0	0	0	0	0
d__Bacteria;p__Firmicutes;c__Clostridia;o__Lachnospirales;f__Lachnospiraceae;g__Ruminococcus]_gnavus_group;s__Ruminococcus]_gnavus_group_unclassified	0	0	0	0	0	0	0	0	0	0	0	0	0	0	0	0	0	0	0	0
d__Bacteria;p__Firmicutes;c__Clostridia;o__Lachnospirales;f__Lachnospiraceae;g__Roseburia;s__Roseburia_unclassified	0	0	0	0	0	0	0	0	0	0	0	0	0	0	0	0	0	0	0	0
d__Bacteria;p__Fusobacteriota;c__Fusobacteriia;o__Fusobacteriales;f__Fusobacteriaceae;g__Fusobacterium;s__Fusobacterium_unclassified	0	0	0	0	0	0	0	0	0	0	0	0	0	0	0	0	0	0	0	0
d__Bacteria;p__Firmicutes;c__Clostridia;o__Clostridiales;f__Lachnospiraceae;g__Roseburia;s__Roseburia_sp._11SE38	0	0	0	65	0	0	0	0	0	0	0	0	0	0	0	0	0	0	0	0
d__Bacteria;p__Firmicutes;c__Clostridia;o__Lachnospirales;f__Lachnospiraceae;g__Lachnoclostridium;s__Lachnoclostridium_unclassified	0	0	0	0	0	65	0	0	0	0	0	0	0	0	0	0	0	0	0	0
d__Bacteria;p__Firmicutes;c__Clostridia;o__Lachnospirales;f__Lachnospiraceae;g__Eubacterium]_eligens_group;s__Eubacterium]_eligens_group_unclassified	0	0	0	0	0	0	0	0	65	0	0	0	0	0	0	0	0	0	0	0
d__Bacteria;p__Firmicutes;c__Clostridia;o__Lachnospirales;f__Lachnospiraceae;g__Ruminococcus]_torques_group;s__Ruminococcus]_torques_group_unclassified	0	0	0	0	0	0	0	0	0	0	0	0	0	0	0	0	0	0	0	0
d__Bacteria;p__Firmicutes;c__Clostridia;o__Lachnospirales;f__Lachnospiraceae;g__Eubacterium]_ruminantium_group;s__Eubacterium]_ruminantium_group_unclassified	0	0	0	0	0	0	0	0	0	0	0	0	0	0	0	0	0	0	0	0
d__Bacteria;p__Firmicutes;c__Clostridia;o__Oscillospirales;f__Ruminococcaceae;g__Eubacterium]_siraeum_group;s__Eubacterium]_siraeum_group_unclassified	0	0	0	11	0	0	0	0	11	6	14	0	3	5	6	8	0	0	0	0
d__Bacteria;p__Firmicutes;c__Clostridia;o__Lachnospirales;f__Lachnospiraceae;g__Lachnospiraceae_NK4A136_group;s__Lachnospiraceae_NK4A136_group_unclassified	0	0	0	0	0	0	0	4	8	0	4	5	0	0	0	12	0	0	0	0
d__Bacteria;p__Firmicutes;c__Clostridia;o__Lachnospirales;f__Lachnospiraceae;g__Sellimonas;s__Sellimonas_unclassified	0	0	0	0	0	0	0	0	3	0	0	0	0	0	0	0	0	0	0	0
d__Bacteria;p__Firmicutes;c__Clostridia;o__Lachnospirales;f__Lachnospiraceae;g__Anaerostipes;s__Anaerostipes_unclassified	0	0	0	0	0	0	0	0	0	0	0	0	0	0	0	0	0	0	0	0
d__Bacteria;p__Firmicutes;c__Clostridia;o__Lachnospirales;f__Lachnospiraceae;g__Eubacterium]_ruminantium_group;s__Eubacterium]_ruminantium_group_unclassified	0	0	0	0	0	0	0	0	0	0	0	0	34	0	0	0	0	0	0	0
d__Bacteria;p__Proteobacteria;c__Gammaproteobacteria;o__Enterobacterales;f__Enterobacteriaceae;g__Klebsiella;s__Klebsiella_pneumoniae	0	0	0	0	0	0	0	0	0	0	0	0	0	0	0	64	0	0	0	0
d__Bacteria;p__Firmicutes;c__Clostridia;o__Oscillospirales;f__Ruminococcaceae;g__Ruminococcus;s__Ruminococcus_unclassified	0	0	4	0	0	0	0	0	0	0	0	0	0	0	0	0	0	0	0	0
d__Bacteria;p__Bacteroidota;c__Bacteroidia;o__Bacteroidales;f__Marinifilaceae;g__Butyricimonas;s__Butyricimonas_unclassified	0	0	0	0	0	0	0	0	0	0	0	0	0	0	0	0	0	0	0	0
d__Bacteria;p__Firmicutes;c__Clostridia;o__Oscillospirales;f__Ruminococcaceae;g__Incertae_Sedis;s__Incertae_Sedis_unclassified	0	0	0	0	0	0	0	0	0	0	0	0	0	0	0	0	0	0	0	0
d__Bacteria;p__Bacteroidota;c__Bacteroidia;o__Bacteroidales;f__Bacteroidaceae;g__Bacteroides;s__Bacteroides_unclassified	0	0	0	0	0	0	0	0	0	0	0	0	0	0	0	0	0	0	0	0
d__Bacteria;p__Firmicutes;c__Clostridia;o__Clostridiales;f__Lachnospiraceae;g__Lachnospiraceae_unclassified;s__Lachnospiraceae_unclassified	0	0	0	0	0	0	0	0	0	0	0	0	0	0	0	0	0	0	0	0
d__Bacteria;p__Bacteroidota;c__Bacteroidia;o__Bacteroidales;f__Bacteroidaceae;g__Bacteroides;s__Bacteroides_bouchesdurhonensis	0	0	0	0	0	0	0	0	0	0	0	0	0	0	0	0	0	0	0	0
d__Bacteria;p__Firmicutes;c__Clostridia;o__Lachnospirales;f__Lachnospiraceae;g__Coprococcus;s__Coprococcus_unclassified	0	0	0	0	0	0	0	0	0	0	0	0	0	0	0	0	0	0	0	0
d__Bacteria;p__Proteobacteria;c__Gammaproteobacteria;o__Burkholderiales;f__Sutterellaceae;g__Parasutterella;s__Parasutterella_unclassified	0	0	0	0	0	0	0	0	0	0	0	0	0	0	0	0	0	0	0	0
d__Bacteria;p__Firmicutes;c__Firmicutes_unclassified;o__Firmicutes_unclassified;f__Firmicutes_unclassified;g__Firmicutes_unclassified;s__Firmicutes_unclassified	50	9	0	0	0	0	0	5	0	0	0	0	0	0	0	0	0	0	0	0
d__Bacteria;p__Firmicutes;c__Erysipelotrichia;o__Erysipelotrichales;f__Erysipelotrichaceae;g__Erysipelatoclostridium;s__Erysipelatoclostridium_sp._SNUG30386	0	0	0	0	0	0	0	0	64	0	0	0	0	0	0	0	0	0	0	0
d__Bacteria;p__Firmicutes;c__Firmicutes_unclassified;o__Firmicutes_unclassified;f__Firmicutes_unclassified;g__Firmicutes_unclassified;s__Firmicutes_unclassified	0	0	0	0	0	0	0	0	0	44	0	0	0	0	0	0	0	0	0	0
d__Bacteria;p__Firmicutes;c__Clostridia;o__Lachnospirales;f__Lachnospiraceae;g__Lachnospira;s__Lachnospira_unclassified	0	0	0	0	0	0	0	0	0	0	0	0	0	0	0	0	0	0	0	0
d__Bacteria;p__Firmicutes;c__Clostridia;o__Oscillospirales;f__Oscillospiraceae;g__UCG-002;s__UCG-002_unclassified	64	0	0	0	0	0	0	0	0	0	0	0	0	0	0	0	0	0	0	0
d__Bacteria;p__Bacteroidota;c__Bacteroidia;o__Bacteroidales;f__Bacteroidaceae;g__Bacteroides;s__Bacteroides_ovatus	0	0	0	0	0	0	0	0	0	0	30	0	0	0	0	0	0	0	0	0
d__Bacteria;p__Firmicutes;c__Clostridia;o__Lachnospirales;f__Lachnospiraceae;g__Eubacterium]_xylanophilum_group;s__Eubacterium]_xylanophilum_group_unclassified	0	0	0	0	0	0	0	0	0	0	0	0	0	0	0	0	0	0	0	0
d__Bacteria;p__Bacteroidota;c__Bacteroidia;o__Bacteroidales;f__Prevotellaceae;g__Prevotella_9;s__Prevotella_9_unclassified	0	0	0	0	0	0	0	0	0	0	0	0	0	0	0	0	0	0	0	0
d__Bacteria;p__Firmicutes;c__Clostridia;o__Lachnospirales;f__Lachnospiraceae;g__Eubacterium]_ruminantium_group;s__Eubacterium]_ruminantium_group_unclassified	0	0	0	0	0	0	0	15	0	0	0	0	35	0	0	0	0	0	0	0
d__Bacteria;p__Firmicutes;c__Clostridia;o__Oscillospirales;f__Oscillospiraceae;g__UCG-005;s__UCG-005_unclassified	0	0	0	0	0	0	0	0	0	0	0	0	31	0	0	0	13	0	0	0
d__Bacteria;p__Bacteroidota;c__Bacteroidia;o__Bacteroidales;f__Muribaculaceae;g__Muribaculaceae_unclassified;s__Muribaculaceae_unclassified	0	7	6	0	0	13	13	0	0	8	0	0	6	0	0	0	0	0	0	0
d__Bacteria;p__Bacteroidota;c__Bacteroidia;o__Bacteroidales;f__Bacteroidaceae;g__Bacteroides;s__Bacteroides_sp._HGA0250	0	0	0	0	0	0	0	0	0	0	0	0	0	63	0	0	0	0	0	0
d__Bacteria;p__Firmicutes;c__Clostridia;o__Clostridiales;f__Eubacteriaceae;g__Eubacterium;s__Eubacterium_sp._Marseille-P3202	0	0	0	7	0	0	8	0	0	0	0	0	0	7	0	0	0	0	0	0
d__Bacteria;p__Firmicutes;c__Clostridia;o__Oscillospirales;f__Ruminococcaceae;g__Faecalibacterium;s__Faecalibacterium_unclassified	0	0	0	0	0	0	0	0	0	0	0	0	0	0	63	0	0	0	0	0
d__Bacteria;p__Firmicutes;c__Firmicutes_unclassified;o__Firmicutes_unclassified;f__Firmicutes_unclassified;g__Firmicutes_unclassified;s__Firmicutes_unclassified	0	0	0	0	0	0	20	0	0	0	0	0	0	0	27	0	0	0	0	0
d__Bacteria;p__Bacteroidota;c__Bacteroidia;o__Bacteroidales;f__Barnesiellaceae;g__Coprobacter;s__Coprobacter_fastidiosus	0	0	0	0	0	0	0	0	0	0	0	0	0	0	0	0	0	0	0	0
d__Bacteria;p__Bacteroidota;c__Bacteroidia;o__Bacteroidales;f__Bacteroidaceae;g__Bacteroides;s__Bacteroides_xylanisolvens	0	0	0	0	0	0	0	0	0	0	0	0	0	0	0	0	0	0	0	0
d__Bacteria;p__Fusobacteriota;c__Fusobacteriia;o__Fusobacteriales;f__Fusobacteriaceae;g__Fusobacterium;s__Fusobacterium_unclassified	0	0	0	0	0	0	0	0	0	0	0	0	0	0	0	0	0	0	0	0
d__Bacteria;p__Firmicutes;c__Clostridia;o__Lachnospirales;f__Lachnospiraceae;g__Roseburia;s__Roseburia_unclassified	0	0	0	0	0	0	0	0	0	0	0	0	0	0	0	0	0	0	0	0
d__Bacteria;p__Bacteroidota;c__Bacteroidia;o__Bacteroidales;f__Prevotellaceae;g__Alloprevotella;s__Alloprevotella_unclassified	0	0	0	63	0	0	0	0	0	0	0	0	0	0	0	0	0	0	0	0
d__Bacteria;p__Firmicutes;c__Clostridia;o__Oscillospirales;f__Ruminococcaceae;g__Eubacterium]_siraeum_group;s__Eubacterium]_siraeum_group_unclassified	0	0	0	7	16	14	13	13	0	0	0	0	0	0	0	0	0	0	0	0
d__Bacteria;p__Firmicutes;c__Clostridia;o__Lachnospirales;f__Lachnospiraceae;g__Agathobacter;s__Agathobacter_unclassified	0	0	0	0	0	0	0	63	0	0	0	0	0	0	0	0	0	0	0	0
d__Bacteria;p__Bacteroidota;c__Bacteroidia;o__Bacteroidales;f__Muribaculaceae;g__Muribaculaceae_unclassified;s__Muribaculaceae_unclassified	0	0	0	0	0	0	0	0	0	4	0	0	0	0	0	0	0	3	0	7
d__Bacteria;p__Firmicutes;c__Firmicutes_unclassified;o__Firmicutes_unclassified;f__Firmicutes_unclassified;g__Firmicutes_unclassified;s__Firmicutes_unclassified	0	0	0	5	0	17	0	0	0	7	0	0	0	0	0	0	0	0	0	14
d__Bacteria;p__Firmicutes;c__Clostridia;o__Lachnospirales;f__Lachnospiraceae;g__Agathobacter;s__Agathobacter_unclassified	0	0	0	0	0	0	0	0	0	0	0	0	0	0	0	0	0	0	0	0
d__Bacteria;p__Proteobacteria;c__Gammaproteobacteria;o__Pseudomonadales;f__Pseudomonadaceae;g__Pseudomonas;s__Pseudomonas_luteola	0	0	0	0	0	0	0	0	7	0	0	0	0	0	0	0	0	0	0	0
d__Bacteria;p__Fusobacteriota;c__Fusobacteriia;o__Fusobacteriales;f__Fusobacteriaceae;g__Fusobacterium;s__Fusobacterium_unclassified	0	0	0	0	0	0	0	0	0	0	0	0	0	0	0	0	0	0	0	0
d__Bacteria;p__Firmicutes;c__Bacilli;o__Lactobacillales;f__Streptococcaceae;g__Streptococcus;s__uncultured_Streptococcus_sp.	0	0	0	0	0	0	0	0	0	0	0	0	0	0	0	0	0	0	0	0
d__Bacteria;p__Bacteroidota;c__Bacteroidia;o__Bacteroidales;f__Bacteroidaceae;g__Bacteroides;s__Bacteroides_unclassified	0	0	0	0	0	0	0	0	0	0	0	0	0	0	0	0	0	0	0	0
d__Bacteria;p__Firmicutes;c__Clostridia;o__Lachnospirales;f__Lachnospiraceae;g__Roseburia;s__Roseburia_unclassified	0	0	0	0	0	0	0	0	0	0	0	0	0	0	0	0	0	0	0	0
d__Bacteria;p__Firmicutes;c__Clostridia;o__Clostridiales;f__Lachnospiraceae;g__Lachnospiraceae_unclassified;s__Lachnospiraceae_unclassified	0	0	16	0	0	0	0	0	0	0	0	0	0	0	0	0	0	0	0	0
d__Bacteria;p__Firmicutes;c__Clostridia;o__Oscillospirales;f__Ruminococcaceae;g__Negativibacillus;s__Negativibacillus_unclassified	62	0	0	0	0	0	0	0	0	0	0	0	0	0	0	0	0	0	0	0
d__Bacteria;p__Firmicutes;c__Clostridia;o__Lachnospirales;f__Lachnospiraceae;g__Blautia;s__Blautia_unclassified	0	0	0	0	0	0	0	0	0	0	0	0	0	0	0	0	0	0	0	0
d__Bacteria;p__Firmicutes;c__Clostridia;o__Oscillospirales;f__Oscillospiraceae;g__UCG-005;s__UCG-005_unclassified	0	0	0	0	10	0	0	5	0	0	12	0	0	8	12	0	6	0	0	0
d__Bacteria;p__Firmicutes;c__Bacilli;o__Paenibacillales;f__Paenibacillaceae;g__Paenibacillus;s__Paenibacillus_unclassified	0	0	0	0	0	0	0	0	0	0	6	12	9	11	4	10	0	0	0	0
d__Bacteria;p__Firmicutes;c__Bacilli;o__Erysipelotrichales;f__Erysipelotrichaceae;g__Dielma;s__Dielma_unclassified	0	0	0	0	0	0	0	0	0	0	0	0	0	0	0	0	0	0	0	0
d__Bacteria;p__Bacteroidota;c__Bacteroidia;o__Bacteroidales;f__Muribaculaceae;g__Muribaculaceae_unclassified;s__Muribaculaceae_unclassified	0	6	0	0	9	9	6	9	0	0	0	0	0	0	0	0	0	0	0	0
d__Bacteria;p__Campylobacterota;c__Campylobacteria;o__Campylobacterales;f__Helicobacteraceae;g__Helicobacter;s__Helicobacter_unclassified	0	0	0	0	10	0	0	0	0	0	0	5	0	0	0	0	0	0	9	0
d__Bacteria;p__Proteobacteria;c__Gammaproteobacteria;o__Xanthomonadales;f__Rhodanobacteraceae;g__Dokdonella;s__Dokdonella_unclassified	0	0	0	0	0	5	0	0	0	0	0	5	0	0	0	0	0	0	0	0
d__Bacteria;p__Firmicutes;c__Clostridia;o__Oscillospirales;f__Ruminococcaceae;g__Faecalibacterium;s__Faecalibacterium_unclassified	0	0	0	0	0	0	0	0	0	0	0	0	0	0	0	0	0	0	0	0
d__Bacteria;p__Firmicutes;c__Clostridia;o__Lachnospirales;f__Lachnospiraceae;g__Fusicatenibacter;s__Fusicatenibacter_unclassified	0	0	0	0	0	0	0	0	0	0	0	0	0	0	0	0	0	0	0	0
d__Bacteria;p__Firmicutes;c__Clostridia;o__Oscillospirales;f__Eubacterium]_coprostanoligenes_group;g__Eubacterium]_coprostanoligenes_group_unclassified;s__Eubacterium]_coprostanoligenes_group_unclassified	0	6	0	0	0	0	0	0	0	5	0	0	0	0	0	0	6	0	0	7
d__Bacteria;p__Firmicutes;c__Clostridia;o__Lachnospirales;f__Lachnospiraceae;g__Ruminococcus]_torques_group;s__Ruminococcus]_torques_group_unclassified	0	0	0	0	0	0	0	0	0	0	0	0	0	0	0	0	0	0	0	23
d__Bacteria;p__Proteobacteria;c__Alphaproteobacteria;o__Sphingomonadales;f__Sphingomonadaceae;g__Sphingomonas;s__uncultured_Sphingomonas_sp.	21	0	0	0	0	0	0	0	0	0	0	12	0	0	0	0	0	0	0	0
d__Bacteria;p__Bacteroidota;c__Bacteroidia;o__Bacteroidales;f__Bacteroidaceae;g__Bacteroides;s__Bacteroides_unclassified	0	0	0	0	0	0	0	0	0	0	0	0	61	0	0	0	0	0	0	0
d__Bacteria;p__Firmicutes;c__Clostridia;o__Oscillospirales;f__Oscillospiraceae;g__UCG-002;s__UCG-002_unclassified	0	0	0	0	0	0	0	0	0	0	0	0	13	0	0	0	48	0	0	0
d__Bacteria;p__Firmicutes;c__Clostridia;o__Lachnospirales;f__Lachnospiraceae;g__Fusicatenibacter;s__Fusicatenibacter_unclassified	0	0	0	0	0	0	0	0	0	0	0	0	0	32	0	0	0	0	0	0
d__Bacteria;p__Proteobacteria;c__Gammaproteobacteria;o__Enterobacterales;f__Enterobacteriaceae;g__Cedecea;s__Cedecea_lapagei	0	0	0	0	0	0	0	0	0	0	0	0	0	0	0	61	0	0	0	0
d__Bacteria;p__Bacteroidota;c__Bacteroidia;o__Bacteroidales;f__Prevotellaceae;g__Paraprevotella;s__Paraprevotella_unclassified	0	0	0	0	0	0	0	0	0	0	0	0	0	0	0	0	54	0	0	0
d__Bacteria;p__Desulfobacterota;c__Desulfovibrionia;o__Desulfovibrionales;f__Desulfovibrionaceae;g__Mailhella;s__Mailhella_unclassified	0	0	0	0	0	0	0	0	0	0	0	0	0	0	0	0	0	0	0	0
d__Bacteria;p__Firmicutes;c__Negativicutes;o__Veillonellales-Selenomonadales;f__Veillonellaceae;g__Veillonella;s__Veillonella_unclassified	0	0	0	0	0	0	0	0	0	0	0	0	0	0	0	0	0	0	0	0
d__Bacteria;p__Bacteroidota;c__Bacteroidia;o__Bacteroidales;f__Bacteroidaceae;g__Bacteroides;s__Bacteroides_unclassified	59	0	0	0	0	0	0	0	0	0	0	0	0	0	0	0	0	0	0	0
d__Bacteria;p__Actinobacteriota;c__Actinobacteria;o__Actinomycetales;f__Actinomycetaceae;g__Actinomyces;s__Actinomyces_unclassified	0	0	0	0	0	0	0	0	0	0	0	0	0	0	0	0	0	0	0	0
d__Bacteria;p__Firmicutes;c__Bacilli;o__Erysipelotrichales;f__Erysipelatoclostridiaceae;g__Erysipelotrichaceae_UCG-003;s__Erysipelotrichaceae_UCG-003_unclassified	0	0	0	0	0	0	0	0	0	0	0	0	0	0	0	0	0	0	0	0
d__Bacteria;p__Firmicutes;c__Clostridia;o__Christensenellales;f__Christensenellaceae;g__Christensenellaceae_R-7_group;s__Christensenellaceae_R-7_group_unclassified	0	0	0	0	0	0	0	0	0	0	0	0	0	0	0	0	0	0	0	0
d__Bacteria;p__Firmicutes;c__Clostridia;o__Clostridiales;f__Lachnospiraceae;g__Lachnospiraceae_unclassified;s__Lachnospiraceae_unclassified	0	0	0	0	0	0	0	0	0	0	0	0	0	0	0	0	0	0	0	0
d__Bacteria;p__Firmicutes;c__Clostridia;o__Oscillospirales;f__Oscillospiraceae;g__NK4A214_group;s__NK4A214_group_unclassified	0	0	0	0	0	0	0	0	0	61	0	0	0	0	0	0	0	0	0	0
d__Bacteria;p__Bacteroidota;c__Bacteroidia;o__Bacteroidales;f__Bacteroidaceae;g__Bacteroides;s__Bacteroides_unclassified	0	0	0	0	0	0	0	0	0	0	0	0	0	0	0	0	0	0	0	0
d__Bacteria;p__Verrucomicrobiota;c__Verrucomicrobiota_unclassified;o__Verrucomicrobiota_unclassified;f__Verrucomicrobiota_unclassified;g__Verrucomicrobiota_unclassified;s__Verrucomicrobiota_unclassified	0	0	0	0	0	0	0	5	0	0	0	0	0	0	0	5	2	0	0	0
d__Bacteria;p__Firmicutes;c__Clostridia;o__Oscillospirales;f__Ruminococcaceae;g__Eubacterium]_siraeum_group;s__Eubacterium]_siraeum_group_unclassified	0	0	12	0	0	0	0	0	0	0	0	0	0	0	0	0	0	0	0	0
d__Bacteria;p__Firmicutes;c__Clostridia;o__Lachnospirales;f__Lachnospiraceae;g__Eubacterium]_ruminantium_group;s__Eubacterium]_ruminantium_group_unclassified	0	0	0	0	0	0	0	0	0	0	0	0	42	0	0	0	0	0	0	0
d__Bacteria;p__Firmicutes;c__Clostridia;o__Lachnospirales;f__Lachnospiraceae;g__Roseburia;s__Roseburia_unclassified	0	0	0	0	19	0	0	0	0	0	0	0	0	0	0	0	0	0	0	0
d__Bacteria;p__Firmicutes;c__Negativicutes;o__Veillonellales-Selenomonadales;f__Veillonellaceae;g__Veillonellaceae_unclassified;s__Veillonellaceae_unclassified	0	0	0	3	0	0	0	0	0	0	0	0	0	0	0	0	0	4	0	3
d__Bacteria;p__Firmicutes;c__Clostridia;o__Lachnospirales;f__Lachnospiraceae;g__Agathobacter;s__Agathobacter_unclassified	0	0	0	0	0	29	0	0	0	0	0	0	0	0	0	0	0	0	0	16
d__Bacteria;p__Firmicutes;c__Clostridia;o__Lachnospirales;f__Lachnospiraceae;g__Roseburia;s__Roseburia_unclassified	0	0	0	0	0	0	0	0	20	0	0	0	40	0	0	0	0	0	0	0
d__Bacteria;p__Firmicutes;c__Clostridia;o__Lachnospirales;f__Lachnospiraceae;g__Fusicatenibacter;s__Fusicatenibacter_unclassified	0	0	0	0	0	0	0	0	0	0	0	0	0	60	0	0	0	0	0	0
d__Bacteria;p__Proteobacteria;c__Gammaproteobacteria;o__Enterobacterales;f__Enterobacteriaceae;g__Klebsiella;s__Klebsiella_pneumoniae	0	0	0	0	0	0	0	0	0	0	0	0	0	0	0	60	0	0	0	0
d__Bacteria;p__Firmicutes;c__Erysipelotrichia;o__Erysipelotrichales;f__Erysipelotrichaceae;g__Absiella;s__Absiella_sp.	0	0	0	0	0	0	0	0	0	0	0	0	0	0	0	8	4	0	0	0
d__Bacteria;p__Firmicutes;c__Clostridia;o__Peptococcales;f__Peptococcaceae;g__Peptococcus;s__Peptococcus_unclassified	0	0	0	0	0	0	0	0	0	0	0	0	0	0	0	0	0	0	0	0
d__Bacteria;p__Firmicutes;c__Clostridia;o__Oscillospirales;f__Ruminococcaceae;g__CAG-352;s__CAG-352_unclassified	0	0	0	0	0	0	0	0	0	0	0	0	0	0	0	0	0	0	0	0
d__Bacteria;p__Firmicutes;c__Clostridia;o__Clostridiales;f__Lachnospiraceae;g__Roseburia;s__Roseburia_sp._11SE38	0	0	0	60	0	0	0	0	0	0	0	0	0	0	0	0	0	0	0	0
d__Bacteria;p__Bacteroidota;c__Bacteroidia;o__Bacteroidales;f__Prevotellaceae;g__Paraprevotella;s__Paraprevotella_unclassified	0	0	0	0	0	0	0	0	60	0	0	0	0	0	0	0	0	0	0	0
d__Bacteria;p__Bacteroidota;c__Bacteroidia;o__Bacteroidales;f__Marinifilaceae;g__Butyricimonas;s__Butyricimonas_unclassified	0	32	0	0	0	0	0	0	0	0	0	0	0	0	0	0	0	0	0	0
d__Bacteria;p__Chloroflexi;c__KD4-96;o__KD4-96_unclassified;f__KD4-96_unclassified;g__KD4-96_unclassified;s__KD4-96_unclassified	0	0	0	0	0	0	9	7	12	0	10	0	0	10	0	0	0	0	7	0
d__Bacteria;p__Bacteroidota;c__Bacteroidia;o__Bacteroidales;f__Bacteroidaceae;g__Bacteroides;s__Bacteroides_unclassified	0	0	0	0	0	0	0	0	0	0	24	0	0	0	0	0	0	0	0	0
d__Bacteria;p__Bacteroidota;c__Bacteroidia;o__Bacteroidales;f__Bacteroidaceae;g__Bacteroides;s__Bacteroides_unclassified	0	0	0	0	0	0	0	0	0	0	13	0	0	15	0	0	0	0	0	0
d__Bacteria;p__Bacteroidota;c__Bacteroidia;o__Bacteroidales;f__Muribaculaceae;g__Muribaculaceae_unclassified;s__Muribaculaceae_unclassified	0	0	10	0	0	9	0	0	0	5	0	0	0	0	0	0	0	0	0	0
d__Bacteria;p__Firmicutes;c__Bacilli;o__Lactobacillales;f__Carnobacteriaceae;g__Dolosigranulum;s__Dolosigranulum_unclassified	0	0	0	0	0	8	0	0	0	0	0	0	7	0	0	0	0	0	0	10
d__Bacteria;p__Proteobacteria;c__Gammaproteobacteria;o__Enterobacterales;f__Pseudoalteromonadaceae;g__Pseudoalteromonas;s__Pseudoalteromonas_unclassified	0	0	0	0	4	0	0	0	0	0	0	5	0	0	0	0	0	3	0	0
d__Bacteria;p__Firmicutes;c__Clostridia;o__Oscillospirales;f__Ruminococcaceae;g__Subdoligranulum;s__Subdoligranulum_unclassified	0	0	0	0	0	0	0	0	0	0	0	0	59	0	0	0	0	0	0	0
d__Bacteria;p__Firmicutes;c__Bacilli;o__Erysipelotrichales;f__Erysipelatoclostridiaceae;g__Erysipelotrichaceae_UCG-003;s__Erysipelotrichaceae_UCG-003_unclassified	0	0	0	0	0	0	0	0	0	0	0	0	59	0	0	0	0	0	0	0
d__Bacteria;p__Firmicutes;c__Clostridia;o__Peptostreptococcales-Tissierellales;f__Peptostreptococcaceae;g__Paeniclostridium;s__Paeniclostridium_unclassified	0	0	0	0	0	0	0	0	0	0	0	0	0	0	0	13	0	0	0	0
d__Bacteria;p__Actinobacteriota;c__Actinobacteria;o__Actinomycetales;f__Actinomycetaceae;g__Actinomyces;s__Actinomyces_unclassified	0	0	0	0	0	0	0	0	0	0	0	0	0	0	0	0	40	0	0	0
d__Bacteria;p__Bacteroidota;c__Bacteroidia;o__Bacteroidales;f__Rikenellaceae;g__Alistipes;s__Alistipes_ihumii	0	0	0	0	0	0	0	0	0	0	0	0	0	0	0	0	10	0	0	0
d__Bacteria;p__Firmicutes;c__Clostridia;o__Oscillospirales;f__Ruminococcaceae;g__Subdoligranulum;s__Subdoligranulum_unclassified	0	0	0	0	0	0	31	0	0	0	0	0	0	0	0	0	0	0	0	0
d__Bacteria;p__Proteobacteria;c__Gammaproteobacteria;o__Burkholderiales;f__Sutterellaceae;g__Parasutterella;s__Parasutterella_unclassified	0	0	0	0	0	0	11	0	0	0	0	0	0	0	0	0	0	0	0	0
d__Bacteria;p__Bacteroidota;c__Bacteroidia;o__Bacteroidales;f__Bacteroidaceae;g__Bacteroides;s__Bacteroides_unclassified	0	0	0	0	0	0	0	0	0	0	0	0	0	0	0	0	0	0	0	0
d__Bacteria;p__Proteobacteria;c__Gammaproteobacteria;o__Enterobacterales;f__Enterobacteriaceae;g__Klebsiella;s__Klebsiella_sp._CMC-NA98	0	0	0	0	0	0	0	0	0	0	0	0	0	0	0	0	0	0	0	0
d__Bacteria;p__Firmicutes;c__Clostridia;o__Clostridiales;f__Lachnospiraceae;g__Roseburia;s__Roseburia_intestinalis	0	0	0	0	21	0	0	38	0	0	0	0	0	0	0	0	0	0	0	0
d__Bacteria;p__Bacteroidota;c__Bacteroidia;o__Bacteroidales;f__Muribaculaceae;g__Muribaculaceae_unclassified;s__Muribaculaceae_unclassified	0	0	0	0	0	0	0	0	0	0	0	0	0	0	0	0	0	0	0	0
d__Bacteria;p__Firmicutes;c__Firmicutes_unclassified;o__Firmicutes_unclassified;f__Firmicutes_unclassified;g__Firmicutes_unclassified;s__Firmicutes_unclassified	0	0	0	0	0	0	0	0	0	0	0	0	0	0	0	0	0	0	0	0
d__Bacteria;p__Proteobacteria;c__Gammaproteobacteria;o__Xanthomonadales;f__Xanthomonadaceae;g__Thermomonas;s__Thermomonas_brevis	5	6	0	0	0	0	0	0	0	0	2	0	0	0	0	0	0	0	0	0
d__Bacteria;p__Proteobacteria;c__Gammaproteobacteria;o__Enterobacterales;f__Pseudoalteromonadaceae;g__Pseudoalteromonas;s__Pseudoalteromonas_unclassified	0	0	0	0	0	0	0	0	0	0	0	0	0	0	0	0	0	0	0	0
d__Bacteria;p__Campylobacterota;c__Campylobacteria;o__Campylobacterales;f__Helicobacteraceae;g__Helicobacter;s__Helicobacter_unclassified	0	0	0	0	0	0	0	0	0	0	0	0	0	0	2	0	0	0	6	0
d__Bacteria;p__Firmicutes;c__Bacilli;o__Erysipelotrichales;f__Erysipelatoclostridiaceae;g__Erysipelotrichaceae_UCG-003;s__Erysipelotrichaceae_UCG-003_unclassified	0	0	0	0	0	0	0	0	0	0	0	0	0	0	0	0	0	0	0	0
d__Bacteria;p__Proteobacteria;c__Gammaproteobacteria;o__Burkholderiales;f__Burkholderiaceae;g__Lautropia;s__Lautropia_unclassified	0	0	0	0	0	0	0	0	0	0	0	0	0	0	0	0	0	19	16	0
d__Bacteria;p__Proteobacteria;c__Betaproteobacteria;o__Burkholderiales;f__Burkholderiales_unclassified;g__Burkholderiales_unclassified;s__Burkholderiales_unclassified	0	0	8	0	6	0	0	12	10	0	0	0	0	0	0	0	0	0	10	0
d__Bacteria;p__Proteobacteria;c__Alphaproteobacteria;o__Rhodobacterales;f__Rhodobacteraceae;g__Rhodobacter;s__Rhodobacter_sp.	0	0	0	0	0	0	5	0	0	0	0	0	0	0	4	0	0	0	0	0
d__Bacteria;p__Firmicutes;c__Negativicutes;o__Veillonellales-Selenomonadales;f__Selenomonadaceae;g__Megamonas;s__Megamonas_unclassified	0	0	0	0	0	0	0	0	0	0	0	0	0	0	0	0	0	0	0	0
d__Bacteria;p__Proteobacteria;c__Gammaproteobacteria;o__Enterobacterales;f__Enterobacteriaceae;g__Cronobacter;s__Cronobacter_sakazakii	0	0	0	0	0	0	0	0	0	0	0	0	0	0	0	0	0	0	0	0
d__Bacteria;p__Proteobacteria;c__Gammaproteobacteria;o__Burkholderiales;f__Sutterellaceae;g__Sutterella;s__Sutterella_unclassified	0	0	0	0	0	0	0	0	0	0	0	0	0	0	0	0	0	0	0	0
d__Bacteria;p__Bacteroidota;c__Bacteroidia;o__Bacteroidales;f__Prevotellaceae;g__Prevotella_9;s__Prevotella_9_unclassified	0	0	0	58	0	0	0	0	0	0	0	0	0	0	0	0	0	0	0	0
d__Bacteria;p__Bacteroidota;c__Bacteroidia;o__Bacteroidales;f__Prevotellaceae;g__Prevotella_9;s__Prevotella_9_unclassified	0	0	0	58	0	0	0	0	0	0	0	0	0	0	0	0	0	0	0	0
d__Bacteria;p__Actinobacteriota;c__Coriobacteriia;o__Coriobacteriales;f__Coriobacteriaceae;g__Collinsella;s__Collinsella_unclassified	0	0	0	0	0	0	0	0	0	58	0	0	0	0	0	0	0	0	0	0
d__Bacteria;p__Firmicutes;c__Clostridia;o__Oscillospirales;f__Ruminococcaceae;g__Faecalibacterium;s__Faecalibacterium_unclassified	0	0	58	0	0	0	0	0	0	0	0	0	0	0	0	0	0	0	0	0
d__Bacteria;p__Firmicutes;c__Firmicutes_unclassified;o__Firmicutes_unclassified;f__Firmicutes_unclassified;g__Firmicutes_unclassified;s__Firmicutes_unclassified	0	0	0	0	0	0	0	0	0	0	8	0	0	0	0	8	0	0	0	0
d__Bacteria;p__Firmicutes;c__Clostridia;o__Clostridiales;f__Lachnospiraceae;g__Kineothrix;s__Kineothrix_sp.	5	0	0	0	0	0	0	5	0	0	0	0	0	0	3	0	0	0	0	0
d__Bacteria;p__Actinobacteriota;c__Actinobacteria;o__Actinomycetales;f__Actinomycetaceae;g__Actinomyces;s__Actinomyces_unclassified	0	0	0	0	0	0	0	0	0	0	0	0	0	0	0	0	0	0	0	0
d__Bacteria;p__Firmicutes;c__Clostridia;o__Lachnospirales;f__Lachnospiraceae;g__Lachnospiraceae_NK4A136_group;s__Lachnospiraceae_NK4A136_group_unclassified	0	0	0	0	0	0	0	0	0	0	0	0	0	0	0	0	0	14	12	16
[truncated: 5,331 more rows]

## Sheet: Supplementary Table 2
Supplementary table 2: analysis of metabolic pathway differences in gut microbiota between two groups using the Kruskal-Wallis rank sum test
Taxonomy	C1	C10	C2	C3	C4	C5	C6	C7	C8	C9	N1	N10	N2	N3	N4	N5	N6	N7	N8	N9	p_value	q_value
Insulin resistance [PATH:ko04931]	551.451	614.386325999999	590.357786999999	620.546	583.488	694.905	477.191	732.32	661.039	486.998	747.214	723.805	668.47	628.265	652.338	742.886337999999	720.088	750.479	657.537	728.558701000001	0.00650170237308183	0.00650170237308183
Protein processing in endoplasmic reticulum [PATH:ko04141]	582.325	729.173	721.812	725.976	828.5	650.668	325.667	680.868901999999	353.268	133.671	772.515	731.462	949.702	721.734	1838.51	746.729	663.494	653.758	757.214	836.678105000001	0.0155644113866339	0.0155644113866339
Systemic lupus erythematosus [PATH:ko05322]	0.096345	32.1086	30.0095	0.131698	0.173542	0.233508	0.211077	0.99027	1.88233	0.118757	0.120814	0.098803	0.020138	0.115482	0.271104	0.05102	1.97513	0.073164	0.067317	0.071392	0.0155644113866339	0.0155644113866339
Fluid shear stress and atherosclerosis [PATH:ko05418]	1615.1	1770	1716.11	1496.61	1676.15	1536.45	1484.18	1663.28	1656.25	1725.66	1547.04	1667.4	1446.22	1484.82	1493.33	1586.35	1491.07	1438.53	1479.65	1624.44	0.0191099222068444	0.0191099222068444
Glucagon signaling pathway [PATH:ko04922]	1074.78	1190.47	1149.11	1079.17	1160.1	1158.2	1127.66	1410.31	1228.04	1053.11	1265.77	1262.71	1171.37	1231.92	1137.16	1272.63	1293.81	1289.26	1266.16	1156.44	0.0283655056052102	0.0283655056052102
Tuberculosis [PATH:ko05152]	753.255	703.515	672.828	684.667	655.577	784.503	505.92	851.510402000001	819.524	679.051	828.332991999999	802.58	750.601	640.226	1272.33	783.049602999999	801.123	876.895836000001	861.796	869.943	0.0283655056052102	0.0283655056052102
Basal transcription factors [PATH:ko03022]	115.968	77.337	78.3467	102.065	115.994	112.454	60.2036	82.7274	71.2087	0.402434	83.9239	68.0778	97.5916	108.468	108.07	144.969	119.47	121.858	120.213	130.159	0.0342937210364928	0.0342937210364928
Atrazine degradation [PATH:ko00791]	487.866	178.49	194.894	140.738	593.959	157.033	609.067	148.515	330.173	213.545	140.796	91.8739	59.9253	288.041	278.129	314.938	157.572	91.4817	143.645	114.273	0.0412500165939395	0.0412500165939395
Cell cycle - Caulobacter [PATH:ko04112]	2852.12	3364.8	3245.22	2801.51	2934.67	3119.16448400001	2222.26	3337.03	2807.26	1853.18	3402.46148700001	3429.51866400001	3278.75589700001	3173.05	3013.32	3370.91	3095.3	3218.42453399999	3230.22	2961.38	0.0412500165939395	0.0412500165939395
D-Alanine metabolism [PATH:ko00473]	728.91	732.936499999999	703.469	640.564	764.897	765.112	665.238	1025.64	732.188	609.011	867.554735999999	845.720237000001	712.21	688.086	774.12	859.151	781.205	823.114	849.22	747.36	0.0412500165939395	0.0412500165939395
Fatty acid biosynthesis [PATH:ko00061]	3882.99890999999	3856.73674500001	3649.96	3705.79	4698.2	4540.25469899999	3576.76	4089.81	3500.25	3066.86	3841.83	4461.93497000001	4108.62	4060.34785299999	4282.83	4697.20964100001	4203.88	4443.38	4403.25241700001	4534.78	0.0412500165939395	0.0412500165939395
Secondary bile acid biosynthesis [PATH:ko00121]	461.857	518.31	479.735	561.225	452.765	565.52	297.457	588.993000000001	394.301	272.775	635.134	641.141	594.317	543.514	475.243	714.567	470.741	489.592	552.626	554.498	0.0412500165939395	0.0412500165939395
Amino sugar and nucleotide sugar metabolism [PATH:ko00520]	7638.37103300001	7301.46250999999	7048.01306600002	6748.75708100001	7385.21808699999	7726.72410100003	7045.32	8384.07854699998	8070.08730399999	7438.84167700001	8655.21	8201.88398099998	7688.49827699999	7239.78390599999	7988.50556000001	7749.96481299998	7811.65216699999	7625.73033499998	8270.90906799998	7821.79449199999	0.0493661947519328	0.0493661947519328
FoxO signaling pathway [PATH:ko04068]	140.906	151.308	163.755	80.7585	51.3963	133.383	215.784	166.914	305.7	457.395	181.918	189.314	131.313	40.3597	65.9408	45.1658	58.4897	110.761	80.2076	134.107	0.0493661947519328	0.0493661947519328
Histidine metabolism [PATH:ko00340]	1974	2367.62	2267.9	2048.28	2182.84	2577.86	2215.6	2560.73	1841.16	1535.3	2875.49765700001	2628.71	2405.57	2264.07	1966.85	2373.69	2562.99	2572.58386899999	2244.57	2493.04	0.0493661947519328	0.0493661947519328

## Sheet: Supplementary Table 3
Supplementary table 3: analysis of metabolic pathway differences in gut microbiota using STAMP software
OTU	Difference	NC	CHD	statistic	P-value
Nicotinate and nicotinamide metabolism [PATH:ko00760]	-0.0618001	0.761926211660458	0.823726263949308	-3.40921	0.00314504383738843
Prodigiosin biosynthesis [PATH:ko00333]	-0.0227893	0.195275939737368	0.218065220725007	-3.22858	0.00473596246274312
Insulin resistance [PATH:ko04931]	-0.0335034	0.150923280268573	0.184426678535408	-3.11554	0.0106274024170685
Insulin signaling pathway [PATH:ko04910]	-0.0108951	0.110323760368574	0.121218870965231	-2.70305	0.0150978051415081
Tuberculosis [PATH:ko05152]	-0.0456383	0.177390430878238	0.223028733360102	-2.6154	0.0180865748331856
Amino sugar and nucleotide sugar metabolism [PATH:ko00520]	-0.218317	1.85952502334236	2.07784232393937	-2.71888	0.0204084123516773
Porphyrin and chlorophyll metabolism [PATH:ko00860]	-0.169732	1.06625469190615	1.23598626159813	-2.48632	0.0236335321685025
Bacterial invasion of epithelial cells [PATH:ko05100]	0.0162168112209549	0.0354794595017996	0.0192626482808447	2.64739322801631	0.0238174745460147
Pyruvate metabolism [PATH:ko00620]	0.117007820524222	1.63476608461041	1.51775826408619	2.46713207883805	0.0239808499520316
MAPK signaling pathway - yeast [PATH:ko04011]	0.00478504367903431	0.00962524196360284	0.00484019828456853	2.55645216218594	0.0255061401522509
Secondary bile acid biosynthesis [PATH:ko00121]	-0.0316331	0.117339423517985	0.148972524750554	-2.29389	0.0387612689902141
Selenocompound metabolism [PATH:ko00450]	-0.0460093	0.49002595312889	0.536035215121618	-2.22544	0.0404178977110972
Biotin metabolism [PATH:ko00780]	-0.0388534	0.483411512322959	0.522264951193732	-2.21918	0.041970428820922
FoxO signaling pathway [PATH:ko04068]	0.0163481033098663	0.0432297555309009	0.0268816522210346	2.19583534672083	0.0433053335233376
N-Glycan biosynthesis [PATH:ko00510]	-0.00702827	0.0127244878668609	0.0197527563943042	-2.19993	0.0434131636524137
Phosphonate and phosphinate metabolism [PATH:ko00440]	0.0486661473205398	0.172340339767884	0.123674192447344	2.27355714786863	0.0449659064851723
Longevity regulating pathway [PATH:ko04211]	0.016228880630334	0.0386051454134349	0.0223762647831009	2.21278303703487	0.0458650627405097
Glucagon signaling pathway [PATH:ko04922]	-0.0350535	0.290044961975678	0.325098506851297	-2.17089	0.0487580421691061
Protein processing in endoplasmic reticulum [PATH:ko04141]	-0.0793114	0.14946800167788	0.228779438561806	-2.12692	0.0490309835496716
Fatty acid biosynthesis [PATH:ko00061]	-0.161676	0.971099327290867	1.13277511444819	-2.20122	0.0491712799656282
Galactose metabolism [PATH:ko00052]	-0.076898	1.34742658296726	1.42432460652404	-2.11096	0.0492689216326865

## Sheet: Supplementary Table 4
Supplementary table 4: screening table of differential metabolites
id	MS2 name	MS2 score	level	rt	mz	type	VIP	P-VALUE	Q-VALUE	FOLD CHANGE	LOG_FOLDCHANGE
32	Tris(2,4-di-tert-butylphenyl)phosphate	0.998958	B(i)	15.663	663.454	POS	1.37728	0.0290623	0.601976	1.2113	0.276559
51	Epinephrine	0.996914	B(ii)	211.568	184.094	POS	2.06801	0.012535	0.562108	1.22407	0.29169
58	SM(d18:1/16:0)	0.995983	B(ii)	116.22	703.575	POS	1.93419	0.00975599	0.544676	0.873834	-0.194569
67	1-methylguanosine	0.992816	B(i)	111.892	298.115	POS	2.54348	0.00495	0.521017	2.13762	1.09601
73	N,N-Dimethylguanosine	0.991277	B(i)	108.141	312.13	POS	2.19903	0.0322242	0.6128	1.607	0.684366
85	SM(d17:1/24:1(15Z))	0.989504	B(ii)	110.359	799.669	POS	2.08959	0.0258504	0.596986	0.827755	-0.272725
90	Methyl 2,4,6-trihydroxybenzoate	0.988788	B(i)	33.5871	183.03	NEG	1.15459	0.046026	0.638739	0.527582	-0.922532
125	Cytarabine (hydrochloride)	0.979397	B(i)	94.4694	226.082	POS	2.20981	0.0378982	0.628709	2.08101	1.05728
127	PC(P-18:1(9Z)/16:1(9Z))	0.978565	B(ii)	34.7166	742.573	POS	2.30673	0.0117845	0.555315	0.720904	-0.47212
131	SM(d16:1/24:1(15Z))	0.977534	B(ii)	110.813	785.651	POS	2.32387	0.00635778	0.530976	0.785681	-0.347984
137	4-Acetamidobutyric-Acid	0.974338	B(i)	184.164	146.081	POS	1.26329	0.0360932	0.627459	0.265777	-1.91171
155	Citramalic acid	0.965388	B(ii)	248.078	147.03	NEG	1.33084	0.0420104	0.638051	0.897154	-0.156572
162	SM(d18:1/22:0)	0.96097	B(ii)	111.437	787.665	POS	2.21545	0.00682807	0.530976	0.735317	-0.443562
183	3-Methyl-2-oxovaleric acid	0.940436	B(ii)	102.924	129.056	NEG	2.18403	0.00180853	0.348315	0.772583	-0.372238
186	Caryophyllene alpha-oxide	0.936991	B(ii)	166.245	221.186	POS	2.47045	0.00565435	0.530976	1.54248	0.625249
190	5-Aminopentanal	0.931554	B(ii)	155.188	102.091	POS	1.71533	0.0410968	0.633222	1.36016	0.44378
193	Canavanine	0.928573	B(ii)	148.358	177.102	POS	1.86539	0.0345457	0.624861	0.614563	-0.702368
204	Pinocembrin	0.914422	B(ii)	183.529	255.073	NEG	1.8815	0.0257445	0.596986	1.40242	0.487915
209	SM(d17:1/24:0)	0.905433	B(ii)	110.811	801.678	POS	2.16204	0.0150988	0.567482	0.794987	-0.330996
221	Phosphorylcholine	0.889279	B(ii)	116.588	184.073	POS	1.73326	0.0123305	0.560881	0.820569	-0.285303
287	Prostaglandin D2 (PGD2)	0.767072	B(i)	24.0795	351.22	NEG	1.97348	0.0137899	0.567394	1.41396	0.49974
293	Asymmetric dimethylarginine	0.754194	B(iii)	282.128	203.15	POS	2.23807	0.00871406	0.536704	1.28583	0.362703
303	Creatine	0.740723	B(i)	208.256	154.058	POS	1.96654	0.0273368	0.601976	0.615627	-0.699872
313	PC(18:3(9Z,12Z,15Z)/18:0)	0.724722	B(iii)	57.9322	784.582	POS	1.57935	0.0330904	0.618873	0.679297	-0.557887
317	Norambreinolide	0.720788	B(iii)	71.2925	251.201	POS	1.89884	0.0309926	0.607956	2.07708	1.05456
318	(R)-Dihydromaleimide	0.719271	B(iii)	62.4258	100.039	POS	1.97739	0.00621627	0.530976	0.778623	-0.361004
371	Cyasterone	0.588368	B(i)	130.293	543.293	POS	1.63497	0.023483	0.596044	0.82107	-0.284422
378	2-Hydroxybutyric acid	0.574081	B(iii)	107.698	103.04	NEG	1.89502	0.0444546	0.638739	1.42291	0.508842
397	Romucosine A	0.542393	B(iii)	153.478	326.145	POS	1.88834	0.0496952	0.638739	1.49449	0.579656
407	SM(d18:0/16:0)	0.512351	B(iii)	116.205	705.58	POS	1.90459	0.00317663	0.449295	0.872332	-0.197051
465	Vanillylmandelic acid	0.421512	B(iii)	84.2039	181.053	POS	2.30485	0.00728109	0.530976	1.35834	0.441841
486	Aniline	0.327881	B(iii)	5.99324	94.0651	POS	1.61469	0.0491811	0.638739	0.815888	-0.293557

## Sheet: Supplementary Table 5
Supplement table 5: screening table results of differential proteins
GeneName	Accession	Description	MEAN NC	MEAN CHD	P-VALUE	Q-VALUE	FOLD CHANGE	LOG_FOLDCHANGE
AGT	P01019	Angiotensinogen OS=Homo sapiens OX=9606 GN=AGT PE=1 SV=3	15.0079	10.7779	0.0129216	0.549741	0.718151	-0.477641
SERPINC1	P01008	Antithrombin-III OS=Homo sapiens OX=9606 GN=SERPINC1 PE=1 SV=1	29.4611	23.5244	0.0321005	0.581745	0.79849	-0.324653
LCP1	P13796	Plastin-2 OS=Homo sapiens OX=9606 GN=LCP1 PE=1 SV=6	1.06107	0.780593	0.0269892	0.577456	0.735666	-0.442876
C9	P02748	Complement component C9 OS=Homo sapiens OX=9606 GN=C9 PE=1 SV=2	15.6199	11.8683	0.0427823	0.587499	0.759816	-0.396278
CPN2	P22792	Carboxypeptidase N subunit 2 OS=Homo sapiens OX=9606 GN=CPN2 PE=1 SV=3	9.80421	7.42611	0.0394951	0.586049	0.757441	-0.400795
APOA2	P02652	Apolipoprotein A-II OS=Homo sapiens OX=9606 GN=APOA2 PE=1 SV=1	8.58479	16.7952	0.00794884	0.519799	1.95639	0.968191
THBS1	P07996	Thrombospondin-1 OS=Homo sapiens OX=9606 GN=THBS1 PE=1 SV=2	5.9951	4.1694	0.0286264	0.578989	0.695468	-0.523944
CNDP1	Q96KN2	Beta-Ala-His dipeptidase OS=Homo sapiens OX=9606 GN=CNDP1 PE=1 SV=5	3.23014	2.34876	0.0164778	0.560888	0.727139	-0.459696
IGFBP3	P17936	Insulin-like growth factor-binding protein 3 OS=Homo sapiens OX=9606 GN=IGFBP3 PE=1 SV=2	3.88893	2.77042	0.0281288	0.578541	0.712384	-0.489272
F2	P00734	Prothrombin OS=Homo sapiens OX=9606 GN=F2 PE=1 SV=2	42.5517	30.8665	0.00430697	0.492147	0.72539	-0.463172
PON3	Q15166	Serum paraoxonase/lactonase 3 OS=Homo sapiens OX=9606 GN=PON3 PE=1 SV=3	1.15271	0.659175	0.010479	0.53819	0.57185	-0.806292
LTBP1	Q14766	Latent-transforming growth factor beta-binding protein 1 OS=Homo sapiens OX=9606 GN=LTBP1 PE=1 SV=4	0.472202	0.318138	0.0464833	0.588892	0.673733	-0.569751
F12	P00748	Coagulation factor XII OS=Homo sapiens OX=9606 GN=F12 PE=1 SV=3	6.19896	3.93483	0.00229858	0.488949	0.634756	-0.655726
SELENOP	P49908	Selenoprotein P OS=Homo sapiens OX=9606 GN=SELENOP PE=1 SV=3	1.58884	1.10355	0.0299982	0.580151	0.694567	-0.525815
KLKB1	P03952	Plasma kallikrein OS=Homo sapiens OX=9606 GN=KLKB1 PE=1 SV=1	21.3955	17.2552	0.0448633	0.58831	0.806484	-0.310282
GP5	P40197	Platelet glycoprotein V OS=Homo sapiens OX=9606 GN=GP5 PE=1 SV=1	0.624115	0.41619	0.0415852	0.586997	0.666848	-0.584571
COLEC10	Q9Y6Z7	Collectin-10 OS=Homo sapiens OX=9606 GN=COLEC10 PE=1 SV=2	0.637654	0.362152	0.00520132	0.492781	0.567944	-0.816179
SERPING1	P05155	Plasma protease C1 inhibitor OS=Homo sapiens OX=9606 GN=SERPING1 PE=1 SV=2	42.1192	29.1055	0.0184405	0.56532	0.691028	-0.533183
PROC	P04070	Vitamin K-dependent protein C OS=Homo sapiens OX=9606 GN=PROC PE=1 SV=1	3.41265	2.66472	0.0384507	0.585538	0.780835	-0.35691
HBB	P68871	Hemoglobin subunit beta OS=Homo sapiens OX=9606 GN=HBB PE=1 SV=2	21.8326	12.6171	0.0210853	0.570065	0.577899	-0.79111
MAN1A1	P33908	Mannosyl-oligosaccharide 1,2-alpha-mannosidase IA OS=Homo sapiens OX=9606 GN=MAN1A1 PE=1 SV=3	0.568122	0.282238	0.0193675	0.567121	0.49679	-1.00929
GPX3	P22352	Glutathione peroxidase 3 OS=Homo sapiens OX=9606 GN=GPX3 PE=1 SV=2	4.41219	2.47634	0.00112353	0.481925	0.561249	-0.833286
IGFBP5	P24593	Insulin-like growth factor-binding protein 5 OS=Homo sapiens OX=9606 GN=IGFBP5 PE=1 SV=1	0.31473	0.209813	0.037984	0.585301	0.666647	-0.585006
LAMP2	P13473	Lysosome-associated membrane glycoprotein 2 OS=Homo sapiens OX=9606 GN=LAMP2 PE=1 SV=2	0.280063	0.162669	0.0168011	0.561684	0.580833	-0.783805
TIMP1	P01033	Metalloproteinase inhibitor 1 OS=Homo sapiens OX=9606 GN=TIMP1 PE=1 SV=1	4.89387	1.56839	0.0212908	0.570387	0.320482	-1.64169
PF4	P02776	Platelet factor 4 OS=Homo sapiens OX=9606 GN=PF4 PE=1 SV=2	5.45639	2.67489	0.00574758	0.493072	0.49023	-1.02847
LDHB	P07195	L-lactate dehydrogenase B chain OS=Homo sapiens OX=9606 GN=LDHB PE=1 SV=2	1.93128	1.4041	0.041599	0.587003	0.72703	-0.459913
CTBS	Q01459	Di-N-acetylchitobiase OS=Homo sapiens OX=9606 GN=CTBS PE=1 SV=1	0.24082	0.136709	0.0341958	0.583147	0.567683	-0.816843
FITM1	A5D6W6	Fat storage-inducing transmembrane protein 1 OS=Homo sapiens OX=9606 GN=FITM1 PE=2 SV=1	0.0706831	0.0317411	0.0318022	0.581531	0.449062	-1.15501
SH3BGRL3	Q9H299	SH3 domain-binding glutamic acid-rich-like protein 3 OS=Homo sapiens OX=9606 GN=SH3BGRL3 PE=1 SV=1	0.0941253	0.00188426	0.0421293	0.587228	0.0200186	-5.64251
HLA-A	P04439	HLA class I histocompatibility antigen, A alpha chain OS=Homo sapiens OX=9606 GN=HLA-A PE=1 SV=2	4.25209	0.00188426	0.0383784	0.585502	0.000443137	-11.14
ALDOB	P05062	Fructose-bisphosphate aldolase B OS=Homo sapiens OX=9606 GN=ALDOB PE=1 SV=2	0.392903	0.296602	0.576579	0.707877	0.754899	-0.405645
SAA1	P0DJI8	Serum amyloid A-1 protein OS=Homo sapiens OX=9606 GN=SAA1 PE=1 SV=1	0.305758	1.97163	0.165361	0.600734	6.44833	2.68893
HYOU1	Q9Y4L1	Hypoxia up-regulated protein 1 OS=Homo sapiens OX=9606 GN=HYOU1 PE=1 SV=1	1.95199	0.0859656	0.0880744	0.596618	0.04404	-4.50504
PRAP1	Q96NZ9	Proline-rich acidic protein 1 OS=Homo sapiens OX=9606 GN=PRAP1 PE=1 SV=2	0.041765	0.0594815	0.504792	0.679642	1.4242	0.510147
EEF1A1	P68104	Elongation factor 1-alpha 1 OS=Homo sapiens OX=9606 GN=EEF1A1 PE=1 SV=1	0.0379744	0.00834633	0.0853454	0.596338	0.219789	-2.18581
KRT16	P08779	Keratin, type I cytoskeletal 16 OS=Homo sapiens OX=9606 GN=KRT16 PE=1 SV=4	0.0428256	0.0161182	0.219152	0.601896	0.376367	-1.40979
ESAM	Q96AP7	Endothelial cell-selective adhesion molecule OS=Homo sapiens OX=9606 GN=ESAM PE=1 SV=1	0.019334	0.00188426	0.070339	0.59442	0.0974581	-3.35907

## Sheet: Supplementary Table 6
Supplementary table 6: correlation analysis results of differential metabolites and differential proteins
	P01019	P01008	P13796	P02748	P22792	P02652	P07996	Q96KN2	P17936	P00734	Q15166	Q14766	P00748	P49908	P03952	P40197	Q9Y6Z7	P05155	P04070	P68871	P33908	P22352	P24593	P13473	P01033	P02776	P07195	Q01459	A5D6W6	Q9H299	P04439	P05062	P0DJI8	Q9Y4L1	Q96NZ9	P68104	P08779	Q96AP7
Tris(2,4-di-tert-butylphenyl)phosphate	0.0550843	0.334123	0.563763	0.410789	0.931603	0.244681	0.12015	0.616865	0.961971	0.533777	0.135545	0.0473768	0.0126451	0.806535	0.796687	0.211361	0.0141083	0.946778	0.378315	0.671918	0.916451	0.133767	0.826316	0.961971	0.107749	0.144689	0.321182	0.456409	0.708691	0.0305126	0.418775	0.809467	0.347108	0.641464	0.761246	0.0274746	0.94702	0.105074
Epinephrine	0.206522	0.0973949	0.0932592	0.162246	0.197072	0.185682	0.0745263	0.00759661	0.23148	0.317995	0.146569	0.10459	0.0081662	0.324388	0.204132	0.550819	0.250097	0.266813	0.781972	0.107575	0.0222752	0.0398311	0.529556	0.000408267	0.178738	0.0879514	0.269667	0.796687	0.0165834	0.084543	0.261641	0.969656	0.100218	0.177637	0.364004	0.586234	0.00243454	0.881908
SM(d18:1/16:0)	0.538014	0.344032	0.437084	0.796687	0.667262	0.0804202	0.464263	0.941717	0.559433	0.221267	0.496372	0.901328	0.0236359	0.521162	0.972108	0.590056	0.059768	0.786869	0.464263	0.496372	0.440913	0.521162	0.176904	0.700101	0.550697	0.472187	0.85618	0.218762	0.752413	0.220597	0.752413	0.874022	0.388839	0.756638	0.957911	0.0497311	0.304522	0.645222
1-methylguanosine	0.516989	0.128536	0.752766	0.667262	0.757612	0.0756779	0.695376	0.299285	0.723889	0.287203	0.14098	0.550819	0.00226023	0.199406	0.931603	0.916451	0.0588075	0.327614	0.921499	0.0370929	0.0442348	0.269667	0.625911	0.0524142	0.862055	0.221267	0.287203	0.0905761	0.628544	0.160576	0.470995	0.570819	0.0554353	0.771145	0.265019	0.150417	0.0352333	0.603398
N,N-Dimethylguanosine	0.290194	0.00294296	0.671918	0.941717	0.581233	0.223792	0.98732	0.226335	0.440913	0.42948	0.206522	0.901328	0.0988034	0.18346	0.777083	0.738284	0.42948	0.166343	1	0.00226023	0.00368474	0.266813	0.433273	0.281279	0.648324	0.228898	0.488242	0.598936	0.394808	0.266601	0.978459	0.633335	0.110873	0.533688	0.498226	0.251491	0.000380684	0.871254
SM(d17:1/24:1(15Z))	0.334123	0.414491	0.488242	0.302355	0.568108	0.967039	0.317995	0.266813	0.293205	0.166343	0.0450045	0.334123	0.0490119	0.211361	0.330859	0.831278	0.250097	0.529556	0.15822	0.190182	0.213809	0.437084	0.360934	0.0138052	0.70887	0.0905761	0.181256	0.00797257	0.13919	0.0951723	0.12961	0.478451	0.692385	0.957185	0.978949	0.756803	0.0604191	0.550469
Methyl 2,4,6-trihydroxybenzoate	0.19246	0.861177	0.0588075	0.538014	0.00592843	0.607873	0.0094108	0.0722632	0.0147309	0.0607406	0.0498458	0.287203	0.791774	0.0412588	0.00123879	0.0281232	0.936659	0.128536	0.00672003	0.107575	0.330859	0.00495059	0.176904	0.242002	0.0517591	0.242002	0.0892565	0.272541	0.0822707	0.0645546	0.625781	0.201132	0.957185	0.0486978	0.968428	0.0430889	0.279697	0.0120668
Cytarabine (hydrochloride)	0.185682	0.101666	0.126826	0.12015	0.512833	0.901328	0.258367	0.130263	0.0879514	0.137339	0.0745263	0.174755	0.0905761	0.172625	0.308552	0.772202	0.172625	0.0657879	0.468216	0.181256	0.166343	0.0700529	0.0879514	0.0096326	0.289643	0.0569223	0.456409	0.181256	0.148861	0.330916	0.0671577	0.924228	0.288136	0.26468	0.586984	0.984738	0.0352333	0.597064
PC(P-18:1(9Z)/16:1(9Z))	0.037763	0.0135073	0.0120956	0.132007	0.148467	0.685959	0.139151	0.0135073	0.109091	0.170513	0.00200192	0.0391321	0.187923	0.460327	0.107575	0.723889	0.206522	0.037763	0.211361	0.0853843	0.181256	0.00919321	0.410789	0.174755	0.0578317	0.0988034	0.347374	0.500462	0.0613621	0.244673	0.0144627	0.954497	0.15259	0.0126748	0.259094	0.224576	0.0536639	0.100812
SM(d16:1/24:1(15Z))	0.272541	0.0678948	0.206522	0.216276	0.206522	0.399796	0.305444	0.156234	0.0541828	0.0398311	0.115314	0.324388	0.00655513	0.00132389	0.121794	0.144689	0.221267	0.0364322	0.34071	0.00206409	0.156234	0.0932592	0.0804202	0.0450045	0.166882	0.00482246	0.542267	0.00269874	0.221923	0.0631799	0.075271	0.196375	0.643748	0.523182	0.42832	0.175474	0.0956563	0.203756
4-Acetamidobutyric-Acid	0.936659	0.851188	0.676587	0.255591	0.967039	0.156234	0.0398311	0.448625	0.529556	0.0532928	0.496372	0.199406	0.0209784	0.337407	0.568108	0.109091	0.0816402	0.308552	0.747929	0.846202	0.278347	0.657985	0.371305	0.15822	0.616554	0.437084	0.821361	0.206522	0.821847	0.348312	0.721723	0.760582	0.557138	0.655211	0.250365	0.158474	0.25617	0.889021
Citramalic acid	0.174755	0.607873	0.125132	0.194757	0.211361	0.154266	0.0126451	0.0255532	0.403442	0.0780217	0.504569	0.101666	0.130263	0.0201482	0.10459	0.19246	0.0905761	0.123455	0.846202	0.296235	0.066835	0.0123679	0.308552	0.185682	0.241118	0.305444	0.0647536	0.648757	0.552213	0.248245	0.956932	0.0448565	0.309675	0.108524	0.968428	0.0150945	0.107778	0.53531
SM(d18:1/22:0)	0.456409	0.236703	0.357515	0.287203	0.433273	0.492298	0.234082	0.330859	0.170513	0.059768	0.137339	0.367829	0.00759661	0.0096326	0.223792	0.137339	0.118522	0.0932592	0.496372	0.0094108	0.272541	0.211361	0.0700529	0.0879514	0.291155	0.0147309	0.76733	0.00294296	0.560973	0.168768	0.429502	0.379846	0.881974	0.959702	0.162378	0.134252	0.182657	0.319739
3-Methyl-2-oxovaleric acid	0.146569	0.836247	0.327614	0.3854	0.100227	0.0700529	0.334123	0.275434	0.314828	0.317995	0.0569223	0.407106	0.0260515	0.172625	0.791774	0.113735	0.066835	0.174755	0.275434	0.11691	0.388971	0.0364322	0.337407	0.162246	0.184311	0.0314755	0.252834	0.123455	0.614777	0.0440586	0.426806	0.670201	0.107749	0.168997	0.34972	0.0021182	0.728144	0.025092
Caryophyllene alpha-oxide	0.221267	0.0275933	0.154266	0.278347	0.059768	0.107575	0.500462	0.164286	0.160224	0.123455	0.0689674	0.378315	0.12015	0.327614	0.743102	0.621381	0.0711515	0.0946229	0.550819	0.272541	0.000846725	0.425705	0.250097	0.0081662	0.172202	0.106075	0.168419	0.542267	0.103384	0.168768	0.547422	0.889043	0.014385	0.131888	0.0351938	0.404281	0.0147607	0.742141
5-Aminopentanal	0.364372	0.00482246	0.542267	0.414491	0.244681	0.0689674	0.585637	0.223792	0.521162	0.208932	0.371305	0.337407	0.0524142	0.41821	0.211361	0.344032	0.197072	0.371305	0.630454	0.10459	0.00108201	0.287203	0.92655	0.0541828	0.70887	0.612362	0.0569223	0.936659	0.0098545	0.437933	0.514418	0.844107	0.0360931	0.183187	0.0668054	0.666062	0.000229407	0.97487
Canavanine	0.261163	0.252834	0.0412588	0.293205	0.367829	0.146569	0.000134123	0.0357808	0.0150505	0.0108068	0.168419	0.00706009	0.133767	0.0988034	0.00378742	0.0129274	0.208932	0.0988034	0.166343	0.508693	0.258367	0.00482246	0.0314755	0.0879514	0.0231712	0.23148	0.299285	0.0678948	0.394808	0.297699	0.110583	0.0622737	0.433221	0.0987596	0.884578	0.123607	0.119021	0.101865
Pinocembrin	0.0490119	0.197072	0.0816402	0.305444	0.18346	0.630454	0.135545	0.221267	0.0120956	0.0427264	0.000909209	0.258367	0.836247	0.334123	0.110623	0.327614	0.228898	0.0627223	0.00247148	0.440913	0.321182	0.0286611	0.0481889	0.357515	0.0687638	0.308552	0.330859	0.197072	0.32829	0.150086	0.0120668	0.814396	0.208996	0.141036	0.0751077	0.108005	0.390888	0.00698608
SM(d17:1/24:0)	0.598936	0.653365	0.81147	0.337407	0.8762	0.685959	0.337407	0.41821	0.550819	0.166343	0.123455	0.452508	0.0135073	0.160224	0.521162	0.738284	0.0506908	0.648757	0.529556	0.211361	0.360934	0.521162	0.156234	0.037763	0.790601	0.0946229	0.403442	0.00104547	0.565376	0.398815	0.324327	0.939352	0.671385	0.979845	0.515439	0.314434	0.162527	0.622564
Phosphorylcholine	0.594489	0.378315	0.476175	0.542267	0.414491	0.194757	0.255591	0.576843	0.0657879	0.0647536	0.23148	0.42948	0.0062353	0.0174489	0.221267	0.0147309	0.529556	0.0700529	0.160224	0.0138052	0.931603	0.10459	0.250097	0.378315	0.188853	0.0370929	0.901328	0.00856506	0.786937	0.0289867	0.162331	0.26999	0.715973	0.992441	0.280202	0.0669699	0.778814	0.0421951
Prostaglandin D2 (PGD2)	0.0607406	0.542267	0.112171	0.00759661	0.0722632	0.542267	0.252834	0.690662	0.0960014	0.00706009	0.0201482	0.34071	0.563763	0.0105631	0.218762	0.179071	0.000316639	0.0338819	0.0550843	0.568108	0.0678948	0.357515	0.00232893	0.12015	0.12835	0.0515469	0.18346	0.0550843	0.405947	0.314043	0.196966	0.383411	0.55284	0.699434	0.506797	0.0510593	0.830357	0.0444197
Asymmetric dimethylarginine	0.667262	0.0515469	0.34071	0.71911	0.321182	0.39256	0.916451	0.667262	0.287203	0.334123	0.403442	0.71911	0.172625	0.0260515	0.585637	0.437084	0.533777	0.0442348	0.585637	0.00445435	0.057859	0.287203	0.327614	0.100227	0.429424	0.236703	0.616865	0.218762	0.63316	0.427969	0.769623	0.949447	0.506577	0.56145	0.472941	0.838223	0.0640289	0.345452
Creatine	0.598936	0.39256	0.290194	0.137339	0.630454	0.317995	0.525351	0.130263	0.278347	0.20176	0.234082	0.644162	0.0780217	0.236703	0.916451	0.3854	0.130263	0.15822	0.886238	0.448625	0.0457847	0.906366	0.137339	0.00339037	0.559292	0.10312	0.635011	0.317995	0.614777	0.538389	0.400356	0.989883	0.452471	0.812632	0.968428	0.710964	0.13108	0.50852
PC(18:3(9Z,12Z,15Z)/18:0)	0.997464	0.42948	0.881217	0.786869	0.508693	0.216276	0.347374	0.630454	0.0657879	0.0711515	0.662617	0.992392	0.00329667	0.0988034	0.290194	0.0524142	0.568108	0.287203	0.115314	0.0946229	0.472187	0.252834	0.204132	0.704837	0.108524	0.166343	0.48018	0.0988034	0.777031	0.029742	0.418775	0.278781	0.596467	0.793042	0.356821	0.198417	0.700443	0.0711278
Norambreinolide	0.11691	0.464263	0.0647536	0.484202	0.284231	0.568108	0.206522	0.0434755	0.20176	0.3748	0.066835	0.185682	0.360934	0.236703	0.170513	0.8762	0.218762	0.247379	0.407106	0.170513	0.0866607	0.0103238	0.150383	0.00856506	0.492259	0.239343	0.121794	0.247379	0.15085	0.696905	0.139947	0.829224	0.013586	0.116495	0.0751077	0.523367	0.0860863	0.216008
(R)-Dihydromaleimide	0.337407	0.0292073	0.747929	0.667262	0.113735	0.106075	0.603397	0.381848	0.0617253	0.0607406	0.508693	0.977178	0.00897977	0.00094183	0.19246	0.492298	0.576843	0.0303245	0.311681	0.000290025	0.121794	0.0270715	0.258367	0.421949	0.216433	0.0678948	0.357515	0.216276	0.274824	0.0210466	0.514418	0.118293	0.342082	0.19347	0.984211	0.0306497	0.0536639	0.219596
Cyasterone	0.150383	0.941717	0.100227	0.671918	0.172625	0.521162	0.00339037	0.00433693	0.109091	0.0932592	0.126826	0.213809	0.508693	0.107575	0.0398311	0.0351387	0.563763	0.500462	0.152316	0.733476	0.704837	0.00778272	0.239343	0.48018	0.0396082	0.500462	0.156234	0.236703	0.675273	0.106748	0.196966	0.0333323	0.208996	0.0197962	0.874161	0.0140929	0.508485	0.142619
2-Hydroxybutyric acid	0.0973949	0.0138052	0.0434755	0.0185674	0.0292073	0.590056	0.226335	0.607873	0.00277821	0.0170885	0.0185674	0.272541	0.559433	0.164286	0.0314755	0.142825	0.076843	0.0427264	0.0108068	0.437084	0.176904	0.211361	0.00778272	0.106075	0.00135751	0.0919103	0.752766	0.621381	0.0119804	0.104751	0.0051499	0.703068	0.482154	0.332159	0.124871	0.764117	0.518177	0.0189049
Romucosine A	0.846202	0.821361	0.226335	0.738284	0.662617	0.0866607	0.946778	0.266813	0.951841	0.695376	0.816412	0.585637	0.0412588	0.881217	0.468216	0.410789	0.456409	0.921499	0.676587	0.762467	0.437084	0.63958	0.941717	0.464263	0.609828	0.881217	0.992392	0.576843	0.77209	0.881637	0.714956	0.83914	0.288136	0.316003	0.905464	0.0552068	0.0628081	0.352668
SM(d18:0/16:0)	0.321182	0.278347	0.757612	0.723889	0.747929	0.0265576	0.14098	0.448625	0.733476	0.250097	0.572468	0.247379	0.00232893	0.508693	0.841221	0.41821	0.0722632	0.747929	0.630454	0.460327	0.321182	0.144689	0.667262	0.529556	0.470167	0.396169	0.255591	0.311681	0.984613	0.0461679	0.638716	0.914159	0.180953	0.720722	0.756205	0.0226053	0.119021	0.616148
Vanillylmandelic acid	0.533777	0.23148	0.107575	0.199406	0.037763	0.0804202	0.357515	0.156234	0.181256	0.10459	0.0828741	0.381848	0.0332671	0.126826	0.34071	0.538014	0.0780217	0.0627223	0.572468	0.0711515	0.00563412	0.206522	0.250097	0.0004431	0.396054	0.115314	0.287203	0.284231	0.0747886	0.432936	0.69478	0.884032	0.108524	0.252032	0.166733	0.369952	0.0494912	0.418775
Aniline	0.216276	0.738284	0.199406	0.723889	0.881217	0.603397	0.10312	0.110623	0.977178	0.977178	0.0919103	0.218762	0.772202	0.700101	0.881217	0.100227	0.396169	0.801607	0.806535	0.997464	0.244681	0.334123	0.704837	0.676587	0.343753	0.946778	0.399796	0.931603	0.661124	0.289725	0.956932	0.338531	0.19347	0.967253	0.204473	0.274443	0.40792	0.559656

## Sheet: Supplementary Table 7
Supplementary table 7: results of ROC curve analysis
Category	Predictor variable	Area under the curve (AUC）	Confidence interval (CI）	Cut-off value	Sensitivity	Specificity	Accuracy rate	Positive predictive value	Negative predictive value	Youden Index
Gut microbiota	Megamonas	0.94	0.846-1.000	0.23163	0.9	0.8	0.85	0.81818	0.88889	0.7
				0.19126	0.8	0.9	0.85	0.88889	0.81818	0.7
	Akkermansia	0.83	0.643-1.000	0.2806	0.8	0.8	0.8	0.8	0.8	0.6
				0.30635	0.7	0.9	0.8	0.875	0.75	0.6
	Brevundimonas	0.88	0.696-1.000	0.62179	0.9	0.9	0.9	0.9	0.9	0.8
	Collinsella	0.9	0.766-1.000	0.1037	0.8	0.9	0.85	0.88889	0.81818	0.7
Metabolite	1-methylguanosine	0.93	0.806-1.000	0.0039687	1	0.8	0.9	0.83333	1	0.8
				0.0043123	0.9	0.9	0.9	0.9	0.9	0.8
	4-Acetamidobutyric-Acid	0.75	0.505-0.995	0.054677	0.9	0.7	0.8	0.75	0.875	0.6
	Norambreinolide	0.79	0.570-1.000	0.0071569	0.8	0.7	0.75	0.72727	0.77778	0.5
				0.0074713	0.7	0.8	0.75	0.77778	0.72727	0.5
				0.0078681	0.6	0.9	0.75	0.85714	0.69231	0.5
				0.0089138	0.5	1	0.75	1	0.66667	0.5
Protein	F2	0.85	0.678-1.000	40.682	1	0.6	0.8	0.71429	1	0.6
				39.074	0.9	0.7	0.8	0.75	0.875	0.6
	PF4	0.83	0.645-1.000	4.4718	0.9	0.7	0.8	0.75	0.875	0.6
	TIMP1	0.81	0.616-1.000	3.6408	0.8	0.7	0.75	0.72727	0.77778	0.5
				1.8171	0.7	0.8	0.75	0.77778	0.72727	0.5
				0.033434	0.5	1	0.75	1	0.66667	0.5
